# Supplementary material for: Microarray Analysis of Gene Expression Changes in Neuroplastin 65-Knockout Mice: Implications for Abnormal Cognition and Emotional Disorders
Source: Neurosci Bull. 2018 Jul 5;34(5):779–88. doi: 10.1007/s12264-018-0251-5 (PMC6129239; doi:10.1007/s12264-018-0251-5)
Supplement: Supplementary file 1 — Supplementary material 1 (XLS 428 kb) [file 12264_2018_251_MOESM1_ESM.xls]

## Sheet: Differentially expressed genes
Supplementary Table 2. Differentially expressed genes in Np65 KO mice
KH vs WH 2.0 fold down regulated genes
	P-value	Fold change and Regulation		Anotations								Group--Raw Intensity		Group--Normalized Intensity		Raw Intensity						Normalized Intensity
ProbeName	P-value	FCAbsolute	Regulation	GenbankAccession	GenomicCoordinates	GeneSymbol	Description	Go	RefSeqAccession	UniGeneID	EntrezGeneID	KH(raw)	WH(raw)	KH(normalized)	WH(normalized)	[KH1-1, KH](raw)	[KH2-1, KH](raw)	[KH3-1, KH](raw)	[WH1-1, WH](raw)	[WH2-1, WH](raw)	[WH3-1, WH](raw)	[KH1-1, KH](normalized)	[KH2-1, KH](normalized)	[KH3-1, KH](normalized)	[WH1-1, WH](normalized)	[WH2-1, WH](normalized)	[WH3-1, WH](normalized)
A_55_P1989813	0.0187792	2.92754	up	NM_008103	chr5:017758450-017758509	Gcm1	Mus musculus glial cells missing homolog 1 (Drosophila) (Gcm1), mRNA [NM_008103]	GO:0005667|GO:0006355|GO:0003700|GO:0060706|GO:0060670|GO:0005634|GO:0007275|GO:0003677|GO:0006351|GO:0046872|GO:0060018|GO:0008270|GO:0008134	NM_008103	Mm.1400	14531	1671.5	815.393	10.9167	9.36698	1958.2	1081.33	1974.98	881.62	710.475	854.084	11.3083	10.1213	11.3204	9.46449	9.20824	9.42822
A_51_P491667	0.00277984	2.0141	up	NM_024440	chr10:75358503-75358562	Derl3	Mus musculus Der1-like domain family, member 3 (Derl3), mRNA [NM_024440]	GO:0016020|GO:0005783|GO:0030176|GO:0016021|GO:0030968	NM_024440	Mm.275878	70377	236.775	184.594	8.16043	7.1503	182.675	342.703	184.947	204.735	154.771	194.275	8.00011	8.45972	8.02148	7.14986	7.21102	7.09003
A_55_P2090214	0.0408047	2.33986	up	NM_001205227	chr7:114892037-114891978	Cyb5r2	Mus musculus cytochrome b5 reductase 2 (Cyb5r2), transcript variant 1, mRNA [NM_001205227]	GO:0005739|GO:0008610|GO:0006694|GO:0016020|GO:0004128|GO:0016491|GO:0016126|GO:0055114	NM_001205227	Mm.132828	320635	28.8499	22.6778	5.20526	3.97884	32.7316	27.2812	26.5368	22.6559	20.5357	24.8419	5.6269	4.63149	5.3574	3.59292	4.535	3.8086
A_55_P2149288	0.0164308	2.71867	up	NM_023821	chr13:93853267-93853208	Cmya5	Mus musculus cardiomyopathy associated 5 (Cmya5), mRNA [NM_023821]	GO:0005515|GO:0008150|GO:0042802	NM_023821	Mm.33857	76469	1400.51	758.287	10.6872	9.24426	1615.19	978.161	1608.17	737.942	829.318	707.6	11.0409	9.98226	11.0383	9.18442	9.41339	9.13496
A_55_P1962602	0.0232398	2.43756	up	AK148702	chr9:10377916-10377857		Mus musculus 2 days neonate sympathetic ganglion cDNA, RIKEN full-length enriched library, clone:7120437D13 product:unclassifiable, full insert sequence. [AK148702]					29600.3	15270.9	14.9541	13.6687	34923.9	18849.1	35027.9	16709	12606.2	16497.6	15.2767	14.3068	15.2788	13.827	13.356	13.823
A_55_P2043782	0.0326301	2.19947	up	NM_001039104	chr7:71371607-71371666	Trpm1	Mus musculus transient receptor potential cation channel, subfamily M, member 1 (Trpm1), transcript variant 2, mRNA [NM_001039104]	GO:0005886|GO:0071482|GO:0005575|GO:0055085|GO:0003674|GO:0016020|GO:0006810|GO:0004872|GO:0016021|GO:0005216|GO:0007601|GO:0050896|GO:0006811	NM_001039104	Mm.38875	17364	3758.51	2352.04	12.0578	10.9207	4379.19	2511.37	4384.96	2313.83	2417.41	2324.9	12.4122	11.3493	12.412	10.9022	10.9342	10.9256
A_51_P358256	0.00861923	2.6581	up	NM_009803	chr1:173147776-173147835	Nr1i3	Mus musculus nuclear receptor subfamily 1, group I, member 3 (Nr1i3), mRNA [NM_009803]	GO:0005515|GO:0007165|GO:0006355|GO:0005634|GO:0004872|GO:0045892|GO:0003677|GO:0046872|GO:0006351|GO:0005829	NM_009803	Mm.3077	12355	116.708	75.1151	7.21315	5.80275	129.325	95.04	125.76	85.7703	53.9351	85.64	7.52304	6.62698	7.48943	5.77825	5.82432	5.80569
A_55_P1995354	0.000666429	2.44886	up	NM_079835	chr17:34506361-34506420	Btnl2	Mus musculus butyrophilin-like 2 (Btnl2), mRNA [NM_079835]	GO:0016020|GO:0016021	NM_079835	Mm.441007	547431	172.705	118.086	7.77787	6.48576	169.911	181.704	166.5	130.203	100.907	123.149	7.89875	7.56303	7.87183	6.44006	6.64402	6.37319
A_55_P2096310	0.00152051	2.11276	up		chr7:048038111-048038170							58.5589	48.6134	6.20279	5.12366	44.3156	83.1149	48.2461	58.1267	28.271	59.4423	6.03404	6.42433	6.15	5.16538	4.9715	5.23412
A_55_P2034645	0.00414067	6.46842	up	NM_029455	chr2:125809423-125809364	4930525F21Rik	Mus musculus RIKEN cDNA 4930525F21 gene (4930525F21Rik), mRNA [NM_029455]	GO:0008150|GO:0003674|GO:0005575	NM_029455	Mm.444732	75823	169.302	44.785	7.6892	4.99579	197.011	106.458	204.437	55.4683	25.1099	53.777	8.10795	6.79304	8.16662	5.08805	4.82078	5.07855
A_55_P2072150	0.00194845	2.33435	up	NM_016983	chr16:17981114-17981173	Vpreb2	Mus musculus pre-B lymphocyte gene 2 (Vpreb2), mRNA [NM_016983]	GO:0048872|GO:0008361|GO:0000902|GO:0042100	NM_016983	Mm.377118	22363	74.3704	54.7357	6.56343	5.34041	61.5108	97.7614	63.8391	54.7252	46.5918	62.89	6.48439	6.66663	6.53926	5.07099	5.6262	5.32403
A_55_P2042451	0.00516528	5.34126	up	NM_133251	chrX:54342483-54342542	Vgll1	Mus musculus vestigial like 1 homolog (Drosophila) (Vgll1), mRNA [NM_133251]	GO:0008150|GO:0003674|GO:0006355|GO:0005634|GO:0005575|GO:0006351	NM_133251	Mm.190616	170828	62.1904	21.4016	6.30337	3.88619	69.3818	49.7551	67.4343	19.9015	18.4947	25.8085	6.65135	5.64023	6.61854	3.4069	4.38506	3.86662
A_51_P344566	0.000863999	3.42218	up	NM_011121	chr7:129313220-129313279	Plk1	Mus musculus polo-like kinase 1 (Drosophila) (Plk1), mRNA [NM_011121]	GO:0000236|GO:0016567|GO:0010997|GO:0045736|GO:0031572|GO:0032436|GO:0005634|GO:0051233|GO:0042801|GO:0005829|GO:0031648|GO:0005737|GO:0018105|GO:0000166|GO:0016301|GO:0051443|GO:0005876|GO:0005856|GO:0016772|GO:0010800|GO:0005813|GO:0019901|GO:0005694|GO:0051437|GO:0043393|GO:0005524|GO:0045862|GO:0007346|GO:0016310|GO:0000922|GO:0007049|GO:0007067|GO:0004672|GO:0000942|GO:0004674|GO:0040038|GO:…	NM_011121	Mm.16525	18817	272.674	131.643	8.41456	6.63965	253.113	317.007	247.902	131.498	134.987	128.445	8.46292	8.34778	8.43298	6.45237	7.03035	6.43622
A_55_P2061391	0.00919764	2.70044	up	AK081381	chr13:76050287-76050228	Rhobtb3	Mus musculus 16 days embryo head cDNA, RIKEN full-length enriched library, clone:C130012H18 product:perlecan (heparan sulfate proteoglycan 2), full insert sequence. [AK081381]	GO:0017137|GO:0005794|GO:0016787|GO:0006200|GO:0000166|GO:0006810|GO:0042147|GO:0005575|GO:0005525|GO:0016887|GO:0005524		Mm.276200	73296	224.488	139.184	8.15049	6.7173	229.833	206.949	236.683	135.16	149.603	132.787	8.33427	7.74345	8.37375	6.49472	7.16806	6.48912
A_51_P131119	5.39766e-05	2.86224	up	NM_178697	chr3:144733996-144733937	Clca5	Mus musculus chloride channel calcium activated 5 (Clca5), mRNA [NM_178697]	GO:0006821|GO:0034220|GO:0030054|GO:0016020|GO:0005886|GO:0006810|GO:0016021|GO:0007155|GO:0005254|GO:0015276|GO:0006811	NM_178697	Mm.331420	229933	34.1143	22.7927	5.4622	3.94506	30.564	44.7175	27.0614	29.8407	13.2784	25.2589	5.53743	5.46509	5.38409	4.07594	3.92641	3.83284
A_55_P2327853	0.0359889	3.99609	up	AK016494	chr7:135345676-135345617	4931431B13Rik	Mus musculus adult male testis cDNA, RIKEN full-length enriched library, clone:4931431B13 product:unclassifiable, full insert sequence. [AK016494]	GO:0008150|GO:0003674|GO:0005575		Mm.441564	70973	36.6598	15.3165	5.47754	3.47896	25.3447	62.3666	22.2683	12.3006	22.2765	11.3725	5.29669	6.00414	5.13181	2.90855	4.64893	2.87938
A_55_P2050988	0.0331184	3.03321	up		chr9:053825164-053825223							10988.2	4674.58	13.5231	11.9222	13696.3	5732.18	13536	5096.2	3870.04	5057.5	14.0038	12.5671	13.9982	12.0693	11.6196	12.0777
A_51_P462428	0.00340702	2.01543	up	AK019470	chr14:32875310-32875369	Galntl2	UDP-N-acetyl-alpha-D-galactosamine:polypeptide N-acetylgalactosaminyltransferase-like 2 [Source:MGI Symbol;Acc:MGI:1926004] [ENSMUST00000022460]	GO:0030133|GO:0008150|GO:0003674|GO:0004653|GO:0005794|GO:0016020|GO:0016757|GO:0005529|GO:0016021|GO:0016740		Mm.40681	78754	155.205	129.378	7.62801	6.61692	146.775	174.329	144.511	137.254	123.686	127.196	7.69926	7.50541	7.67934	6.51571	6.91307	6.42198
A_55_P1999110	0.000119309	2.69881	up	NM_010031		Defa1	Mus musculus defensin, alpha 1 (Defa1), mRNA [NM_010031]	GO:0050829|GO:0071222|GO:0050830|GO:0000267|GO:0042493|GO:0006952|GO:0005576|GO:0005615|GO:0042742	NM_010031	Mm.425522	13216	40.3923	27.4368	5.69074	4.25842	32.4398	56.7438	31.9935	31.3074	17.043	33.9601	5.61625	5.84786	5.60812	4.15323	4.27892	4.34311
A_55_P2075894	0.0464934	2.14049	up	XM_356811	chr15:54143707-54143648	Gm5215	predicted gene 5215 [Source:MGI Symbol;Acc:MGI:3644834] [ENSMUST00000054380]	GO:0003674|GO:0022627|GO:0006414|GO:0000028	XM_356811		383032	1666.66	1116.22	10.9189	9.82095	1924.62	1111.96	1963.4	1194.67	1002.43	1151.57	11.2833	10.1603	11.313	9.90765	9.68569	9.86951
A_55_P2178678	0.00238062	2.01312	up	NM_033321	chr11:72986128-72986187	P2rx5	Mus musculus purinergic receptor P2X, ligand-gated ion channel, 5 (P2rx5), mRNA [NM_033321]	GO:0035590|GO:0004931|GO:0005886|GO:0005525|GO:0005524|GO:0019228|GO:0034220|GO:0016020|GO:0005887|GO:0043416|GO:0008144|GO:0006810|GO:0001614|GO:0051260|GO:0008270|GO:0004872|GO:0016021|GO:0005216|GO:0006812|GO:0007166|GO:0006811	NM_033321	Mm.156893	94045	227.818	186.025	8.17204	7.16261	222.093	235.662	225.698	194.094	168.689	195.292	8.28512	7.92338	8.30762	7.06857	7.31946	7.0998
A_55_P2058275	0.00370046	5.95888	up									108.344	32.7709	7.10004	4.52499	92.3444	138.644	94.0444	29.9212	38.4206	29.9709	7.04436	7.18162	7.07413	4.08158	5.36768	4.12572
A_52_P375312	0.00503058	2.27073	up	NM_001005421	chr9:44915486-44915545	Amica1	Mus musculus adhesion molecule, interacts with CXADR antigen 1 (Amica1), mRNA [NM_001005421]	GO:0008150|GO:0003674|GO:0005886	NM_001005421	Mm.190461	270152	106.017	79.3407	7.07434	5.89118	97.2417	130.343	90.4663	81.4035	78.0739	78.5446	7.11742	7.09127	7.01432	5.69551	6.30979	5.66824
A_51_P100174	0.00187101	2.58257	up	NM_008613	chr9:72306274-72306333	Mns1	Mus musculus meiosis-specific nuclear structural protein 1 (Mns1), mRNA [NM_008613]	GO:0005882|GO:0008150|GO:0003674|GO:0007126|GO:0005634|GO:0005635	NM_008613	Mm.387671	17427	266.991	169.727	8.38524	7.01643	243.022	312.588	245.363	166.093	178.544	164.544	8.40602	8.32928	8.42042	6.82612	7.38704	6.83614
A_55_P2370384	0.0138856	2.15148	up	NR_028123	chr9:99375111-99375170	1600029I14Rik	Mus musculus RIKEN cDNA 1600029I14 gene (1600029I14Rik), non-coding RNA [NR_028123]	GO:0008150|GO:0003674|GO:0005575	NR_028123	Mm.307159	69797	112.723	90.0995	7.1747	6.06937	105.048	129.191	103.929	83.4344	96.2128	90.6514	7.23088	7.08007	7.21315	5.73707	6.58174	5.8893
A_51_P379409	5.18566e-05	8.57683	up	NM_198013	chr11:88001520-88001579	Cuedc1	Mus musculus CUE domain containing 1 (Cuedc1), transcript variant 1, mRNA [NM_198013]	GO:0008150|GO:0003674|GO:0005575	NM_198013	Mm.374846	103841	356.395	67.3823	8.73469	5.63425	268.465	524.327	276.393	80.6566	46.4273	75.0631	8.54659	9.06807	8.58943	5.68188	5.62061	5.60026
A_66_P112773	0.00106371	2.07038	up	NM_001145950	chr4:126290486-126290545	5730409E04Rik	Mus musculus RIKEN cDNA 5730409E04Rik gene (5730409E04Rik), transcript variant 1, mRNA [NM_001145950]	GO:0008150|GO:0003674|GO:0005575	NM_001145950	Mm.296838	230757	94.4106	78.0383	6.91954	5.86965	91.0714	106.177	85.9832	88.8615	64.5251	80.7282	7.02422	6.78757	6.94683	5.8324	6.06282	5.71372
A_51_P349546	0.00117716	2.61118	up	NM_153098	chr9:78563020-78563079	Cd109	Mus musculus CD109 antigen (Cd109), mRNA [NM_153098]	GO:0008150|GO:0003674|GO:0016020|GO:0005886|GO:0004866|GO:0004867|GO:0010466|GO:0005576|GO:0031225|GO:0005575|GO:0030414|GO:0005615	NM_153098	Mm.32955	235505	269.513	166.306	8.37862	6.99392	225.827	354.68	228.032	168.588	166.502	163.827	8.31023	8.50571	8.31992	6.8492	7.3043	6.82825
A_51_P123604	0.00424792	2.95787	up	NM_172807	chr13:104995717-104995658	Ppwd1	Mus musculus peptidylprolyl isomerase domain and WD repeat containing 1 (Ppwd1), mRNA [NM_172807]	GO:0008380|GO:0006397|GO:0008150|GO:0003674|GO:0006457|GO:0003755|GO:0005681|GO:0005634|GO:0071013|GO:0016853	NM_172807	Mm.98910	238831	57.5526	32.779	6.10856	4.544	37.3062	95.7672	39.5846	39.4515	21.5681	37.3173	5.80597	6.63704	5.88266	4.5368	4.60493	4.49027
A_55_P2222557	0.00182738	4.51412	up	AK005516	chr17:71531232-71531291	1600022D10Rik	Mus musculus adult female placenta cDNA, RIKEN full-length enriched library, clone:1600022D10 product:unclassifiable, full insert sequence. [AK005516]	GO:0008150|GO:0003674|GO:0005575		Mm.158974	73252	213.94	80.1983	8.08296	5.90851	222.718	192.916	226.185	84.2452	78.0184	78.3313	8.28882	7.64981	8.31023	5.75215	6.30857	5.66482
A_55_P2047200	0.00140586	2.14704	up		chr13:109008861-109008802							1661.83	1155.33	10.9694	9.86704	1676.68	1639.55	1669.25	1103.2	1260.78	1102.02	11.0957	10.7262	11.0862	9.79171	10.0056	9.80383
A_55_P2132024	0.00222555	2.63692	up	NM_011569	chr11:72158290-72158231	Tekt1	Mus musculus tektin 1 (Tekt1), mRNA [NM_011569]	GO:0005874|GO:0000226	NM_011569	Mm.42257	21689	499.721	302.561	9.26858	7.86973	495.415	508.489	495.258	286.903	329.605	291.175	9.3948	9.02155	9.3894	7.69016	8.18493	7.73409
A_55_P2078428	0.00992394	2.06669	up	NM_001164525	chr1:173350419-173350478	Tstd1	Mus musculus thiosulfate sulfurtransferase (rhodanese)-like domain containing 1 (Tstd1), mRNA [NM_001164525]	GO:0005739|GO:0008150|GO:0003674|GO:0005737	NM_001164525	Mm.46366	226654	514.375	394.349	9.31027	8.26295	521.728	503.502	517.895	358.774	452.738	371.537	9.46432	9.00998	9.4565	8.06121	8.60127	8.12637
A_51_P331827	0.00648025	2.45769	up	NM_175333	chr17:57172358-57172299	Slc25a41	Mus musculus solute carrier family 25, member 41 (Slc25a41), mRNA [NM_175333]	GO:0005739|GO:0008150|GO:0003674|GO:0016020|GO:0005488|GO:0006810|GO:0005743|GO:0016021|GO:0055085	NM_175333	Mm.33647	103775	62.5088	44.5133	6.32	5.0227	57.1319	80.6628	49.7316	46.3455	42.617	44.5774	6.38567	6.38076	6.19356	4.79355	5.50438	4.77016
A_55_P1982896	0.00129252	2.07938	up	NM_173014	chr8:95443101-95443160	Lpcat2	Mus musculus lysophosphatidylcholine acyltransferase 2 (Lpcat2), mRNA [NM_173014]	GO:0005794|GO:0047184|GO:0005795|GO:0005783|GO:0006663|GO:0005509|GO:0008654|GO:0047192|GO:0016020|GO:0008152|GO:0016021|GO:0016044|GO:0016740|GO:0008415	NM_173014	Mm.21463	270084	269.042	211.352	8.40157	7.34542	263.077	286.384	257.664	230.117	193.819	210.119	8.51766	8.20015	8.48691	7.33457	7.49534	7.20634
A_66_P122158	0.00110656	2.84225	up	NR_003518	chr11:003030755-003030814	Pisd-ps3	Mus musculus phosphatidylserine decarboxylase, pseudogene 3 (Pisd-ps3), non-coding RNA [NR_003518]		NR_003518	Mm.247625	66776	1730.07	880.773	10.9864	9.47936	1386.3	2424.1	1379.81	945.756	765.544	931.019	10.8296	11.3006	10.829	9.57068	9.3049	9.56249
A_52_P404341	0.0116492	2.80811	up	NM_019911	chr3:81770928-81767918	Tdo2	Mus musculus tryptophan 2,3-dioxygenase (Tdo2), mRNA [NM_019911]	GO:0004833|GO:0006569|GO:0005506|GO:0005625|GO:0046872|GO:0005829|GO:0019441|GO:0019825|GO:0016491|GO:0019442|GO:0016702|GO:0016597|GO:0006568|GO:0055114|GO:0020037	NM_019911	Mm.258622	56720	161.18	95.1473	7.62723	6.13763	123.41	231.967	128.163	87.1948	109.75	88.4967	7.46578	7.90123	7.51468	5.80323	6.75466	5.855
A_55_P1976475	0.0130723	2.21514	up	NM_177911	chr9:122950635-122950694	Tgm4	Mus musculus transglutaminase 4 (prostate) (Tgm4), mRNA [NM_177911]	GO:0008150|GO:0003674|GO:0018149|GO:0003810|GO:0005576|GO:0005575|GO:0046872|GO:0016740|GO:0042628|GO:0008415	NM_177911	Mm.195309	331046	34.2737	28.129	5.46826	4.32087	34.7911	33.4011	34.6288	32.264	20.8268	31.2962	5.71251	4.98299	5.70929	4.2054	4.55524	4.20196
A_55_P1954960	0.00705469	4.13662	up	NM_028742	chr6:145345867-145345808	Ifltd1	Mus musculus intermediate filament tail domain containing 1 (Ifltd1), mRNA [NM_028742]	GO:0005882|GO:0003674|GO:0005737|GO:0008283|GO:0005198|GO:0005634|GO:0005635	NM_028742	Mm.441497	74071	60.5208	26.0355	6.25039	4.20194	68.6491	45.953	66.9604	29.5593	20.3043	28.243	6.63497	5.51029	6.60592	4.05877	4.51928	4.02776
A_52_P473419	0.0179664	2.28702	up	NM_013512	chr18:33956280-33956221	Epb4.1l4a	Mus musculus erythrocyte protein band 4.1-like 4a (Epb4.1l4a), mRNA [NM_013512]	GO:0008092|GO:0005737|GO:0005488|GO:0005856|GO:0019898	NM_013512	Mm.3465	13824	197.086	145.503	7.94722	6.75375	175.578	240.286	175.395	136.096	175.671	124.743	7.94491	7.95208	7.94467	6.50453	7.36668	6.39004
A_55_P1990400	0.0431701	2.42241	up	NM_008313	chr18:62627259-62627318	Htr4	Mus musculus 5 hydroxytryptamine (serotonin) receptor 4 (Htr4), mRNA [NM_008313]	GO:0008284|GO:0005886|GO:0004930|GO:0005624|GO:0007214|GO:0007210|GO:0007165|GO:0004993|GO:0005737|GO:0007186|GO:0004872|GO:0016021|GO:0004871|GO:0007189	NM_008313	Mm.20440	15562	791.822	554.104	9.92286	8.64641	788.189	747.997	839.279	403.355	850.674	408.282	10.0495	9.57856	10.1405	8.22881	9.44753	8.2629
A_55_P2139464	0.0333779	2.26736	up		chr14:077743594-077743536							70.5324	54.767	6.51191	5.3309	75.1408	68.142	68.3145	53.9089	59.8714	50.5208	6.75853	6.14294	6.63425	5.05037	5.96868	4.97365
A_55_P2214959	0.0309642	2.32743	up	AK084284	chr1:72321346-72321405	D230017M19Rik	Mus musculus 12 days embryo eyeball cDNA, RIKEN full-length enriched library, clone:D230017M19 product:unclassifiable, full insert sequence. [AK084284]	GO:0008150|GO:0003674|GO:0005575		Mm.440953	320933	238.495	165.544	8.19856	6.97983	275.111	169.76	270.614	189.345	120.086	187.201	8.58019	7.45958	8.55592	7.0346	6.87316	7.03171
A_55_P2134022	0.0186795	2.59547	up	NM_021050	chr6:18270974-18271033	Cftr	Mus musculus cystic fibrosis transmembrane conductance regulator homolog (Cftr), mRNA [NM_021050]	GO:0030321|GO:0006821|GO:0006695|GO:0030324|GO:0042626|GO:0030301|GO:0005254|GO:0016323|GO:0005737|GO:0016324|GO:0000166|GO:0045909|GO:0042311|GO:0006810|GO:0006833|GO:0016887|GO:0030659|GO:0006811|GO:0005260|GO:0017111|GO:0034707|GO:0030165|GO:0055085|GO:0005524|GO:0005902|GO:0016020|GO:0016787|GO:0015701|GO:0016021|GO:0019899|GO:0005216|GO:0015705|GO:0005769|GO:0005768	NM_021050	Mm.15621	12638	348.763	213.038	8.73365	7.35765	390.673	254.869	400.746	222.615	200.797	215.703	9.06558	8.0388	9.09656	7.28113	7.54172	7.2501
A_55_P2124233	0.010766	2.05169	up	NM_177723	chr1:174493788-174493847	Vsig8	Mus musculus V-set and immunoglobulin domain containing 8 (Vsig8), transcript variant 1, mRNA [NM_177723]	GO:0008150|GO:0003674|GO:0016020|GO:0016021|GO:0005575	NM_177723	Mm.71940	240916	186.659	150.211	7.88358	6.84676	196.569	170.129	193.279	161.365	135.348	153.918	8.10474	7.46426	8.08173	6.78103	7.03303	6.72621
A_55_P2156016	0.00452613	2.36932	up	NM_058214	chr15:76534043-76533984	Recql4	Mus musculus RecQ protein-like 4 (Recql4), mRNA [NM_058214]	GO:0008026|GO:0043140|GO:0008284|GO:0000405|GO:0004386|GO:0048705|GO:0005634|GO:0006310|GO:0003676|GO:0005524|GO:0046872|GO:0045875|GO:0000733|GO:0001501|GO:0005737|GO:0016787|GO:0000166|GO:0043473|GO:0008270|GO:0032508|GO:0000739	NM_058214	Mm.18373	79456	556.728	366.95	9.41865	8.17417	588.905	496.619	584.659	374.677	337.645	388.527	9.63876	8.99028	9.6269	8.11573	8.2156	8.19119
A_55_P2042016	0.00998322	2.18306	up		chr5:143198391-143198450							4727.89	3164.48	12.4449	11.3186	4843.55	4536.48	4803.64	2654.83	4240.72	2597.88	12.5551	12.2345	12.5452	11.107	11.7599	11.0888
A_55_P2177741	0.0143269	2.89981	up	XM_001478213	chr3:90843719-90843778	Gm7166	PREDICTED: Mus musculus predicted gene 7166 (Gm7166), mRNA [XM_001478213]	GO:0008150|GO:0003674|GO:0005575	XM_001478213		635756	236.717	132.402	8.18947	6.65351	270.084	169.044	271.022	147.768	107.501	141.935	8.55739	7.45241	8.5586	6.63875	6.72781	6.59397
A_55_P2001514	0.0362264	2.76795	up		chrUn_random:000537116-000537057							39.0046	24.8014	5.57968	4.11086	50.3924	27.8954	38.7258	27.3889	17.0005	30.0148	6.20935	4.67662	5.85306	3.92905	4.27528	4.12825
A_55_P2015594	0.00153046	3.5681	up		chr8:051122740-051122681							52.4689	28.0852	6.08316	4.24801	55.2696	51.5512	50.5859	38.7539	14.5052	30.9964	6.33729	5.69414	6.21805	4.5048	4.05732	4.18189
A_66_P130366	0.0126232	4.79883	up	NM_172734	chr6:146716966-146717371	Stk38l	Mus musculus serine/threonine kinase 38 like (Stk38l), mRNA [NM_172734]	GO:0000287|GO:0003779|GO:0015629|GO:0005524|GO:0046872|GO:0007243|GO:0016310|GO:0005737|GO:0004672|GO:0000166|GO:0004674|GO:0016301|GO:0051128|GO:0006468|GO:0005856|GO:0016740|GO:0016772	NM_172734	Mm.322121	232533	139.327	53.3995	7.4781	5.21542	134.112	145.716	138.153	41.2761	73.4779	45.4445	7.57367	7.24621	7.61443	4.60862	6.23499	4.80264
A_52_P374897	0.0134201	2.6183	up	NM_009705	chr12:80252972-80253031	Arg2	Mus musculus arginase type II (Arg2), mRNA [NM_009705]	GO:0050998|GO:0005739|GO:0010963|GO:0051001|GO:0016787|GO:0045988|GO:0016813|GO:0006941|GO:0000050|GO:0006525|GO:0004053|GO:0046872	NM_009705	Mm.3506	11847	188.086	120.263	7.86343	6.4748	160.623	252.046	151.587	107.565	143.649	109.575	7.82243	8.02264	7.74524	6.12887	7.11012	6.18542
A_51_P225427	0.00713458	2.20171	up	NM_026163	chr16:16272648-16272707	Pkp2	Mus musculus plakophilin 2 (Pkp2), mRNA [NM_026163]	GO:0007507|GO:0016337|GO:0005912	NM_026163	Mm.2252	67451	3842.16	2581.98	12.1521	11.0135	3679.31	4196.96	3650.21	2166.09	3478.33	2101.53	12.1742	12.1211	12.1612	10.8026	11.4614	10.7766
A_55_P2151609	6.59309e-06	5.55623	up	NM_011436	chr9:41776631-41776572	Sorl1	Mus musculus sortilin-related receptor, LDLR class A repeats-containing (Sorl1), mRNA [NM_011436]	GO:0005515|GO:0048471|GO:0016477|GO:0005771|GO:0043025|GO:0030169	NM_011436	Mm.121920	20660	45706.9	10593.1	15.612	13.1379	43544	50762.4	42814.4	10726.5	10359.9	10693	15.5481	15.7555	15.5325	13.1632	13.0675	13.1831
A_55_P2013123	0.0126156	2.27229	up	NM_001161773	chr6:65903942-65904001	4930544G11Rik	Mus musculus RIKEN cDNA 4930544G11 gene (4930544G11Rik), mRNA [NM_001161773]	GO:0008150|GO:0003674|GO:0016020|GO:0000166|GO:0005575|GO:0005525	NM_001161773	Mm.389756	67653	26.6419	22.7157	5.10151	3.91736	27.2777	26.4829	26.165	28.8589	11.9427	27.3456	5.3896	4.57687	5.33804	4.01957	3.75555	3.97696
A_51_P219266	0.00428445	2.09716	up	NM_027902	chr15:78270317-78270258	Tmprss6	Mus musculus transmembrane serine protease 6 (Tmprss6), mRNA [NM_027902]	GO:0016787|GO:0016020|GO:0005886|GO:0004252|GO:0006508|GO:0008236|GO:0008233|GO:0016021|GO:0003824|GO:0042730	NM_027902	Mm.34056	71753	132.76	106.023	7.38594	6.31751	113.819	172.829	111.634	111.913	102.406	103.752	7.34423	7.49343	7.32016	6.19011	6.66301	6.0994
A_55_P2083894	0.00615217	3.01914	up		chr4:133476548-133476607							217.205	121.702	8.10509	6.51096	215.604	217.273	218.736	116.569	135.38	113.158	8.24606	7.80411	8.26509	6.26345	7.03351	6.2359
A_55_P2167274	0.0128349	6.99607	up	NM_001190483	chr19:17507942-17507883	Pcsk5	Mus musculus proprotein convertase subtilisin/kexin type 5 (Pcsk5), transcript variant 1, mRNA [NM_001190483]	GO:0032455|GO:0005794|GO:0004252|GO:0001822|GO:0005796|GO:0043043|GO:0048706|GO:0048566|GO:0009952|GO:0051605|GO:0016486|GO:0016787|GO:0008152|GO:0008236|GO:0008233|GO:0030141|GO:0006465	NM_001190483	Mm.3401	18552	39.5267	9.06393	5.52739	2.72084	48.1981	22.8757	47.5063	16.1536	5	6.03824	6.14741	4.30215	6.13262	3.18208	2.55096	2.42949
A_55_P1977140	0.0480222	2.78095	up		chr1:037244405-037244464							1495.05	925.155	10.8192	9.34364	1564.47	1405.27	1515.42	591.73	1596.69	587.041	11.0003	10.4974	10.9599	8.84134	10.3407	8.84887
A_51_P400217	0.0222163	2.06933	up	NM_016982	chr16:16868618-16868559	Vpreb1	Mus musculus pre-B lymphocyte gene 1 (Vpreb1), mRNA [NM_016982]	GO:0048872|GO:0030097|GO:0005515|GO:0008361|GO:0007165|GO:0000902|GO:0006955|GO:0005886|GO:0042100|GO:0004872|GO:0009897|GO:0002377	NM_016982	Mm.57574	22362	46.4155	39.201	5.87909	4.82993	35.6086	67.2057	36.4323	39.7137	38.1285	39.7609	5.74198	6.11902	5.77628	4.54491	5.35534	4.58954
A_51_P336833	0.0233744	2.01247	up	NM_024406	chr3:10204511-10204452	Fabp4	Mus musculus fatty acid binding protein 4, adipocyte (Fabp4), mRNA [NM_024406]	GO:0071285|GO:0042632|GO:0005215|GO:0008284|GO:0005634|GO:0001816|GO:0005829|GO:0008289|GO:0005737|GO:0050872|GO:0050873|GO:0005488|GO:0050729|GO:0006631|GO:0006810|GO:0006469|GO:0045892	NM_024406	Mm.582	11770	49.8767	41.8897	5.9443	4.93533	31.8415	76.7726	41.0159	45.3844	36.8358	43.4489	5.5884	6.31151	5.93298	4.76239	5.31569	4.72791
A_55_P2156718	0.000476073	3.07346	up		chrX:103502036-103501977							98.6655	56.218	6.98509	5.36523	97.024	98.8086	100.164	67.5062	38.7179	62.4299	7.11428	6.68084	7.16016	5.40492	5.37892	5.31185
A_66_P118098	0.000339722	5.31599	up	AK087392	chr11:22518425-22518484		predicted gene 12052 [Source:MGI Symbol;Acc:MGI:3652305] [ENSMUST00000142151]			Mm.380685		84.2326	30.2637	6.73717	4.32683	72.0104	111.403	69.2843	40.9363	13.3103	36.5445	6.69783	6.85735	6.65631	4.59476	3.9294	4.45632
A_51_P173114	0.00962439	3.16568	up	NM_130878	chr14:37891446-37891387	Cdhr1	Mus musculus cadherin-related family member 1 (Cdhr1), mRNA [NM_130878]	GO:0005515|GO:0016020|GO:0005886|GO:0042622|GO:0009987|GO:0005887|GO:0005509|GO:0004872|GO:0016021|GO:0045494|GO:0007155|GO:0007156	NM_130878	Mm.156506	170677	419.498	221.151	9.00232	7.33981	359.371	539.854	359.268	179.541	297.693	186.217	8.94572	9.11303	8.94822	6.95103	8.04418	7.02422
A_55_P2180854	0.0281221	3.98004	up	NM_203492	chr7:150949710-150949651	Mrgprg	Mus musculus MAS-related GPR, member G (Mrgprg), mRNA [NM_203492]	GO:0008150|GO:0007165|GO:0003674|GO:0016020|GO:0007186|GO:0005886|GO:0004930|GO:0004872|GO:0016021|GO:0005575|GO:0004871	NM_203492	Mm.297839	381974	115.502	46.9148	7.08511	5.09233	144.07	58.7905	143.647	58.053	32.7409	49.9506	7.67712	5.90929	7.66892	5.16268	5.15838	4.95592
A_55_P1968633	0.000797507	2.29908	up		chr4:125047375-125047434							198.337	142.665	7.96895	6.76789	193.741	212.467	188.804	156.442	125.934	145.62	8.08441	7.77462	8.0478	6.73142	6.93521	6.63704
A_55_P2269254	0.0162685	2.10609	up	AK017575	chr1:78591675-78591616	5730419F03Rik	Mus musculus 8 days embryo whole body cDNA, RIKEN full-length enriched library, clone:5730419F03 product:unclassifiable, full insert sequence. [AK017575]	GO:0008150|GO:0003674|GO:0005575		Mm.462998	70537	137.939	110.369	7.45317	6.3786	147.72	115.71	150.388	123.879	81.504	125.723	7.70697	6.91541	7.73713	6.36044	6.37175	6.40362
A_55_P2051622	0.0358083	2.0048	up	AF037047	chr6:65279004-65279063	Gm8479	Mus musculus strain DBA/2J thiopurine S-methyltransferase (Tpmt) pseudogene, mRNA sequence. [AF037047]			Mm.425331	667141	1551.36	1120.38	10.8287	9.82524	2071.54	1218.27	1364.27	1080.68	1194.35	1086.1	11.3886	10.2876	10.8099	9.76045	9.93187	9.78342
A_55_P2147200	0.032003	2.17907	up	NM_001081352	chr13:76325331-76325390	Ttc37	Mus musculus tetratricopeptide repeat domain 37 (Ttc37), mRNA [NM_001081352]	GO:0008150|GO:0003674|GO:0005575	NM_001081352	Mm.277964	218343	107.444	83.9639	7.08511	5.9614	122.101	81.5708	118.661	92.9328	58.144	100.815	7.45119	6.39588	7.40826	5.90204	5.92842	6.05372
A_55_P2160218	0.0250982	2.11043	up	NM_001136074	chr14:56138416-56138357	Nrl	Mus musculus neural retina leucine zipper gene (Nrl), transcript variant 2, mRNA [NM_001136074]	GO:0043565|GO:0006355|GO:0003700|GO:0045944|GO:0046548|GO:0007468|GO:0005634|GO:0045872|GO:0003677|GO:0006351	NM_001136074	Mm.20422	18185	192.476	154.175	7.93286	6.85532	193.52	186.75	197.157	143.74	176.835	141.951	8.0824	7.60218	8.11399	6.59535	7.37627	6.59434
A_55_P2156598	0.000724748	2.64751	up	AK042649	chr9:60668938-60668879	Gm9869	Mus musculus 7 days neonate cerebellum cDNA, RIKEN full-length enriched library, clone:A730013H24 product:hypothetical protein, full insert sequence. [AK042649]	GO:0008150|GO:0003674|GO:0005575		Mm.438061	791387	221.999	141.666	8.12961	6.72497	205.551	257.671	202.776	177.544	86.083	161.37	8.1756	8.05425	8.15898	6.9276	6.44366	6.80365
A_52_P164797	0.0204483	3.8044	up	NM_001081078	chr1:130181448-130181389	Lct	Mus musculus lactase (Lct), mRNA [NM_001081078]	GO:0010045|GO:0005903|GO:0010288|GO:0001666|GO:0010033|GO:0005886|GO:0007584|GO:0045471|GO:0042493|GO:0000016|GO:0016740	NM_001081078	Mm.26930	226413	5326.18	2306.86	12.6119	10.6843	5293.07	5312.12	5373.34	1419.48	4085.05	1416.04	12.678	12.4608	12.6969	10.1664	11.7091	10.1773
A_52_P85020	0.00661536	2.08197	up	NM_183358	chr8:87358778-87358837	Gadd45gip1	Mus musculus growth arrest and DNA-damage-inducible, gamma interacting protein 1 (Gadd45gip1), mRNA [NM_183358]	GO:0005739|GO:0007049|GO:0005634	NM_183358	Mm.255539	102060	145.859	116.557	7.51774	6.45979	120.025	190.613	126.937	115.873	117.715	116.084	7.41991	7.6325	7.50081	6.25217	6.84889	6.27831
A_55_P2146185	0.0461915	3.26806	up	NM_011302	chrX:157232740-157232799	Rs1	Mus musculus retinoschisis (X-linked, juvenile) 1 (human) (Rs1), mRNA [NM_011302]	GO:0005576|GO:0007155	NM_011302	Mm.41982	20147	4920.59	2015.26	12.3656	10.6572	6208.84	2414.46	6138.47	2353.49	1375.3	2316.98	12.907	11.2934	12.8964	10.927	10.1249	10.9195
A_51_P512820	0.00466475	2.53003	up	NM_172733	chr6:137786190-137786249	Dera	Mus musculus 2-deoxyribose-5-phosphate aldolase homolog (C. elegans) (Dera), mRNA [NM_172733]	GO:0009264|GO:0005737|GO:0004139|GO:0046121|GO:0008152|GO:0005575|GO:0003824|GO:0016829	NM_172733	Mm.29181	232449	176.858	117.734	7.81036	6.4712	167.054	190.463	173.056	113.549	122.531	117.122	7.8749	7.63144	7.92474	6.21526	6.90166	6.29669
A_55_P2009449	0.026581	2.27376	up	NM_175498	chr14:67535939-67535998	Pnma2	Mus musculus paraneoplastic antigen MA2 (Pnma2), mRNA [NM_175498]	GO:0008150|GO:0003674|GO:0005634|GO:0005575	NM_175498	Mm.44358	239157	8598.45	5060.06	13.2331	12.048	10022.6	5622.82	10149.9	4919.31	5364.3	4896.57	13.5672	12.5441	13.588	12.0151	12.1036	12.0253
A_51_P101460	0.0163143	3.698	up	NM_023842	chr13:38290121-38290180	Dsp	Mus musculus desmoplakin (Dsp), mRNA [NM_023842]	GO:0030057|GO:0030054|GO:0005886|GO:0005624|GO:0001533|GO:0005739|GO:0005916|GO:0016323|GO:0005737|GO:0016337|GO:0018149|GO:0030216|GO:0005198|GO:0043588|GO:0030674|GO:0005856|GO:0034332	NM_023842	Mm.355327	109620	2149.61	978.214	11.3386	9.45186	2106.24	2214.86	2127.72	646.888	1648.6	639.157	11.4104	11.1797	11.4257	8.98625	10.385	8.98434
A_51_P259296	0.00242142	3.6345	up	NM_008509	chr8:71430267-71430326	Lpl	Mus musculus lipoprotein lipase (Lpl), mRNA [NM_008509]	GO:0006629|GO:0005515|GO:0004806|GO:0005886|GO:0042627|GO:0070328|GO:0031225|GO:0003824|GO:0005615|GO:0034361|GO:0019432|GO:0006633|GO:0019433|GO:0008201|GO:0010744|GO:0005102|GO:0005576|GO:0010886|GO:0004465|GO:0016042|GO:0031012|GO:0034372|GO:0016020|GO:0016787|GO:0010890|GO:0017129	NM_008509	Mm.1514	16956	3557.99	1475.22	12.0325	10.1708	3019.63	4488.77	3165.58	1191.7	2036.48	1197.47	11.9066	12.2168	11.9742	9.90424	10.6834	9.92465
A_55_P2040090	0.0244462	2.20349	up	NM_001038699	chr11:121304759-121304818	Fn3k	Mus musculus fructosamine 3 kinase (Fn3k), transcript variant 2, mRNA [NM_001038699]	GO:0016310|GO:0030387|GO:0030389|GO:0016301|GO:0005625|GO:0016740|GO:0016772|GO:0005829	NM_001038699	Mm.266448	63828	295.702	217.978	8.51868	7.37889	327.045	240.845	319.217	216.337	227.503	210.095	8.81427	7.95619	8.78558	7.23205	7.69898	7.20564
A_55_P2161923	0.00852383	2.98072	up	NM_001033960	chr2:37351140-37351199	Rabgap1	Mus musculus RAB GTPase activating protein 1 (Rabgap1), transcript variant 2, mRNA [NM_001033960]	GO:0005622|GO:0008150|GO:0003674|GO:0032313|GO:0007049|GO:0005737|GO:0005575|GO:0005856|GO:0005097|GO:0005096	NM_001033960	Mm.383192	227800	132.804	75.0193	7.38443	5.80877	151.965	103.188	143.26	85.6203	58.102	81.3355	7.74469	6.74377	7.66481	5.77577	5.92709	5.72344
A_55_P1964332	0.0159138	2.58893	up		chr17:089675670-089675729							2922.26	1603.73	11.7219	10.3496	3356.97	2047.23	3362.59	1691.31	1457.78	1662.1	12.0555	11.0539	12.0563	10.427	10.2053	10.4163
A_52_P67212	4.8143e-06	2.89742	up	NR_015605	chr9:46721808-46728651	2900052N01Rik	Mus musculus RIKEN cDNA 2900052N01 gene (2900052N01Rik), non-coding RNA [NR_015605]	GO:0008150|GO:0003674|GO:0005575	NR_015605	Mm.265384	73040	1510.91	784.508	10.8345	9.29969	1420.16	1712.94	1399.64	782.495	809.801	761.228	10.8623	10.7943	10.8468	9.27593	9.3798	9.24335
A_55_P2184339	0.0146758	2.21964	up	NM_001081160	chr17:29964963-29964904	Mdga1	Mus musculus MAM domain containing glycosylphosphatidylinositol anchor 1 (Mdga1), mRNA [NM_001081160]	GO:0003674|GO:0045121|GO:0046658	NM_001081160	Mm.40901	74762	8431.85	5541.79	13.2703	12.12	8397.42	8643.81	8254.32	4371.08	7931.83	4322.47	13.3259	13.1789	13.3061	11.8446	12.6715	11.8438
A_55_P1993094	0.000190384	6.06728	up	NM_030705	chr7:91029065-91029006	Mesdc1	Mus musculus mesoderm development candidate 1 (Mesdc1), mRNA [NM_030705]	GO:0008150|GO:0003674|GO:0005575	NM_030705	Mm.272998	80889	298.571	82.4434	8.55135	5.9503	280.976	328.288	286.448	85.8828	78.1909	83.2564	8.61261	8.39857	8.64286	5.78037	6.31297	5.75756
A_51_P217498	3.36223e-05	3.21541	up	NM_009204	chr11:69756132-69756073	Slc2a4	Mus musculus solute carrier family 2 (facilitated glucose transporter), member 4 (Slc2a4), mRNA [NM_009204]	GO:0005215|GO:0048471|GO:0005886|GO:0030136|GO:0008643|GO:0055056|GO:0005737|GO:0034220|GO:0015758|GO:0022891|GO:0006810|GO:0030140|GO:0030659|GO:0005355|GO:0070062|GO:0012506|GO:0005792|GO:0005771|GO:0022857|GO:0005624|GO:0005625|GO:0042593|GO:0055085|GO:0031982|GO:0035428|GO:0042383|GO:0005905|GO:0016020|GO:0050873|GO:0005887|GO:0032593|GO:0005360|GO:0000299|GO:0016021|GO:0009897|GO:0005768|GO:…	NM_009204	Mm.10661	20528	246.895	128.381	8.28088	6.59588	230.664	277.727	232.295	149.455	89.3295	146.359	8.33944	8.15672	8.34648	6.65554	6.48807	6.64402
A_55_P2340950	5.06435e-05	6.16973	up	AY512938	chr13:83769725-83769784	AY512938	Mus musculus clone NIA:H4075D09 unknown mRNA. [AY512938]	GO:0008150|GO:0003674|GO:0005575			791388	182.064	50.2113	7.80295	5.17774	143.297	257.432	145.463	62.9565	30.2174	57.4599	7.66835	8.05186	7.68863	5.29446	5.05721	5.18155
A_55_P2216997	0.00013708	6.70532	up	NM_001110497	chr2:120188674-120188615	Tmem87a	Mus musculus transmembrane protein 87A (Tmem87a), transcript variant 3, mRNA [NM_001110497]	GO:0008150|GO:0003674|GO:0016020|GO:0016021|GO:0005575	NM_001110497	Mm.260712	211499	218.361	53.6936	8.05634	5.31103	172.171	306.235	176.677	62.3055	45.1228	53.6524	7.9164	8.29754	7.95508	5.27723	5.5828	5.07306
A_55_P2002903	0.0133876	2.44238	up	NM_022315	chr17:14541664-14541723	Smoc2	Mus musculus SPARC related modular calcium binding 2 (Smoc2), mRNA [NM_022315]	GO:0031012|GO:0007165|GO:0030198|GO:0010811|GO:0005509|GO:0005578|GO:0005576|GO:0005539|GO:0005614|GO:0008201|GO:0005604	NM_022315	Mm.30162	64074	6497.36	3936.44	12.9009	11.6126	6593.19	6464.05	6434.85	3094.71	5740.51	2974.1	12.9894	12.756	12.9572	11.3367	12.2037	11.2973
A_55_P2017347	0.000479148	3.21966	up	NM_001113406	chr16:89570480-89570421	Krtap11-1	Mus musculus keratin associated protein 11-1 (Krtap11-1), mRNA [NM_001113406]		NM_001113406	Mm.310906	16693	243.867	123.712	8.24033	6.55342	207.053	317.011	207.539	126.053	118.691	126.39	8.18515	8.34792	8.18793	6.38838	6.85846	6.41342
A_52_P323975	0.0014486	2.36577	up	AK084031	chr8:87390408-87390467	Farsa	phenylalanyl-tRNA synthetase, alpha subunit [Source:MGI Symbol;Acc:MGI:1913840] [ENSMUST00000144404]	GO:0000049|GO:0016874|GO:0004826|GO:0005524|GO:0006412|GO:0004812|GO:0005829|GO:0006418|GO:0003674|GO:0008150|GO:0005737|GO:0000166|GO:0006432|GO:0043039		Mm.292517	66590	106.145	79.7479	7.08064	5.83833	93.9906	127.615	96.8277	99.5246	43.1854	96.5338	7.06847	7.05992	7.11353	6.00937	5.52241	5.98321
A_55_P2116305	0.0217421	2.66394	up	NM_033042	chr4:151494160-151494219	Tnfrsf25	Mus musculus tumor necrosis factor receptor superfamily, member 25 (Tnfrsf25), mRNA [NM_033042]	GO:0005886|GO:0004872	NM_033042	Mm.101198	85030	5213.46	2784.77	12.5398	11.1263	5971.22	3649.38	6019.8	2307.01	3748.59	2298.71	12.8492	11.9061	12.8641	10.8985	11.571	10.9093
A_52_P18081	0.0395132	3.26914	up	NM_025864	chr1:193176629-193176688	Tmem206	Mus musculus transmembrane protein 206 (Tmem206), mRNA [NM_025864]	GO:0008150|GO:0003674|GO:0016020|GO:0016021|GO:0005575	NM_025864	Mm.236300	66950	1001.18	391.549	9.9511	8.24219	503.058	1992.67	507.829	460.035	252.493	462.119	9.41414	11.009	9.43018	8.43465	7.83097	8.46095
A_51_P338072	0.00257226	2.18114	up	NM_010855	chr11:67073834-67073893	Myh4	Mus musculus myosin, heavy polypeptide 4, skeletal muscle (Myh4), mRNA [NM_010855]	GO:0014823|GO:0005516|GO:0032982|GO:0005737|GO:0003774|GO:0006936|GO:0000166|GO:0008152|GO:0003779|GO:0016459|GO:0030016|GO:0005524	NM_010855	Mm.297382	17884	216.831	165.457	8.10176	6.97668	210.857	215.966	223.672	192.762	117.76	185.848	8.21337	7.79583	8.29606	7.05872	6.8492	7.02211
A_55_P2276105	0.0034696	7.05178	up	AK157781	chr15:13101015-13100956		Mus musculus 9.5 days embryo parthenogenote cDNA, RIKEN full-length enriched library, clone:B130038C21 product:hypothetical Beta tubulin containing protein, full insert sequence. [AK157781]					654.003	144.067	9.59505	6.77706	780.517	422.256	759.236	146.319	145.309	140.572	10.0337	8.75507	9.99639	6.62367	7.12816	6.57935
A_52_P563450	0.00241362	2.24739	up	NM_026396	chr15:10404672-10404613	Brix1	Mus musculus BRX1, biogenesis of ribosomes, homolog (S. cerevisiae) (Brix1), mRNA [NM_026396]	GO:0008150|GO:0003674|GO:0042254|GO:0005634|GO:0005575|GO:0005524|GO:0004812	NM_026396	Mm.28057	67832	1285.71	870.942	10.6111	9.44282	1273.7	1316.59	1266.84	795.481	1025.8	791.546	10.7192	10.4045	10.7095	9.29704	9.71571	9.31572
A_55_P2404733	8.95693e-05	2.3673	up	AK081485	chr6:134037295-134037354	LOC552909	Mus musculus 16 days embryo head cDNA, RIKEN full-length enriched library, clone:C130020I06 product:unclassifiable, full insert sequence. [AK081485]			Mm.442997	552909	236.327	164.987	8.22145	6.9782	225.585	264.364	219.032	182.241	123.71	189.011	8.3087	8.08905	8.26659	6.97319	6.91333	7.0481
A_55_P1994284	0.0021202	2.32712	up	NM_177866	chr4:133767944-133767885	Catsper4	Mus musculus cation channel, sperm associated 4 (Catsper4), transcript variant 1, mRNA [NM_177866]	GO:0005515|GO:0005886|GO:0001539|GO:0007283|GO:0042995|GO:0030154|GO:0019861|GO:0034220|GO:0006810|GO:0006816|GO:0009434|GO:0034765|GO:0005227|GO:0006814|GO:0006811|GO:0005262|GO:0005244|GO:0001669|GO:0007275|GO:0030317|GO:0055085|GO:0005929|GO:0016020|GO:0070588|GO:0016021|GO:0005216	NM_177866	Mm.79072	329954	95.5613	70.5967	6.93977	5.72122	97.7045	97.2686	91.7109	81.2014	57.1814	73.4072	7.12365	6.66009	7.03556	5.69132	5.90359	5.56875
A_55_P2090909	0.00750338	2.67782	up	NM_026747	chr17:25262152-25262211	Ptx4	Mus musculus pentraxin 4 (Ptx4), transcript variant 1, mRNA [NM_026747]	GO:0008150|GO:0003674|GO:0005575	NM_026747	Mm.328855	68509	80.2795	52.1341	6.68125	5.26019	87.213	68.3297	85.2957	54.9634	39.9531	61.4858	6.95911	6.14788	6.93675	5.07773	5.41554	5.28729
A_55_P2151388	0.0360775	2.04123	up	NM_025312	chr12:37044197-37044256	Sostdc1	Mus musculus sclerostin domain containing 1 (Sostdc1), mRNA [NM_025312]	GO:0030514|GO:0005515|GO:0007389|GO:0042475|GO:0005576|GO:0016055|GO:0005615	NM_025312	Mm.43375	66042	333.628	272.791	8.68506	7.65563	283.947	431.884	285.053	227.553	362.41	228.411	8.62622	8.79214	8.63684	7.31489	8.30999	7.342
A_55_P2118891	0.0139928	3.0996	up	NM_001166645	chr8:74439955-74440014	Zfp882	Mus musculus zinc finger protein 882 (Zfp882), mRNA [NM_001166645]	GO:0008150|GO:0003674|GO:0005575|GO:0046872	NM_001166645	Mm.251482	382019	245.964	135.555	8.25068	6.61859	207.193	322.643	208.056	112.257	178.808	115.599	8.18683	8.37375	8.19145	6.1953	7.38975	6.27072
A_55_P1984645	0.0304711	3.03212	up	NR_003649	chr12:36818258-36818317	Gm5434	Mus musculus predicted gene 5434 (Gm5434), non-coding RNA [NR_003649]		NR_003649	Mm.347860	432649	246.168	128.518	8.21097	6.61064	296.563	147.435	294.506	135.316	117.133	133.104	8.68834	7.26347	8.68109	6.49581	6.84267	6.49344
A_55_P2183518	0.029822	2.01345	up		chr15:059584175-059584116							5003.8	3424.24	12.4831	11.4735	5763	3550.1	5698.31	3383.18	3566.26	3323.28	12.7948	11.8724	12.7822	11.4658	11.4944	11.4602
A_55_P2040600	0.000813878	3.19562	up	NM_172857	chr2:119345199-119345140	Exd1	Mus musculus exonuclease 3'-5' domain containing 1 (Exd1), mRNA [NM_172857]	GO:0005622|GO:0008150|GO:0003674|GO:0008408|GO:0006139|GO:0004527|GO:0004518|GO:0016787|GO:0005575|GO:0003676	NM_172857	Mm.212773	241624	152.795	81.2628	7.60761	5.93152	153.245	153.945	151.194	90.4818	69.5934	83.7133	7.75443	7.3269	7.74152	5.86041	6.165	5.76915
A_55_P2156800	0.019136	2.23103	up	NM_026747	chr17:25262098-25262157	Ptx4	Mus musculus pentraxin 4 (Ptx4), transcript variant 1, mRNA [NM_026747]	GO:0008150|GO:0003674|GO:0005575	NM_026747	Mm.328855	68509	73.1704	56.2992	6.53221	5.37449	58.6884	99.8183	61.0044	59.4277	58.8723	50.5977	6.41786	6.69928	6.47949	5.20304	5.94479	4.97565
A_55_P2042331	0.00357045	4.08104	up	AB032200	chr13:113961875-113961816	Gzmk	granzyme K [Source:MGI Symbol;Acc:MGI:1298232] [ENSMUST00000122399]	GO:0016787|GO:0004252|GO:0006508|GO:0008236|GO:0008233|GO:0003824		Mm.56993	14945	126.335	53.6195	7.33492	5.30599	134.13	113.006	131.868	58.9904	51.7698	50.0983	7.57385	6.87961	7.5513	5.18982	5.76658	4.96156
A_55_P2004551	0.0137147	7.23296	up	NM_016659	chr6:130314129-130314070	Klra1	Mus musculus killer cell lectin-like receptor, subfamily A, member 1 (Klra1), mRNA [NM_016659]	GO:0007165|GO:0005886|GO:0004872|GO:0004871|GO:0009897	NM_016659	Mm.24399	16627	156.65	34.1145	7.48168	4.6271	202.783	69.5795	197.589	38.2313	28.8702	35.2421	8.1536	6.17393	8.11752	4.48322	4.99642	4.40165
A_51_P402443	7.94558e-05	3.36725	up	NM_146564	chr9:18926286-18926345	Olfr836	Mus musculus olfactory receptor 836 (Olfr836), mRNA [NM_146564]	GO:0007608|GO:0007165|GO:0004984|GO:0007186|GO:0004930|GO:0004872|GO:0016021|GO:0004871	NM_146564	Mm.377566	258557	50.0011	28.0826	6.01738	4.26581	43.2308	58.3843	48.3881	36.2526	15.3084	32.6867	5.99932	5.89819	6.15464	4.39058	4.12898	4.27787
A_55_P2056876	0.00832544	2.20261	up	AK157986	chr7:82748128-82748187	Akap13	A kinase (PRKA) anchor protein 13 [Source:MGI Symbol;Acc:MGI:2676556] [ENSMUST00000136989]	GO:0045859|GO:0008624|GO:0048471|GO:0006915|GO:0046872|GO:0005829|GO:0005085|GO:0005737|GO:0032947|GO:0017048|GO:0010611|GO:0051018|GO:0051168		Mm.216107	75547	233.089	173.702	8.19797	7.05875	242.523	218.254	238.492	177.31	169.553	174.242	8.40242	7.81073	8.38075	6.92555	7.32403	6.92669
A_52_P634090	0.00154348	2.08157	up	NM_013822	chr2:136907492-136907433	Jag1	Mus musculus jagged 1 (Jag1), mRNA [NM_013822]	GO:0045747|GO:0005515|GO:0048839|GO:0042491|GO:0005886|GO:0045599|GO:0002011|GO:0005509|GO:0005112|GO:0007275|GO:0007154|GO:0045639|GO:0007219|GO:0016020|GO:0042127|GO:0009887|GO:0045596|GO:0016021|GO:0032495	NM_013822	Mm.22398	16449	344.049	265.253	8.74323	7.68556	332.557	382.733	316.857	307.634	186.458	301.667	8.84019	8.61393	8.77558	7.81211	7.44548	7.79908
A_55_P2007831	0.0159585	2.08184	up	NM_029372	chr19:58627516-58627575	1700011F14Rik	Mus musculus RIKEN cDNA 1700011F14 gene (1700011F14Rik), mRNA [NM_029372]	GO:0008150|GO:0003674|GO:0005575	NM_029372	Mm.159542	75645	66.6584	55.6407	6.42642	5.36856	71.1874	61.9316	66.8561	59.9958	47.8715	59.0549	6.68462	5.99149	6.60315	5.21723	5.6628	5.22566
A_55_P2027979	0.00208022	2.08258	up	NM_174876	chr16:56273805-56273864	Impg2	Mus musculus interphotoreceptor matrix proteoglycan 2 (Impg2), mRNA [NM_174876]	GO:0008150|GO:0016020|GO:0005540|GO:0005578|GO:0004872|GO:0016021|GO:0008201	NM_174876	Mm.151998	224224	203.206	161.45	8.01038	6.95201	198.603	202.36	208.655	181.441	127.977	174.931	8.11941	7.71622	8.19551	6.96698	6.95787	6.93117
A_52_P159050	7.46994e-05	2.08268	up	BC059776	chr2:132121503-132121562	Cds2	CDP-diacylglycerol synthase (phosphatidate cytidylyltransferase) 2 [Source:MGI Symbol;Acc:MGI:1332236] [ENSMUST00000110158]	GO:0070085|GO:0005783|GO:0005743|GO:0016779|GO:0008654|GO:0005739|GO:0016020|GO:0004605|GO:0008152|GO:0016021|GO:0007602|GO:0016740|GO:0016772		Mm.284503	110911	87.4313	71.6601	6.79275	5.73431	74.3507	114.118	73.8257	80.066	52.9497	81.9645	6.74459	6.89602	6.73763	5.6714	5.79772	5.73381
A_55_P2174743	0.0262294	2.3718	up	NM_018747	chr10:25003825-25003766	Akap7	Mus musculus A kinase (PRKA) anchor protein 7 (Akap7), mRNA [NM_018747]	GO:0005515|GO:0034237|GO:0019901|GO:0016208|GO:0019904|GO:0030315|GO:0005624|GO:0005625|GO:0005634|GO:0010738|GO:0005626|GO:0008022|GO:0016328|GO:0005829|GO:0043234|GO:0032947|GO:0016324|GO:0016529|GO:0008104|GO:0016020|GO:0007178|GO:0051018|GO:0070382	NM_018747	Mm.485937	432442	8373.42	4710.17	13.1881	11.9422	9913.49	5365.42	9841.35	4487.96	5212.35	4430.2	13.5506	12.4741	13.5397	11.8849	12.0608	11.8808
A_51_P159453	0.00310851	4.36222	up	NM_009252	chr12:105651918-105651977	Serpina3n	Mus musculus serine (or cysteine) peptidase inhibitor, clade A, member 3N (Serpina3n), mRNA [NM_009252]	GO:0030162|GO:0010951|GO:0004867|GO:0000267|GO:0043434|GO:0005576|GO:0034097	NM_009252	Mm.482074	20716	3336.69	1077.46	11.8709	9.74584	2411.9	5200.01	2398.16	939.864	1358.09	934.426	11.5943	12.4314	11.587	9.56249	10.107	9.56799
A_55_P1962603	0.0327743	2.06621	up	NM_009946	chr13:54481348-54481407	Cplx2	Mus musculus complexin 2 (Cplx2), mRNA [NM_009946]	GO:0019905|GO:0043303|GO:0045202|GO:0031201|GO:0006887|GO:0016079|GO:0030425|GO:0005737|GO:0031915|GO:0000149|GO:0006810|GO:0006836|GO:0043025|GO:0017075	NM_009946	Mm.268902	12890	43780.5	25783.8	15.4957	14.4487	51169.8	28796.9	51374.6	28119.7	21443.9	27787.7	15.7754	14.9215	15.7903	14.5992	14.1368	14.6102
A_55_P1966731	9.2213e-05	5.66509	up	NM_001045481	chr1:175854265-175854206	Ifi203	Mus musculus interferon activated gene 203 (Ifi203), transcript variant 1, mRNA [NM_001045481]	GO:0035458|GO:0005634	NM_001045481	Mm.472787	15950	101.18	31.0118	6.96714	4.46504	76.512	145.657	81.3708	36.3023	21.5468	35.1863	6.78167	7.2455	6.87427	4.39178	4.60328	4.40006
A_51_P342773	0.00489758	2.0249	up	NM_009511	chr12:117384455-117384514	Vipr2	Mus musculus vasoactive intestinal peptide receptor 2 (Vipr2), mRNA [NM_009511]	GO:0007190|GO:0007165|GO:0016020|GO:0007186|GO:0005886|GO:0004999|GO:0004930|GO:0004872|GO:0016021|GO:0004871|GO:0007166|GO:0004888	NM_009511	Mm.395245	22355	62.6879	53.9638	6.33863	5.32078	62.2263	73.5372	52.3001	58.881	47.1683	55.842	6.50123	6.25254	6.26211	5.186	5.64231	5.13401
A_55_P1993775	0.00186185	4.93109	up	BC019386	chr19:55390705-55390764	Vti1a	Mus musculus vesicle transport through interaction with t-SNAREs homolog 1A (yeast), mRNA (cDNA clone MGC:30354 IMAGE:5012235), complete cds. [BC019386]	GO:0005794|GO:0030136|GO:0031201|GO:0048280|GO:0015031|GO:0006886|GO:0008021|GO:0006888|GO:0005484|GO:0016020|GO:0043025|GO:0006810|GO:0042147|GO:0016021|GO:0016192		Mm.258637	53611	96.4102	34.449	6.9421	4.64019	104.948	81.9721	102.311	37.3753	28.1551	37.8167	7.22983	6.40423	7.19223	4.44737	4.96507	4.50814
A_55_P2137941	0.000240862	5.00823	up	NM_052823	chr9:45218302-45218361	Fxyd2	Mus musculus FXYD domain-containing ion transport regulator 2 (Fxyd2), transcript variant b, mRNA [NM_052823]	GO:0005792|GO:0005890|GO:0001558|GO:0016323|GO:0034220|GO:0016020|GO:0042127|GO:0006810|GO:0016021|GO:0006814|GO:0005216|GO:0006813|GO:0005391|GO:0006811	NM_052823	Mm.22742	11936	6062.97	1734.61	12.7879	10.4636	6533.94	5171.47	6483.48	1701.43	1834.49	1667.91	12.9763	12.4209	12.9665	10.4349	10.5349	10.4209
A_55_P2036086	0.00408048	4.99415	up		chr17:019928063-019928122							35.7612	11.4604	5.50331	3.18307	28.1082	52.6723	26.5031	12.3234	13.2573	8.8004	5.42672	5.72739	5.35582	2.9101	3.92468	2.71443
A_55_P2121913	0.00538381	2.03415	up	NM_134052	chr12:29366350-29366409	Adi1	Mus musculus acireductone dioxygenase 1 (Adi1), mRNA [NM_134052]	GO:0005886|GO:0008652|GO:0009086|GO:0005634|GO:0046872|GO:0005737|GO:0016020|GO:0019509|GO:0016491|GO:0010309|GO:0016702|GO:0010308|GO:0055114	NM_134052	Mm.291504	104923	1712.99	1218.36	10.9652	9.94073	1390.93	2436.03	1312	1153.09	1338.09	1163.89	10.8337	11.306	10.7557	9.85302	10.0858	9.88341
A_55_P2075829	0.0111482	3.28264	up		chr2:126730684-126730625							55.8414	30.5992	6.16655	4.45169	56.6395	50.5327	60.3521	31.1327	29.6922	30.9725	6.37106	5.6666	6.46199	4.14201	5.03289	4.18018
A_51_P208121	0.0170345	2.08832	up	NM_182782	chr7:83012249-83012308	Klhl25	Mus musculus kelch-like 25 (Drosophila) (Klhl25), transcript variant 3, mRNA [NM_182782]	GO:0008150|GO:0003674|GO:0005737	NM_182782	Mm.206223	207952	133.541	107.912	7.41141	6.34906	144.214	116.044	140.366	113.636	95.0696	115.029	7.67867	6.91907	7.63648	6.2165	6.56786	6.26283
A_55_P2153797	0.00844688	2.34182	up	BC048389	chr12:74413109-74413168	Slc38a6	solute carrier family 38, member 6 [Source:MGI Symbol;Acc:MGI:3648156] [ENSMUST00000058139]	GO:0008150|GO:0003674|GO:0016020|GO:0016021|GO:0005575		Mm.290605	625098	3538.75	2148.43	12.0089	10.7812	3822.75	2802.04	3991.46	2050.78	2367.18	2027.34	12.228	11.5167	12.282	10.7199	10.9034	10.7205
A_55_P2069579	0.0142381	2.74458	up		chr1:014720902-014720961							953.102	520.494	10.1548	8.69821	1070.32	693.709	1095.28	562.446	431.73	567.305	10.4791	9.47226	10.513	8.76026	8.5381	8.79627
A_55_P2003903	3.58447e-05	5.43832	up	NM_009751	chr2:143652324-143652265	Bfsp1	Mus musculus beaded filament structural protein 1, in lens-CP94 (Bfsp1), mRNA [NM_009751]	GO:0005882|GO:0005515|GO:0005737|GO:0005212|GO:0016020|GO:0070307|GO:0048469|GO:0005856	NM_009751	Mm.275937	12075	712.449	203.901	9.73771	7.29455	584.143	975.14	578.065	221.031	163.145	227.527	9.62762	9.97646	9.60905	7.26868	7.27942	7.33555
A_55_P2059864	0.00180078	2.27483	up	NM_177591	chrX:47135846-47135787	Igsf1	Mus musculus immunoglobulin superfamily, member 1 (Igsf1), transcript variant 1, mRNA [NM_177591]	GO:0007165|GO:0006355|GO:0048186|GO:0016020|GO:0048187|GO:0005576|GO:0004872|GO:0016021|GO:0015026	NM_177591	Mm.110505	209268	694.352	477.055	9.73696	8.5512	691.631	685.628	705.796	470.595	495.139	465.43	9.86233	9.45781	9.89074	8.47043	8.70988	8.4733
A_55_P2035400	0.00987186	2.19347	up	NM_023663	chr16:97963608-97963549	Ripk4	Mus musculus receptor-interacting serine-threonine kinase 4 (Ripk4), mRNA [NM_023663]	GO:0016310|GO:0005737|GO:0004672|GO:0016020|GO:0000166|GO:0016301|GO:0004674|GO:0006468|GO:0004872|GO:0005524|GO:0016740|GO:0016772	NM_023663	Mm.35290	72388	151.629	116.86	7.59629	6.46307	154.077	147.934	152.876	112.85	114.983	122.746	7.7636	7.26944	7.75582	6.20472	6.8163	6.3682
A_55_P2105532	0.00084679	2.66621	up	NM_001167898	chr8:83219196-83219255	Frem3	Mus musculus Fras1 related extracellular matrix protein 3 (Frem3), mRNA [NM_001167898]	GO:0005604	NM_001167898	Mm.134296	333315	96.6735	62.3828	6.9535	5.53871	88.5198	108.329	93.1716	67.4947	53.8093	65.8445	6.98191	6.81843	7.06015	5.40467	5.81923	5.39223
A_52_P205710	0.00460866	4.76348	up	NM_021611	chr5:137173854-137176603	Myl10	Mus musculus myosin, light chain 10, regulatory (Myl10), transcript variant 1, mRNA [NM_021611]	GO:0005739|GO:0008150|GO:0003674|GO:0005509	NM_021611	Mm.5178	59310	484.824	159.185	9.18009	6.92807	562.123	327.327	565.022	175.801	123.609	178.145	9.56984	8.39394	9.57648	6.91262	6.91248	6.95911
A_55_P2019312	0.00974477	2.23006	up	NM_178396	chr9:66614542-66614601	Car12	Mus musculus carbonic anyhydrase 12 (Car12), mRNA [NM_178396]	GO:0008150|GO:0003674|GO:0016020|GO:0008270|GO:0016021|GO:0005575|GO:0004089|GO:0006730|GO:0046872|GO:0016829	NM_178396	Mm.277921	76459	3293.68	2224.72	11.939	10.7819	3209.58	3525.43	3146.02	1868.02	3050.09	1756.04	11.992	11.8598	11.9651	10.5693	11.2727	10.5036
A_55_P2004511	0.0140753	3.23413	up	NM_001169153	chr11:114977855-114977796	Cd300lf	Mus musculus CD300 antigen like family member F (Cd300lf), transcript variant 1, mRNA [NM_001169153]	GO:0005515|GO:0016020|GO:0005886|GO:0030316|GO:0004872|GO:0016021	NM_001169153	Mm.277387	246746	109.21	59.075	7.09703	5.40365	124.787	77.498	125.345	70.7169	32.719	73.7891	7.4818	6.32432	7.48497	5.477	5.15771	5.57624
A_55_P2002954	0.0229533	2.11912	up									80.8208	66.0018	6.68321	5.59975	90.245	65.7532	86.4643	75.1015	44.8198	78.0841	7.0113	6.08356	6.95478	5.56891	5.57056	5.65978
A_55_P2120055	0.00404741	2.03585	up	NM_008011	chr13:55270033-55270092	Fgfr4	Mus musculus fibroblast growth factor receptor 4 (Fgfr4), mRNA [NM_008011]	GO:0005515|GO:0005007|GO:0008284|GO:0005886|GO:0030324|GO:0017134|GO:0001759|GO:0005524|GO:0061144|GO:0016310|GO:0004672|GO:0000166|GO:0016020|GO:0016301|GO:0008543|GO:0004872|GO:0016021|GO:0004713|GO:0004714|GO:0016740|GO:0016772	NM_008011	Mm.276715	14186	41.425	37.4305	5.74852	4.72288	37.4582	44.6209	42.1959	49.035	21.9589	41.2975	5.81233	5.46232	5.97089	4.89367	4.6284	4.64658
A_51_P334979	0.0140288	3.03753	up	NM_009695	chr7:20257086-20257027	Apoc2	Mus musculus apolipoprotein C-II (Apoc2), mRNA [NM_009695]	GO:0032375|GO:0006629|GO:0060697|GO:0042627|GO:0070328|GO:0010898|GO:0005615|GO:0042803|GO:0008289|GO:0034361|GO:0042953|GO:0034384|GO:0043274|GO:0034382|GO:0034363|GO:0034362|GO:0006810|GO:0055102|GO:0033344|GO:0045723|GO:0034366|GO:0010518|GO:0005576|GO:0043085|GO:0043086|GO:0060230|GO:0016042|GO:0010916|GO:0033700|GO:0016004|GO:0048261|GO:0006869|GO:0008047|GO:0051006|GO:0045833	NM_009695	Mm.28394	11813	626.683	314.354	9.55025	7.94735	736.016	433.337	710.695	351.722	246.65	344.69	9.95146	8.79589	9.90339	8.0267	7.80217	8.01317
A_52_P343627	0.0264539	2.05691	up	NM_022020	chr4:148823882-148823823	Rbp7	Mus musculus retinol binding protein 7, cellular (Rbp7), mRNA [NM_022020]	GO:0005215|GO:0005737|GO:0005488|GO:0016918|GO:0006810|GO:0005501|GO:0019841|GO:0008289	NM_022020	Mm.46023	63954	46.9717	40.4752	5.92245	4.88197	48.6932	46.1263	46.0957	42.7902	37.2876	41.3478	6.16096	5.51589	6.0905	4.6687	5.32948	4.64773
A_51_P151182	0.00016083	7.15302	up	NM_011940	chr1:175893982-175892953	Ifi202b	Mus musculus interferon activated gene 202B (Ifi202b), transcript variant 2, mRNA [NM_011940]	GO:0005737|GO:0035458|GO:0005634	NM_011940	Mm.218770	26388	37.2931	7.2345	5.57582	2.73727	29.6744	52.3885	29.8165	5.88021	6.06265	9.76064	5.49603	5.71915	5.51228	2.38192	3.04596	2.78393
A_55_P2050178	0.00420435	2.1395	up		chr14:025563451-025563392							421.163	311.069	9.02693	7.92965	430.089	400.057	433.342	320.294	302.433	310.48	9.19711	8.67877	9.20489	7.87737	8.06453	7.84704
A_51_P215896	2.91555e-05	2.06529	up	AK006262	chr5:138209484-138209543	Tsc22d4	Mus musculus adult male testis cDNA, RIKEN full-length enriched library, clone:1700023B23 product:hypothetical protein, full insert sequence. [AK006262]	GO:0003674|GO:0006970|GO:0005575		Mm.286399	78829	112.612	92.4538	7.15166	6.10532	98.1583	144.685	94.9938	106.889	64.5679	105.905	7.12993	7.2374	7.08765	6.11993	6.06376	6.13227
A_55_P1968419	0.0185368	2.48839	up	NM_147079	chr7:109684143-109684202	Olfr547	Mus musculus olfactory receptor 547 (Olfr547), mRNA [NM_147079]	GO:0007608|GO:0007165|GO:0004984|GO:0007186|GO:0004930|GO:0004872|GO:0016021|GO:0004871	NM_147079	Mm.377828	259083	26.6989	22.5559	5.12186	3.80665	25.2148	30.2536	24.6283	32.3927	7.44867	27.8264	5.29087	4.81346	5.26125	4.21258	3.20658	4.00078
A_51_P507242	0.00348066	2.41878	up	NM_008037	chr5:32455088-32455147	Fosl2	Mus musculus fos-like antigen 2 (Fosl2), mRNA [NM_008037]	GO:0043565|GO:0001666|GO:0006355|GO:0003700|GO:0003690|GO:0006366|GO:0005634|GO:0048146|GO:0045893|GO:0032355|GO:0003677	NM_008037	Mm.24684	14284	45.2354	33.4695	5.86782	4.59354	39.2627	58.4433	38	33.3236	28.1731	38.9118	5.87387	5.89977	5.82983	4.25797	4.96576	4.5569
A_52_P193555	0.0399388	2.25004	up	NM_011642	chr4:153430502-153430443	Trp73	Mus musculus transformation related protein 73 (Trp73), transcript variant 1, mRNA [NM_011642]	GO:0005515|GO:0003700|GO:0044212|GO:0009791|GO:0043523|GO:0034644|GO:0043524|GO:0003690|GO:0006978|GO:0000785|GO:0010332|GO:0000122|GO:0048546|GO:0042771|GO:0045793|GO:0007049|GO:0045893|GO:0008134|GO:0010165|GO:0001836|GO:0005634|GO:0046872|GO:0005829|GO:0000187|GO:0002039|GO:0006954|GO:0048666|GO:0045944|GO:0007050|GO:0043508|GO:0005667|GO:0006355|GO:0043066|GO:0043065|GO:0051262|GO:0006915|GO:…	NM_011642	Mm.78015	22062	175.071	135.594	7.7992	6.62924	173.527	178.009	173.678	114.12	175.232	117.429	7.9294	7.53879	7.9294	6.22375	7.36308	6.3009
A_55_P2180869	0.000266041	4.84497	up	NM_029865	chr8:73896997-73897056	Ocel1	Mus musculus occludin/ELL domain containing 1 (Ocel1), mRNA [NM_029865]	GO:0008150|GO:0003674|GO:0005575	NM_029865	Mm.440170	77090	3970.67	1192.31	12.1906	9.91412	4123.03	3695.5	4093.47	1319.62	977.005	1280.31	12.3289	11.9249	12.3181	10.059	9.64898	10.0344
A_66_P119869	0.0166444	2.55963	up	NM_010584	chr1:173448341-173448282	Itln1	Mus musculus intelectin 1 (galactofuranose binding) (Itln1), mRNA [NM_010584]	GO:0007165|GO:0016020|GO:0005886|GO:0046326|GO:0005529|GO:0005102|GO:0001934|GO:0045121|GO:0005576|GO:0031526|GO:0031225|GO:0009624	NM_010584	Mm.247426	16429	23.2154	17.5246	4.87583	3.51989	21.6277	21.7785	26.2401	21.2802	9.96448	21.329	5.07581	4.20994	5.34173	3.50273	3.49925	3.55768
A_55_P2086628	0.0259973	2.424	up	XR_105114	chr7:46701486-46701427		predicted gene 5590 [Source:MGI Symbol;Acc:MGI:3645451] [ENSMUST00000059110]		XR_105114	Mm.333799		828.574	514.795	9.95011	8.67272	947.158	576.51	962.053	530.691	489.662	524.031	10.3103	9.21062	10.3294	8.65977	8.69797	8.66041
A_51_P264548	0.0363339	2.68242	up	NR_033197	chr15:74540278-74540337	4933427E11Rik	Mus musculus RIKEN cDNA 4933427E11 gene (4933427E11Rik), non-coding RNA [NR_033197]	GO:0008150|GO:0003674|GO:0005575	NR_033197	Mm.482908	66769	140.623	85.4533	7.42803	6.0045	167.408	90.6332	163.828	90.3869	77.0594	88.9136	7.87775	6.55542	7.85092	5.85859	6.29352	5.86137
A_55_P2064386	0.00102164	2.76138	up	AK135408	chr11:106962178-106962119	Gm4098	Mus musculus 12 days embryo female mullerian duct includes surrounding region cDNA, RIKEN full-length enriched library, clone:6820415M23 product:hypothetical protein, full insert sequence. [AK135408]				100042899	40.492	26.6749	5.70317	4.23778	31.0488	50.9803	39.4469	29.748	20.3496	29.9271	5.55337	5.67813	5.87802	4.06846	4.52132	4.12358
A_51_P382970	0.000196759	10.3951	up	NM_133721	chr9:118807900-118807959	Itga9	Mus musculus integrin alpha 9 (Itga9), transcript variant 1, mRNA [NM_133721]	GO:0008150|GO:0003674|GO:0016020|GO:0005886|GO:0007229|GO:0004872|GO:0016021|GO:0007155	NM_133721	Mm.335520	104099	383.659	58.1666	8.81008	5.43225	276.214	603.647	271.115	65.6556	46.9959	61.8482	8.58825	9.28207	8.55993	5.36439	5.63675	5.29562
A_51_P449233	0.0431917	2.37546	up	NM_172444	chr9:59818131-59818072	Thsd4	Mus musculus thrombospondin, type I, domain containing 4 (Thsd4), transcript variant 2, mRNA [NM_172444]	GO:0031012|GO:0005515|GO:0016787|GO:0005578|GO:0001527|GO:0008233|GO:0005576|GO:0004222|GO:0048251	NM_172444	Mm.28791	207596	20.8617	16.2396	4.7016	3.45339	22.017	18.1357	22.4323	19.5905	10.7891	18.3391	5.10271	3.86029	5.1418	3.38643	3.60154	3.37221
A_51_P497661	0.0135641	2.34474	up	NM_021320	chr10:93208482-93208540	Ntn4	Mus musculus netrin 4 (Ntn4), mRNA [NM_021320]	GO:0016322|GO:0060668|GO:0005886|GO:0043237|GO:0005604	NM_021320	Mm.483868	57764	25.9139	20.811	5.07679	3.84736	22.7722	32.3562	22.6134	21.1481	18.7531	22.5319	5.14814	4.92924	5.15299	3.49396	4.40562	3.64252
A_55_P2029902	0.0244625	2.23433	up	NM_181584	chrX:72245395-72245336	Gab3	Mus musculus growth factor receptor bound protein 2-associated protein 3 (Gab3), mRNA [NM_181584]	GO:0005515|GO:0030225|GO:0004872|GO:0005575	NM_181584	Mm.267056	210710	49045.5	26543.1	15.6544	14.4945	59053.3	30184.2	57898.9	25706.4	28502.7	25420.2	15.9862	14.9976	15.9793	14.4606	14.5499	14.473
A_55_P1966838	4.93533e-06	72.7362	up	NM_001037713	chr11:72127175-72127234	Xaf1	Mus musculus XIAP associated factor 1 (Xaf1), mRNA [NM_001037713]	GO:0005739|GO:0005737|GO:0006915|GO:0005634|GO:0046872	NM_001037713	Mm.291131	327959	6168.7	132.295	12.8177	6.63312	6550.97	5467.88	6487.25	158.986	85.4491	152.45	12.9808	12.5049	12.9675	6.75574	6.43158	6.71205
A_55_P2024155	2.05204e-05	3.76288	up	NM_001033324	chr9:48462478-48462419	Zbtb16	Mus musculus zinc finger and BTB domain containing 16 (Zbtb16), mRNA [NM_001033324]	GO:0005515|GO:0035136|GO:0034504|GO:0003700|GO:0008285|GO:0005886|GO:0035110|GO:0005634|GO:0030326|GO:0009952|GO:0046872|GO:0042803|GO:0042802|GO:0005829|GO:0009880|GO:0003690|GO:0045638|GO:0017053|GO:0030097|GO:0006355|GO:0043065|GO:0001823|GO:0019904|GO:0048133|GO:0008022|GO:0007417|GO:0003677|GO:0006351|GO:0016604|GO:0001501|GO:0016607|GO:0016605|GO:0035116|GO:0045892|GO:0042733	NM_001033324	Mm.457803	235320	2801.52	1085.66	11.6939	9.78211	2473.29	3517.31	2413.96	1106.45	1070.97	1079.55	11.6295	11.8571	11.5953	9.79616	9.77419	9.77598
A_55_P1979828	0.00817633	3.45861	up	NR_003548	chr3:92179092-92179151	Sprr2g	Mus musculus small proline-rich protein 2G (Sprr2g), non-coding RNA [NR_003548]	GO:0003674|GO:0005737|GO:0008544|GO:0030216|GO:0031424|GO:0005634|GO:0032355|GO:0001533	NR_003548	Mm.57083	20761	62.6016	36.7161	6.34465	4.55446	62.1022	64.7041	60.9985	47.7165	12.9204	49.5113	6.49839	6.05621	6.47937	4.84277	3.88179	4.93883
A_52_P142888	0.00616284	2.80533	up	NM_001038604	chr6:40525175-40525116	Clec5a	Mus musculus C-type lectin domain family 5, member a (Clec5a), transcript variant 1, mRNA [NM_001038604]	GO:0005515|GO:0005886|GO:0009986|GO:0005529|GO:0006916|GO:0050715|GO:0007165|GO:0002076|GO:0016020|GO:0001618|GO:0005488|GO:0045087|GO:0016021	NM_001038604	Mm.103765	23845	128.668	78.1294	7.36202	5.87385	134.607	115.062	136.334	79.8045	71.4683	83.1154	7.57914	6.90664	7.60026	5.66599	6.20166	5.75389
A_55_P2120919	0.00454639	3.54406	up		chr14:087316838-087316779							184.862	89.097	7.87351	6.0481	185.583	184.913	184.09	85.1011	98.7798	83.41	8.02102	7.58604	8.01347	5.7684	6.61466	5.76125
A_52_P39314	4.83496e-07	10.0706	up	NR_001585	chr5:15220049-15220317	Speer7-ps1	Mus musculus spermatogenesis associated glutamate (E)-rich protein 7, pseudogene 1 (Speer7-ps1), non-coding RNA [NR_001585]		NR_001585	Mm.359463	75858	43.2194	5.80421	5.79915	2.46707	36.5437	57.5221	35.5923	6.45981	5	5.95282	5.77877	5.87153	5.74714	2.42757	2.55096	2.42268
A_55_P2162945	0.00802891	2.62353	up		chr1:173268198-173268139	Nit1	nitrilase 1 [Source:MGI Symbol;Acc:MGI:1350916] [ENSMUST00000146428]	GO:0005739			27045	411.811	250.532	8.98576	7.59425	443.98	340.894	450.56	255.241	243.544	252.811	9.24208	8.45296	9.26224	7.49182	7.78969	7.50125
A_55_P1992555	0.0344863	2.94613	up	NM_145572	chr6:142371216-142371157	Gys2	Mus musculus glycogen synthase 2 (Gys2), mRNA [NM_145572]	GO:0005978|GO:0005977|GO:0005625|GO:0004373|GO:0005536	NM_145572	Mm.275975	232493	45.8557	29.476	5.89543	4.33661	40.0256	53.4438	44.0978	28.4366	36.4211	23.5703	5.89887	5.75337	6.03404	3.99703	5.29892	3.71387
A_55_P2016004	0.03401	2.17287	up	NM_001043317	chr7:31651308-31651249	Cd22	Mus musculus CD22 antigen (Cd22), transcript variant 1, mRNA [NM_001043317]	GO:0005515|GO:0016020|GO:0005886|GO:0005887|GO:0005529|GO:0016021|GO:0015026|GO:0007155|GO:0009897|GO:0007166	NM_001043317	Mm.260994	12483	3012.42	1953.02	11.7554	10.6358	3491.67	2057	3488.59	1850.89	2160.22	1847.94	12.1036	11.0612	12.1014	10.5588	10.7716	10.5769
A_55_P2017769	0.030428	2.82194	up	NM_001033769	chrUn_random:2889834-2889775	B020031M17Rik	Mus musculus RIKEN cDNA B020031M17 gene (B020031M17Rik), mRNA [NM_001033769]	GO:0008150|GO:0003674|GO:0005575	NM_001033769	Mm.387257	333467	8040.62	3703.64	13.0911	11.5945	9914.66	4384.33	9822.87	3539.23	4041.96	3529.72	13.5511	12.1847	13.5376	11.5374	11.6931	11.5529
A_55_P1974427	0.00421322	2.02631	up	NM_029455	chr2:125829691-125829632	4930525F21Rik	Mus musculus RIKEN cDNA 4930525F21 gene (4930525F21Rik), mRNA [NM_029455]	GO:0008150|GO:0003674|GO:0005575	NM_029455	Mm.444732	75823	71.1157	61.7322	6.52446	5.50561	69.8901	70.0376	73.4193	70.2995	42.5436	72.3537	6.66164	6.18226	6.72949	5.46912	5.50189	5.54582
A_52_P157450	8.48622e-05	2.26331	up	NM_021304	chr5:31256786-31256925	Abhd1	Mus musculus abhydrolase domain containing 1 (Abhd1), mRNA [NM_021304]	GO:0004091|GO:0008150|GO:0003674|GO:0016787|GO:0016020|GO:0016021|GO:0005575	NM_021304	Mm.389615	57742	420.31	289.325	9.00236	7.82392	355.557	549.433	355.942	308.673	260.292	299.011	8.93132	9.13808	8.93767	7.81783	7.87183	7.78211
A_55_P2223851	1.99729e-06	18.3727	up	AK036131	chr11:90124966-90125025		predicted gene 17123 [Source:MGI Symbol;Acc:MGI:4937950] [ENSMUST00000104938]			Mm.452997		713.387	64.7466	9.77424	5.57475	699.012	747.199	693.949	73.6	44.9437	75.6961	9.87743	9.57677	9.86852	5.53843	5.57476	5.61105
A_55_P2024525	0.0130868	2.01002	up	NM_029947	chr5:98616387-98616446	Prdm8	Mus musculus PR domain containing 8 (Prdm8), mRNA [NM_029947]	GO:0005622|GO:0003674|GO:0006355|GO:0008270|GO:0005634|GO:0005575|GO:0003676|GO:0003677|GO:0046872|GO:0006351|GO:0022008	NM_029947	Mm.332511	77630	8811.92	6239.53	13.3291	12.3219	9060.24	8426.46	8949.06	5174.02	8365.7	5178.88	13.4299	13.1398	13.4176	12.093	12.7553	12.1173
A_52_P460836	0.0283245	2.42587	up	NM_177303	chr2:132694549-132694490	Lrrn4	Mus musculus leucine rich repeat neuronal 4 (Lrrn4), mRNA [NM_177303]	GO:0008150|GO:0003674|GO:0016020|GO:0016021|GO:0005575	NM_177303	Mm.386903	320974	80.1975	58.1853	6.68057	5.40207	67.7465	99.2675	73.5785	53.5353	69.3522	51.6685	6.61807	6.69005	6.73359	5.03753	6.16008	5.0086
A_55_P2002998	0.000965277	2.44455	up	NM_145921	chr2:3259348-3259289	Olah	Mus musculus oleoyl-ACP hydrolase (Olah), mRNA [NM_145921]	GO:0008150|GO:0003674|GO:0008610|GO:0016295|GO:0016787|GO:0009058|GO:0004320|GO:0016788|GO:0006633|GO:0005575|GO:0016296|GO:0016297	NM_145921	Mm.13808	99035	38.4074	28.7524	5.64311	4.35354	35.6497	44.4715	35.1011	31.3634	20.8525	34.0412	5.74424	5.4577	5.72739	4.15624	4.55713	4.34725
A_55_P2171897	0.0228106	2.72113	up	NM_008714	chr2:26319499-26319440	Notch1	Mus musculus Notch gene homolog 1 (Drosophila) (Notch1), mRNA [NM_008714]	GO:0010468|GO:0046533|GO:0007386|GO:0003700|GO:0003180|GO:0042640|GO:0048708|GO:0007409|GO:0007283|GO:0009790|GO:0007221|GO:0045662|GO:0030154|GO:0031069|GO:0007507|GO:0045618|GO:0007219|GO:0042127|GO:0060548|GO:0050679|GO:0050678|GO:0005794|GO:0001708|GO:0045687|GO:0014807|GO:0001701|GO:0031490|GO:0001889|GO:0045165|GO:0008544|GO:0010001|GO:0045596|GO:0045893|GO:0045603|GO:0048103|GO:0007368|GO:…	NM_008714	Mm.290610	18128	1009.94	556.413	10.2244	8.78015	1182	681.724	1166.1	537.079	604.928	527.233	10.6217	9.44857	10.6028	8.68347	8.98665	8.67032
A_55_P2063588	0.00251365	2.24008	up	NM_025394	chr5:23344822-23344763	Tomm7	Mus musculus translocase of outer mitochondrial membrane 7 homolog (yeast) (Tomm7), nuclear gene encoding mitochondrial protein, mRNA [NM_025394]	GO:0005739|GO:0015450|GO:0008150|GO:0003674|GO:0016020|GO:0006810|GO:0005742|GO:0005741|GO:0016021|GO:0015031|GO:0006886	NM_025394	Mm.291868	66169	411.117	293.712	8.9953	7.83175	410.744	419.857	402.749	287.525	303.191	290.42	9.13364	8.7482	9.10405	7.69541	8.07089	7.72895
A_55_P2306893	0.0101676	2.16463	up	AK163891	chr11:88207598-88207539	4931406E20Rik	Mus musculus 0 day neonate cerebellum cDNA, RIKEN full-length enriched library, clone:C230022K22 product:Musashi homolog 2 (Drosophila), full insert sequence. [AK163891]	GO:0008150|GO:0003674|GO:0005575		Mm.444761	70985	34.1849	28.4218	5.46166	4.34754	26.4288	46.0368	30.089	30.2772	25.1053	29.8829	5.34958	5.51249	5.5229	4.10071	4.82056	4.12135
A_55_P2230968	0.0436938	3.52831	up	AK086771	chr11:115556503-115556444	D930050J11	Mus musculus 15 days embryo head cDNA, RIKEN full-length enriched library, clone:D930050J11 product:unclassifiable, full insert sequence. [AK086771]			Mm.410432	414326	99.3203	52.3063	6.98001	5.16103	106.975	81.7662	109.22	37.9321	74.8547	44.1322	7.25698	6.39989	7.28315	4.47377	6.25675	4.75257
A_55_P2121760	0.0286636	2.47205	up		chr11:112241546-112241487							3264.03	1844.68	11.8607	10.555	3822.73	2144.7	3824.65	1990.95	1537.47	2005.62	12.2276	11.1283	12.2263	10.6773	10.2861	10.7017
A_55_P2045216	0.0394269	2.47459	up	AK007141	chr18:83462259-83462200	4921531P14Rik	Mus musculus adult male testis cDNA, RIKEN full-length enriched library, clone:1700108N05 product:inferred: RIKEN cDNA 4921531P14 gene, full insert sequence. [AK007141]	GO:0008150|GO:0003674|GO:0005575		Mm.410834	70960	159.831	105.621	7.62155	6.31436	186.328	108.094	185.069	106.785	99.9366	110.142	8.02698	6.81549	8.02219	6.11757	6.63244	6.19307
A_55_P2039284	0.000991958	2.70951	up	NM_013560	chr5:136365366-136365425	Hspb1	Mus musculus heat shock protein 1 (Hspb1), mRNA [NM_013560]	GO:0006986|GO:0043130|GO:0043066|GO:0030018|GO:0000502|GO:0072568|GO:0005886|GO:0009986|GO:0071901|GO:0006950|GO:0005625|GO:0005634|GO:0005626|GO:0042802|GO:0042326|GO:0005622|GO:0005737|GO:0043292|GO:0008426|GO:0006469|GO:0005856	NM_013560	Mm.13849	15507	6154.85	3140.58	12.7892	11.3512	5156.86	8235.78	5071.9	3263.07	3002.1	3156.58	12.6408	13.1058	12.621	11.4178	11.2493	11.3865
A_55_P2113078	0.0016706	2.07676	up	NM_009047	chr2:152460868-152460927	Rem1	Mus musculus rad and gem related GTP binding protein 1 (Rem1), mRNA [NM_009047]	GO:0006184|GO:0008150|GO:0007165|GO:0005516|GO:0003674|GO:0016020|GO:0000166|GO:0007264|GO:0003924|GO:0005575|GO:0005525	NM_009047	Mm.8752	19700	36.7982	32.3435	5.58067	4.52634	34.2067	41.6229	34.5651	36.2429	22.4017	38.386	5.6871	5.347	5.70792	4.38944	4.65638	4.53319
A_55_P2024095	0.00187884	3.09602	up	NM_001080118	chr11:98016615-98016556	Med1	Mus musculus mediator complex subunit 1 (Med1), transcript variant 3, mRNA [NM_001080118]	GO:0005515|GO:0006367|GO:0006366|GO:0006702|GO:0060750|GO:0032403|GO:0007507|GO:0042809|GO:0009887|GO:0045444|GO:0006590|GO:0000785|GO:0003406|GO:0003712|GO:0016922|GO:0001104|GO:0003713|GO:0030331|GO:0001892|GO:0007275|GO:0000978|GO:0001701|GO:0031490|GO:0001889|GO:0007420|GO:0016592|GO:0045893|GO:0008134|GO:0035257|GO:0005634|GO:0042974|GO:0042975|GO:0046966|GO:0030518|GO:0002088|GO:0048821|GO:…	NM_001080118	Mm.12926	19014	102.568	55.5718	6.99612	5.36571	82.8974	144.133	80.6727	62.3486	50.2623	54.1045	6.89179	7.2336	6.86299	5.27881	5.72815	5.09016
A_66_P116028	0.00331413	2.15071	up	NM_146828	chr9:39757481-39757422	Olfr975	Mus musculus olfactory receptor 975 (Olfr975), mRNA [NM_146828]	GO:0007608|GO:0004984|GO:0007186|GO:0004872|GO:0016021	NM_146828	Mm.377710	258825	27.5509	23.9312	5.16097	4.05615	23.5476	36.3434	22.7618	24.6294	17.9976	29.1666	5.19801	5.12472	5.16017	3.74266	4.3481	4.07769
A_52_P521882	0.000207164	3.39767	up	NM_026812	chr7:87488629-87488688	Hddc3	Mus musculus HD domain containing 3 (Hddc3), mRNA [NM_026812]	GO:0008150|GO:0003674|GO:0008081|GO:0016787|GO:0008893|GO:0005575|GO:0003824|GO:0046872	NM_026812	Mm.21171	68695	844.265	389.465	10.0208	8.25629	821.821	902.27	808.703	384.536	411.523	372.336	10.1072	9.86703	10.0883	8.15737	8.48128	8.13023
A_55_P2070748	0.00267014	2.72514	up	NR_033388	chr14:3930499-3930558	Gm3002	Mus musculus predicted gene 3002 (Gm3002), non-coding RNA [NR_033388]		NR_033388	Mm.483675	100040852	67.6151	43.9527	6.45004	5.00371	70.7667	65.0456	67.033	48.867	33.9358	49.0553	6.67712	6.06508	6.60792	4.88641	5.20264	4.92208
A_55_P2021689	0.000374442	4.24663	up	NM_133709	chr7:107183146-107183205	Chrdl2	Mus musculus chordin-like 2 (Chrdl2), mRNA [NM_133709]	GO:0030514|GO:0005739|GO:0005515|GO:0001503|GO:0051216|GO:0007275|GO:0005576|GO:0030154	NM_133709	Mm.285295	69121	111.829	45.6162	7.1509	5.06458	97.0795	138.212	100.195	49.964	40.5185	46.3661	7.1151	7.1772	7.16038	4.92819	5.43436	4.83118
A_55_P1987013	0.00708882	2.72496	up	XM_003085398	chr11:85532530-85532471	Gm10372	PREDICTED: Mus musculus predicted gene 10372 (Gm10372), mRNA [XM_003085398]	GO:0008150|GO:0003674|GO:0005575	XM_003085398	Mm.483505	100038438	343.364	201.939	8.72451	7.27827	378.024	278.369	373.701	219.878	173.421	212.516	9.01353	8.15994	9.00005	7.25879	7.35066	7.22536
A_52_P538490	0.0356614	3.1683	up	NM_011872	chr7:51071388-51071447	Klk7	Mus musculus kallikrein related-peptidase 7 (chymotryptic, stratum corneum) (Klk7), mRNA [NM_011872]	GO:0016787|GO:0004252|GO:0006508|GO:0008236|GO:0008233|GO:0005576|GO:0003824	NM_011872	Mm.251227	23993	60.7099	35.5813	6.29019	4.62648	61.7156	56.5522	63.8618	29.2232	45.287	32.2338	6.48912	5.84168	6.53979	4.04041	5.58739	4.25165
A_52_P274496	0.0111764	2.20224	up	NM_183180	chr2:93042040-93041981	Tspan18	Mus musculus tetraspanin 18 (Tspan18), mRNA [NM_183180]	GO:0008150|GO:0003674|GO:0016020|GO:0016021|GO:0005575	NM_183180	Mm.274159	241556	2544.42	1754.52	11.5712	10.4323	2491.39	2679.13	2462.74	1430.16	2404.26	1429.14	11.6407	11.4473	11.6256	10.1789	10.9279	10.19
A_55_P2288670	0.00596069	3.51362	up	AK165039	chr5:31874726-31874785	E130118H10Rik	Mus musculus 0 day neonate eyeball cDNA, RIKEN full-length enriched library, clone:E130314D17 product:unclassifiable, full insert sequence. [AK165039]	GO:0008150|GO:0003674|GO:0005575		Mm.23370	78553	36.458	19.3885	5.56459	3.75163	35.6277	38.4073	35.3391	18.3881	17.3512	22.4262	5.74319	5.21203	5.73856	3.31658	4.30346	3.63486
A_55_P2053823	0.00164526	4.15615	up	NM_026090	chr9:106472987-106472928	Iqcf4	Mus musculus IQ motif containing F4 (Iqcf4), mRNA [NM_026090]	GO:0008150|GO:0003674|GO:0005575	NM_026090	Mm.335431	67320	1884.55	667.398	11.124	9.06876	2087	1486.71	2079.95	682.224	626.609	693.36	11.3995	10.5815	11.391	9.06558	9.03432	9.10639
A_55_P2319730	0.00358695	2.10946	up	AK019576	chr16:12629268-12629209	4930414F18Rik	Mus musculus adult male testis cDNA, RIKEN full-length enriched library, clone:4930414F18 product:unclassifiable, full insert sequence. [AK019576]	GO:0008150|GO:0003674|GO:0005575		Mm.325880	78790	42.1997	35.7016	5.76381	4.68693	36.1765	56.068	34.3547	36.6025	28.9483	41.5538	5.76259	5.82911	5.69972	4.40659	4.99865	4.65557
A_55_P2125791	0.0111172	2.15802	up	XR_104840	chr3:85361128-85361069	Gm15535	PREDICTED: Mus musculus predicted gene 15535 (Gm15535), partial miscRNA [XR_104840]	GO:0008150|GO:0003674|GO:0005575	XR_104840	Mm.260645	100042125	138.567	108.833	7.46435	6.35465	145.044	120.225	150.433	125.18	78.2371	123.083	7.68558	6.96986	7.73762	6.37738	6.31408	6.37248
A_55_P2058514	0.0201409	2.3518	up	NM_001160142	chrY_random:39019758-39019815	LOC100041256	Mus musculus hypothetical protein LOC100041256 (LOC100041256), mRNA [NM_001160142]		NM_001160142	Mm.462976	100041256	26.3192	20.9599	5.08174	3.84797	24.7049	25.8789	28.3738	23.2371	16.0995	23.5432	5.26518	4.53227	5.44775	3.63591	4.1952	3.7128
A_55_P2012627	0.00387919	2.75805	up	NR_033455	chr18:57096929-57096988	Gm10536	Mus musculus predicted gene 10536 (Gm10536), non-coding RNA [NR_033455]	GO:0008150|GO:0003674|GO:0005575	NR_033455	Mm.353669	100038410	51.3273	33.2929	6.05449	4.59084	51.5042	53.2029	49.2749	37.2639	28.0875	34.5274	6.24024	5.74334	6.1799	4.44233	4.96237	4.36782
A_66_P130647	0.00452285	2.32906	up	U95945	chr9:74737402-74737461	Onecut1	one cut domain, family member 1 [Source:MGI Symbol;Acc:MGI:1196423] [ENSMUST00000160499]	GO:0006355|GO:0030335|GO:0003700|GO:0006357|GO:0005634|GO:0048536|GO:0003677|GO:0009653|GO:0030154|GO:0006351|GO:0043565|GO:0001889|GO:0042384|GO:0001077|GO:0045165|GO:0031016|GO:0007492|GO:0045944|GO:0031018|GO:0030183|GO:0002064|GO:0001952|GO:0006006|GO:0030512		Mm.303355	15379	25.756	20.7578	5.05631	3.83656	20.2613	35.0892	21.9175	21.2666	16.4132	24.5935	4.99543	5.06339	5.1101	3.50191	4.22177	3.78601
A_55_P2106358	0.0203487	2.69465	up		chr6:071440095-071440036							668.227	381.809	9.64877	8.21867	763.399	481.594	759.687	363.617	428.689	353.121	10.0023	8.94693	9.99709	8.07833	8.52859	8.04908
A_55_P1982325	0.0301122	2.22119	up	NM_022565	chr3:125427787-125427846	Ndst4	Mus musculus N-deacetylase/N-sulfotransferase (heparin glucosaminyl) 4 (Ndst4), mRNA [NM_022565]	GO:0019213|GO:0008146	NM_022565	Mm.444289	64580	232.047	175.169	8.19218	7.04085	246.265	209.536	240.339	157.326	207.999	160.181	8.42439	7.75771	8.39445	6.74162	7.58748	6.79344
A_55_P2173210	0.0156322	3.84318	up	XM_003084464	chr1:175711197-175711138	LOC100504287	PREDICTED: Mus musculus interferon-activable protein 203-like (LOC100504287), mRNA [XM_003084464]		XM_003084464	Mm.442916	100504287	50.0325	23.313	5.94948	4.00718	36.4442	78.4665	35.1869	19.7133	25.8481	24.3775	5.77577	6.34145	5.73122	3.39516	4.85863	3.76774
A_55_P2025765	0.00919797	2.04939	up	NM_007403	chr7:147164932-147164873	Adam8	Mus musculus a disintegrin and metallopeptidase domain 8 (Adam8), mRNA [NM_007403]	GO:0005515|GO:0033089|GO:0032127|GO:0016337|GO:0043524|GO:0006508|GO:0050839|GO:0022407|GO:0030335|GO:0009986|GO:0002523|GO:0005509|GO:0070245|GO:0045785|GO:0005178|GO:0043534|GO:0006944|GO:0007229|GO:0005887|GO:0008270|GO:0008233|GO:0048247|GO:0004222|GO:0008237|GO:0051897|GO:0051044|GO:0005886|GO:0035419|GO:0071133|GO:0002102|GO:0042581|GO:0046872|GO:0005737|GO:0006954|GO:0051092|GO:0045780|GO:…	NM_007403	Mm.15969	11501	1105.17	836.578	10.4013	9.36612	1114.56	1122.09	1078.86	725.26	1043.84	740.632	10.5371	10.1728	10.4941	9.15327	9.73889	9.20621
A_55_P2084177	0.0388886	3.80641	up	NM_001081667	chrX:154258130-154258189	Klhl34	Mus musculus kelch-like 34 (Drosophila) (Klhl34), mRNA [NM_001081667]	GO:0008150|GO:0003674|GO:0005575	NM_001081667	Mm.295846	245683	80.6124	34.7592	6.53823	4.6098	98.7314	39.8133	103.292	40.8161	20.5037	42.9579	7.13852	5.26893	7.20724	4.58991	4.53227	4.70721
A_55_P2291796	0.0389758	3.09748	up	AK012974	chr13:113205213-113205154	2810403G07Rik	Mus musculus 10, 11 days embryo whole body cDNA, RIKEN full-length enriched library, clone:2810403G07 product:unclassifiable, full insert sequence. [AK012974]	GO:0008150|GO:0003674|GO:0005575		Mm.438578	69960	718.981	345.882	9.70146	8.07037	866.428	402.037	888.478	319.464	396.614	321.569	10.1894	8.6862	10.2288	7.8742	8.43298	7.90392
A_55_P2027852	0.0131994	2.57192	up	NR_033527	chr8:4327833-4327892	Ccl25	Mus musculus chemokine (C-C motif) ligand 25 (Ccl25), transcript variant 2, non-coding RNA [NR_033527]	GO:0031735|GO:0005515|GO:0008009|GO:0006935|GO:0005576|GO:0050900|GO:0005615|GO:0005125	NR_033527	Mm.7275	20300	65.5732	42.1206	6.30269	4.93984	42.7751	106.585	47.3598	46.4082	37.566	42.3875	5.98401	6.7956	6.12846	4.79547	5.33759	4.68647
A_55_P2153620	0.0159718	4.80078	up	NM_001039959	chr19:9074153-9074212	Ahnak	Mus musculus AHNAK nucleoprotein (desmoyokin) (Ahnak), transcript variant 3, mRNA [NM_001039959]	GO:0005911	NM_001039959	Mm.203866	66395	185.592	61.3233	7.7724	5.50913	233.08	96.8294	226.866	68.6858	47.3483	67.9358	8.35197	6.65282	8.31241	5.43321	5.64692	5.44726
A_51_P505521	0.0100349	3.45004	up	BC019757	chr13:22132650-22132591	Hist1h4i	Mus musculus histone cluster 1, H4i, mRNA (cDNA clone IMAGE:4205460), with apparent retained intron. [BC019757]	GO:0008150|GO:0003674|GO:0005575		Mm.14775	319158	664.201	326.625	9.66666	7.88005	610.023	779.687	602.892	254.64	473.335	251.901	9.68849	9.64105	9.67044	7.4883	8.65643	7.49543
A_52_P653902	3.85483e-05	2.32941	up	NM_175009	chr15:44268575-44268634	Eny2	Mus musculus enhancer of yellow 2 homolog (Drosophila) (Eny2), mRNA [NM_175009]	GO:0016578|GO:0006355|GO:0030374|GO:0000124|GO:0003713|GO:0006810|GO:0005634|GO:0051028|GO:0045893|GO:0006351|GO:0016568	NM_175009	Mm.291828	223527	2944.84	1850.84	11.7808	10.5608	2867.7	3119.91	2846.91	1800.73	1956.99	1794.78	11.8361	11.6785	11.8278	10.5193	10.629	10.5342
A_55_P2114059	0.00116472	2.44075	up	NM_001167898	chr8:83219183-83219242	Frem3	Mus musculus Fras1 related extracellular matrix protein 3 (Frem3), mRNA [NM_001167898]	GO:0005604	NM_001167898	Mm.134296	333315	97.1195	67.7581	6.95445	5.66712	88.3561	113.459	89.543	72.2882	59.9255	71.0605	6.97925	6.8848	6.9993	5.51151	5.97016	5.5197
A_51_P372702	0.0154725	2.36031	up	NM_010551	chr7:90791713-90791654	Il16	Mus musculus interleukin 16 (Il16), mRNA [NM_010551]	GO:0005515|GO:0006355|GO:0005886|GO:0030595|GO:0005576|GO:0005634|GO:0005125|GO:0005615|GO:0006351|GO:0005622|GO:0050930|GO:0005737|GO:0006935	NM_010551	Mm.10137	16170	942.027	648.059	10.176	8.93699	881.038	1054.68	890.363	520.183	907.109	516.886	10.2131	10.0823	10.2325	8.62935	9.54144	8.64018
A_55_P1994173	0.0248653	2.09559	up		chr10:076696588-076696529							4333.04	2894.61	12.287	11.2197	4929.89	3162.81	4906.42	2720.28	3303.74	2659.83	12.5824	11.7013	12.5773	11.1456	11.3886	11.1248
A_66_P140856	0.00123991	2.05348	up	AK013736	chr6:96066557-96066498	Gm4588	Mus musculus adult male hippocampus cDNA, RIKEN full-length enriched library, clone:2900060L22 product:unclassifiable, full insert sequence. [AK013736]	GO:0008150|GO:0003674|GO:0005575		Mm.460274	100043685	614.651	469.717	9.56823	8.53016	594.082	641.852	608.02	470.211	485.032	453.909	9.65009	9.3689	9.68569	8.4696	8.68668	8.4342
A_55_P2171086	0.00360407	2.79991	up	AK030160	chr7:100024952-100025011	Prcp	Mus musculus adult male testis cDNA, RIKEN full-length enriched library, clone:4933406H15 product:unclassifiable, full insert sequence. [AK030160]	GO:0008150|GO:0003674|GO:0016787|GO:0006508|GO:0004180|GO:0008236|GO:0008233|GO:0005575|GO:0005764		Mm.389969	72461	249.231	148.135	8.29091	6.80553	229.419	286.919	231.355	141.909	163.478	139.018	8.33119	8.2028	8.33874	6.57358	7.28257	6.56044
A_55_P2123902	0.00558286	3.42127	up	NM_178777	chr3:101818350-101818409	Nhlh2	Mus musculus nescient helix loop helix 2 (Nhlh2), mRNA [NM_178777]	GO:0007617|GO:0042698	NM_178777	Mm.137286	18072	82.918	41.2876	6.67739	4.90286	62.6243	123.83	62.3	40.1541	41.267	42.4417	6.50967	7.01408	6.50843	4.56212	5.45845	4.68802
A_55_P2118391	0.0195469	2.18164	up	NM_008514	chr6:134400499-134400440	Lrp6	Mus musculus low density lipoprotein receptor-related protein 6 (Lrp6), mRNA [NM_008514]	GO:0005515|GO:0017147|GO:0019534|GO:0045599|GO:0001756|GO:0045202|GO:0014029|GO:0042803|GO:0021861|GO:0009880|GO:0001947|GO:0005041|GO:0005109|GO:0021794|GO:0042074|GO:0016337|GO:0021795|GO:0014033|GO:0042127|GO:0043025|GO:0016055|GO:0009986|GO:0003401|GO:0019210|GO:0001843|GO:0021587|GO:0007275|GO:0021874|GO:0021872|GO:0045787|GO:0001702|GO:0006897|GO:0030917|GO:0045893|GO:0042733|GO:0021987|GO:…	NM_008514	Mm.321990	16974	372.122	269.71	8.83586	7.71044	402.348	296.015	418.003	281.597	247.411	280.123	9.10348	8.24791	9.15617	7.65818	7.80627	7.66688
A_55_P2039354	0.0165723	3.39253	up		chr3:051324995-051325054							67.3673	34.4349	6.37299	4.61063	79.0227	45.1828	77.8963	40.9947	21.7051	40.6049	6.82532	5.48477	6.80887	4.59801	4.61104	4.62283
A_55_P2156515	0.0170542	2.97724	up		chr6:089126183-089126124							136.276	76.1534	7.39793	5.82396	155.453	93.2289	160.146	87.8578	54.8414	85.761	7.77517	6.59848	7.82015	5.81464	5.85012	5.80711
A_51_P114462	0.0197052	2.23632	up	NM_011332	chr8:97335770-97335829	Ccl17	Mus musculus chemokine (C-C motif) ligand 17 (Ccl17), mRNA [NM_011332]	GO:0008009|GO:0007165|GO:0006968|GO:0006935|GO:0031729|GO:0005576|GO:0005615|GO:0005125	NM_011332	Mm.41988	20295	325.737	243.239	8.66943	7.50831	327.138	326.426	323.646	304.33	127.992	297.395	8.81554	8.39081	8.80195	7.7952	6.95808	7.77165
A_55_P1972019	0.00258474	4.14825	up	NR_027985	chr3:19795291-19795350	4632415L05Rik	Mus musculus RIKEN cDNA 4632415L05 gene (4632415L05Rik), non-coding RNA [NR_027985]	GO:0008150|GO:0003674|GO:0005575	NR_027985	Mm.485868	70808	218.032	80.629	7.97323	5.92072	145.657	362.682	145.757	88.1794	69.3497	84.3579	7.69016	8.53694	7.69258	5.82226	6.15995	5.77996
A_55_P1971956	0.00137251	2.01651	up	NM_023831	chr9:44598913-44598972	Ift46	Mus musculus intraflagellar transport 46 homolog (Chlamydomonas) (Ift46), mRNA [NM_023831]	GO:0043064|GO:0005515|GO:0020017|GO:0030092|GO:0031512|GO:0042995|GO:0015031|GO:0035084|GO:0060286|GO:0043234|GO:0005929|GO:0005737|GO:0031647|GO:0009434|GO:0005932|GO:0005856	NM_023831	Mm.278597	76568	8338.21	5724.77	13.2448	12.2329	8619.17	7686.61	8708.85	5567.07	6082.06	5525.2	13.3607	12.9951	13.3786	12.2037	12.2852	12.2098
A_52_P642801	0.00266747	4.88467	up	NM_010690	chr10:7432671-7432730	Lats1	Mus musculus large tumor suppressor (Lats1), mRNA [NM_010690]	GO:0000819|GO:0045736|GO:0046872|GO:0005737|GO:0033138|GO:0030833|GO:0000166|GO:0016301|GO:0000086|GO:0005856|GO:0090090|GO:0016772|GO:0000287|GO:0019901|GO:0051220|GO:0035329|GO:0005524|GO:0016310|GO:0007067|GO:0007049|GO:0000922|GO:0004672|GO:0009755|GO:0004674|GO:0030216|GO:0043254|GO:0006468|GO:0034613|GO:0016740|GO:0051301	NM_010690	Mm.34083	16798	149.985	52.9285	7.57692	5.28866	160.057	132.77	157.128	51.4989	53.0173	54.2693	7.81783	7.11946	7.79348	4.97317	5.79904	5.09377
A_55_P2058270	0.01419	5.37671	up	XM_889034	chr6:89134673-89134614	Gm6507	PREDICTED: Mus musculus predicted gene 6507 (Gm6507), mRNA [XM_889034]	GO:0008150|GO:0003674|GO:0005575	XM_889034	Mm.391495	624483	57.3985	18.7116	6.13318	3.70646	66.5025	37.268	68.4249	20.6434	18.1421	17.3494	6.5955	5.16748	6.63655	3.45665	4.35686	3.30586
A_55_P2307080	0.000298464	2.19202	up	AK083890	chr15:85497772-85497831	D130051D11Rik	Mus musculus 12 days embryo spinal ganglion cDNA, RIKEN full-length enriched library, clone:D130051D11 product:unclassifiable, full insert sequence. [AK083890]	GO:0008150|GO:0003674|GO:0005575		Mm.303351	319737	194.044	145.65	7.93394	6.80167	177.924	220.103	184.104	152.656	127.273	157.021	7.9646	7.82366	8.01355	6.69128	6.95131	6.76243
A_55_P2082880	3.90545e-05	2.05165	up		chr7:148141920-148141861							105.166	88.0687	7.07152	6.03474	97.0112	120.459	98.0265	103.411	62.4508	98.3449	7.11393	6.97182	7.12882	6.06703	6.02075	6.01644
A_51_P491190	0.0114372	3.36787	up	NM_019493	chr9:50927671-50927730	Btg4	Mus musculus B-cell translocation gene 4 (Btg4), mRNA [NM_019493]	GO:0003674|GO:0045930|GO:0005575	NM_019493	Mm.431317	56057	34.3427	19.0901	5.43169	3.67985	38.4126	27.7097	36.9059	21.69	12.6485	22.9317	5.84351	4.66109	5.79046	3.53257	3.83817	3.66881
A_66_P102374	0.00437354	2.06226	up	AK038856	chr4:15835078-15835137	Calb1	calbindin 1 [Source:MGI Symbol;Acc:MGI:88248] [ENSMUST00000029876]	GO:0030424|GO:0043005|GO:0005509|GO:0005634|GO:0030425|GO:0044297|GO:0005829|GO:0005622|GO:0005737|GO:0048167|GO:0043025|GO:0005499|GO:0007626		Mm.277665	12307	1104.02	814.574	10.3981	9.35383	1138.45	1043.25	1130.35	785.387	878.77	779.565	10.5677	10.0671	10.5594	9.28007	9.49423	9.2872
A_55_P2004168	0.0168964	2.20833	up		chr18:040845710-040845651							8083.67	4984.2	13.1704	12.0274	9143.77	5878.75	9228.47	5135.03	4683.14	5134.43	13.4442	12.6058	13.4611	12.0806	11.8978	12.1039
A_55_P1989765	0.0151793	2.99316	up		chr7:118277000-118276941							2391.67	1149.25	11.4278	9.84618	2793.08	1612.89	2769.04	1033.93	1371.19	1042.65	11.7979	10.7017	11.784	9.69414	10.1209	9.7235
A_55_P2054372	0.0102164	2.20997	up	NM_001170955	chr8:22456000-22456059	Gm15299	Mus musculus predicted pseudogene 15299 (Gm15299), mRNA [NM_001170955]		NM_001170955	Mm.479864	100041811	66.3917	53.5715	6.41813	5.2741	68.5185	59.6786	70.9781	64.2052	32.5214	63.9879	6.63219	5.93508	6.68711	5.3242	5.14959	5.34853
A_55_P2068248	0.0214238	2.15197	up		chr14:084391942-084392001							57303	31848.6	15.8682	14.7625	68318.3	36581.8	67008.9	30113.5	35470.8	29961.5	16.1646	15.2754	16.1646	14.6979	14.8714	14.7182
A_55_P1960356	0.0119114	2.02462	up	NM_022565	chr3:125425045-125425104	Ndst4	Mus musculus N-deacetylase/N-sulfotransferase (heparin glucosaminyl) 4 (Ndst4), mRNA [NM_022565]	GO:0019213|GO:0008146	NM_022565	Mm.444289	64580	92.4697	78.1953	6.89279	5.87514	92.6794	91.7565	92.9732	80.5867	72.0495	81.9497	7.04882	6.57284	7.0567	5.6807	6.2113	5.73342
A_55_P2046443	0.036754	4.51576	up	NM_145395	chr2:122129395-122129336	Duoxa1	Mus musculus dual oxidase maturation factor 1 (Duoxa1), mRNA [NM_145395]	GO:0008150|GO:0003674|GO:0005575	NM_145395	Mm.247121	213696	42.6127	15.2488	5.65346	3.4785	49.0897	25.4589	53.2895	13.0237	17.0669	15.6557	6.17212	4.50349	6.28477	2.96523	4.28157	3.18869
A_51_P448127	0.0067359	2.20748	up	NM_025890	chr9:72952157-72952216	2410004A20Rik	Mus musculus RIKEN cDNA 2410004A20 gene (2410004A20Rik), mRNA [NM_025890]	GO:0005515|GO:0043234|GO:0007094|GO:0045179|GO:0006468|GO:0090307|GO:0005938	NM_025890	Mm.471745	66991	248.064	185.453	8.29131	7.14891	250.061	252.261	241.87	180.483	194.676	181.2	8.44589	8.02388	8.40417	6.95911	7.50153	6.98609
A_51_P497240	0.018363	2.45273	up	NR_026942	chr19:60238005-60238065	E330013P04Rik	Mus musculus RIKEN cDNA E330013P04 gene (E330013P04Rik), non-coding RNA [NR_026942]	GO:0008150|GO:0003674|GO:0005575	NR_026942	Mm.245813	107376	192.966	134.339	7.93482	6.64044	188.744	204.185	185.969	122.305	163.192	117.521	8.04832	7.72616	8.03	6.33954	7.2799	6.30187
A_55_P2148400	0.024697	2.16055	up		chr5:119436656-119436597							43986.9	24818.9	15.5026	14.3912	51630.1	28758.1	51572.5	26830.3	21582.9	26043.5	15.7887	14.9194	15.7997	14.5223	14.1441	14.5072
A_51_P309589	0.0243592	2.73347	up	NR_024720	chr17:95160893-95161809	2700099C18Rik	Mus musculus RIKEN cDNA 2700099C18 gene (2700099C18Rik), non-coding RNA [NR_024720]		NR_024720	Mm.440259	77022	60.7999	35.4888	6.08998	4.63925	32.8241	114.068	35.5072	40.6764	20.5618	45.228	5.63124	6.89501	5.74369	4.58351	4.53733	4.7969
A_55_P2275030	7.63543e-05	3.40768	up	AK090337	chr18:48219555-48219614	G630055G22Rik	Mus musculus 15 days embryo brain cDNA, RIKEN full-length enriched library, clone:G630055G22 product:unclassifiable, full insert sequence. [AK090337]	GO:0008150|GO:0003674|GO:0005575		Mm.486083	414127	87.4089	44.7067	6.79931	5.03052	73.6314	109.242	79.3529	50.3977	34.7128	49.0094	6.73264	6.82862	6.83668	4.93957	5.23198	4.92002
A_55_P2143516	0.0200205	2.47282	up		chr14:027097030-027096971							11942.7	6389.05	13.698	12.3918	13976	7788.94	14063.3	5950.82	7295.24	5921.08	14.029	13.0184	14.0465	12.3073	12.5479	12.3202
A_55_P2129407	0.0213049	2.67816	up		chr7:30317242-30317301		RIKEN cDNA 4932431P20 gene [Source:MGI Symbol;Acc:MGI:2149781] [ENSMUST00000141713]					4385.32	2240.07	12.2669	10.8457	5152.91	2786.71	5216.32	2104.55	2490.77	2124.88	12.6392	11.5065	12.6551	10.7582	10.9858	10.7931
A_55_P1969392	0.0198241	5.32066	up	NM_026594	chr16:10174657-10174716	Rpl39l	Mus musculus ribosomal protein L39-like (Rpl39l), mRNA [NM_026594]	GO:0008150|GO:0003674|GO:0005840|GO:0005575	NM_026594	Mm.23690	68172	61.3045	22.0106	6.30456	3.89296	62.0583	57.1365	64.7187	17.5278	31.0748	17.4291	6.49775	5.85923	6.55671	3.27088	5.09627	3.31171
A_51_P191649	0.00106596	2.27222	up	NM_023294	chr17:71861755-71860793	Ndc80	Mus musculus NDC80 homolog, kinetochore complex component (S. cerevisiae) (Ndc80), mRNA [NM_023294]	GO:0005515|GO:0005694|GO:0000132|GO:0005634|GO:0007049|GO:0007067|GO:0007059|GO:0000942|GO:0000089|GO:0000777|GO:0000776|GO:0008608|GO:0007052|GO:0031262|GO:0000775|GO:0051301	NM_023294	Mm.225956	67052	89.4905	69.2561	6.84621	5.66211	90.7502	93.7149	84.0063	84.2101	43.6186	79.9397	7.01857	6.60567	6.91438	5.75016	5.53598	5.70018
A_55_P1972277	0.00228171	4.13861	up	NM_001110516		Samd11	Mus musculus sterile alpha motif domain containing 11 (Samd11), mRNA [NM_001110516]	GO:0005634|GO:0000122|GO:0043621|GO:0042731|GO:0032093	NM_001110516	Mm.406833	231004	189.543	79.3095	7.90189	5.85274	208.306	155.483	204.84	93.3247	48.0766	96.5271	8.19511	7.342	8.16854	5.90873	5.6666	5.98289
A_55_P1963154	0.00108606	2.73297	up	NM_016770	chr7:93867783-93867724	Folh1	Mus musculus folate hydrolase (Folh1), transcript variant 1, mRNA [NM_016770]	GO:0005886|GO:0005634|GO:0003824|GO:0016805|GO:0046872|GO:0005737|GO:0006760|GO:0016787|GO:0016020|GO:0005887|GO:0008152|GO:0004180|GO:0006508|GO:0008233|GO:0016021|GO:0008237	NM_016770	Mm.269137	53320	1533.42	843.301	10.8558	9.40536	1557.15	1465.76	1577.34	801.09	934.565	794.247	10.9926	10.5611	11.0138	9.31287	9.58275	9.32047
A_55_P2069935	4.66506e-05	4.04957	up	NM_052823	chr9:45218281-45218340	Fxyd2	Mus musculus FXYD domain-containing ion transport regulator 2 (Fxyd2), transcript variant b, mRNA [NM_052823]	GO:0005792|GO:0005890|GO:0001558|GO:0016323|GO:0034220|GO:0016020|GO:0042127|GO:0006810|GO:0016021|GO:0006814|GO:0005216|GO:0006813|GO:0005391|GO:0006811	NM_052823	Mm.22742	11936	5151.39	1830.1	12.5623	10.5445	5211.94	4916.99	5325.25	1857.65	1821.25	1811.39	12.6535	12.35	12.6834	10.5625	10.5258	10.5453
A_55_P2039622	0.0125703	2.74562	up	NM_001170333	chr6:123093890-123093949	Clec4a2	Mus musculus C-type lectin domain family 4, member a2 (Clec4a2), transcript variant 1, mRNA [NM_001170333]	GO:0016020|GO:0005488|GO:0045087|GO:0005529|GO:0005624|GO:0016021	NM_001170333	Mm.47384	26888	259.882	153.452	8.33641	6.87928	292.316	195.379	291.95	166.712	130.77	162.872	8.66939	7.66862	8.67122	6.8314	6.98753	6.81891
A_66_P102318	0.011204	4.02124	up		chr2:149182857-149182916							176.71	62.9255	7.55938	5.55174	98.6665	334.758	96.7044	67.7292	52.5815	68.4657	7.13748	8.42914	7.11154	5.41113	5.78611	5.45798
A_55_P1966774	0.000529556	3.50384	up	NM_001199940	chr12:105504738-105504797	Serpina3i	Mus musculus serine (or cysteine) peptidase inhibitor, clade A, member 3I (Serpina3i), mRNA [NM_001199940]	GO:0003674|GO:0043434|GO:0005575|GO:0034097	NM_001199940	Mm.436602	628900	210.154	98.4423	7.99291	6.18398	163.736	303.267	163.46	119.651	60.3397	115.337	7.84582	8.28512	7.8478	6.30342	5.98122	6.26729
A_55_P2159480	0.0128274	2.15765	up	NM_172682	chr3:85464045-85463986	Fam160a1	Mus musculus family with sequence similarity 160, member A1 (Fam160a1), mRNA [NM_172682]	GO:0008150|GO:0003674|GO:0005575	NM_172682	Mm.119926	229488	805.917	598.497	9.95145	8.84199	783.879	876.175	757.697	502.366	787.678	505.447	10.0418	9.82017	9.9924	8.57968	9.34228	8.60401
A_55_P2394308	0.00124915	2.17434	up	NM_008046	chr13:115243624-115243565	Fst	Mus musculus follistatin (Fst), mRNA [NM_008046]	GO:0007389|GO:0007276|GO:0043395|GO:0005576|GO:0005634|GO:0032926|GO:0000122|GO:0030509|GO:0043616|GO:0031069|GO:0008585|GO:0051798|GO:0005737|GO:0048185|GO:0002244|GO:0005488|GO:0042475|GO:0045596	NM_008046	Mm.4913	14313	391.261	280.387	8.89277	7.77219	327.091	523.501	323.192	321.98	203.263	315.917	8.81504	9.06361	8.79967	7.88669	7.55585	7.87403
A_66_P129853	0.00303285	5.13064	up	AK021350	chr5:88359342-88359401	Csn3	casein kappa [Source:MGI Symbol;Acc:MGI:107461] [ENSMUST00000113267]			Mm.472446	12994	70.0219	24.7951	6.47502	4.11588	59.7114	92.8278	57.5266	24.4571	25.5035	24.4248	6.44334	6.59183	6.3899	3.73404	4.84095	3.77267
A_55_P2052380	0.00872367	2.55694	up	NM_194336	chr5:105700115-105700056	Gbp6	Mus musculus guanylate binding protein 6 (Gbp6), mRNA [NM_194336]	GO:0071222|GO:0071346|GO:0035458|GO:0050830|GO:0020005|GO:0042832|GO:0051856|GO:0031410	NM_194336	Mm.482405	100702	84.8894	57.1801	6.76412	5.4097	92.3412	75.548	86.7791	62.6297	49.6988	59.2117	7.04422	6.28969	6.95845	5.28729	5.71207	5.22974
A_55_P1955778	0.00460568	2.59393	up	NM_172845	chr1:173189952-173190011	Adamts4	Mus musculus a disintegrin-like and metallopeptidase (reprolysin type) with thrombospondin type 1 motif, 4 (Adamts4), mRNA [NM_172845]	GO:0031012|GO:0016787|GO:0006508|GO:0005578|GO:0008270|GO:0008233|GO:0005576|GO:0004222|GO:0002020|GO:0005615|GO:0046872|GO:0008237	NM_172845	Mm.485813	240913	1743.66	989.533	11.0215	9.64639	1878.74	1449.47	1902.77	1025.79	929.944	1012.86	11.2512	10.5464	11.267	9.68324	9.57677	9.67915
A_55_P2285501	0.0411136	2.10544	up	AK137878	chr11:119693359-119693418	A430071A18Rik	Mus musculus 16 days neonate thymus cDNA, RIKEN full-length enriched library, clone:A130034B03 product:unclassifiable, full insert sequence. [AK137878]	GO:0008150|GO:0003674|GO:0005575		Mm.442144	319454	22.817	20.2189	4.8819	3.80778	17.8844	26.4475	24.119	20.8976	18.9494	20.8097	4.83746	4.57327	5.23498	3.47472	4.41933	3.52928
A_55_P2165314	0.00145944	2.12899	up	NM_001081302	chr15:27662296-27662237	Trio	Mus musculus triple functional domain (PTPRF interacting) (Trio), mRNA [NM_001081302]	GO:0008624|GO:0035023|GO:0006915|GO:0005524|GO:0005829|GO:0005085|GO:0005622|GO:0016310|GO:0005737|GO:0004672|GO:0000166|GO:0004674|GO:0016301|GO:0006468|GO:0005089|GO:0016740|GO:0016772	NM_001081302	Mm.485422	223435	4983.22	3275.39	12.4967	11.4065	4229.24	6486.79	4233.64	3104.87	3578.82	3142.46	12.3632	12.7599	12.367	11.3426	11.4985	11.3784
A_55_P2108943	0.0383959	2.61032	up	NM_009835	chr17:8449933-8449992	Ccr6	Mus musculus chemokine (C-C motif) receptor 6 (Ccr6), transcript variant 1, mRNA [NM_009835]	GO:0005515|GO:0007165|GO:0016020|GO:0007186|GO:0005886|GO:0004930|GO:0004950|GO:0016493|GO:0004872|GO:0016021|GO:0004871	NM_009835	Mm.8007	12458	236.154	151.682	8.14799	6.76376	176.963	349.196	182.304	118.961	211.306	124.779	7.95619	8.48632	8.00146	6.29393	7.60696	6.3904
A_55_P2021565	0.0436794	3.15701	up	NM_001164034	chr6:126051490-126051431	Ntf3	Mus musculus neurotrophin 3 (Ntf3), transcript variant 1, mRNA [NM_001164034]	GO:0005515|GO:0048699|GO:0021675|GO:0043523|GO:0043524|GO:0007411|GO:0048666|GO:0045944|GO:0005165|GO:0005166|GO:0042490|GO:0048406|GO:0042552|GO:0005102|GO:0050804|GO:0005576|GO:0007274|GO:0045687|GO:0007399|GO:0048484|GO:0008544|GO:0007420|GO:0007403|GO:0007422|GO:0005788|GO:0016023|GO:0008083|GO:0051145	NM_001164034	Mm.267570	18205	1472.48	828.105	10.7968	9.13825	1528.47	1361.73	1527.23	503.088	1474.34	506.889	10.9659	10.4504	10.9741	8.58316	10.2242	8.60742
A_55_P1953813	0.00296589	2.53973	up	NM_029069	chr12:79835428-79835487	Fam71d	Mus musculus family with sequence similarity 71, member D (Fam71d), transcript variant 1, mRNA [NM_029069]	GO:0008150|GO:0003674|GO:0005575	NM_029069	Mm.56514	70897	151.038	100.737	7.58976	6.24508	155.429	146.725	150.961	111.267	88.9826	101.961	7.7744	7.25456	7.7403	6.17948	6.48383	6.07194
A_55_P1968763	0.0248395	3.50037	up	NM_199022	chr2:125453990-125453931	Shc4	Mus musculus SHC (Src homology 2 domain containing) family, member 4 (Shc4), mRNA [NM_199022]	GO:0035556|GO:0030971|GO:0008150|GO:0030054|GO:0016020|GO:0005886|GO:0045211|GO:0019904|GO:0045202|GO:0005575	NM_199022	Mm.472964	271849	1323.73	544.995	10.5584	8.75092	1613.94	763.608	1593.65	626.227	372.502	636.256	11.0393	9.61052	11.0254	8.9305	8.34359	8.97866
A_55_P2138739	0.0197666	2.47576	up		chrY_random:022013721-022013780							7249.57	3959.5	12.9954	11.6875	8426.26	4764.37	8558.08	3833.09	4270.69	3774.73	13.3292	12.3047	13.3523	11.6503	11.7684	11.6439
A_55_P2089565	0.00735692	4.88123	up	NM_181319	chrX:104881102-104881161	Tbx22	Mus musculus T-box 22 (Tbx22), transcript variant 2, mRNA [NM_181319]	GO:0006355|GO:0003700|GO:0005634|GO:0000122|GO:0045892|GO:0003677|GO:0006351	NM_181319	Mm.137011	245572	128.669	44.3301	7.29752	5.01028	149.681	81.153	155.174	50.8385	30.4113	51.7405	7.72568	6.39004	7.77684	4.95353	5.06564	5.01165
A_55_P2111990	0.00052861	2.15582	up	NM_011569	chr11:72158373-72158314	Tekt1	Mus musculus tektin 1 (Tekt1), mRNA [NM_011569]	GO:0005874|GO:0000226	NM_011569	Mm.42257	21689	391.735	290.361	8.92288	7.81464	359.372	460.452	355.38	292.377	294.639	284.067	8.94591	8.88703	8.93569	7.72333	8.02899	7.69161
A_55_P1981830	0.0284889	2.09202	up		chrY_random:036219774-036219715							27895	16599.6	14.8744	13.8095	32549.2	18191.8	32944.1	16263.7	17519.6	16015.6	15.1788	14.2409	15.2034	13.7893	13.8537	13.7854
A_52_P548202	3.39724e-05	2.55828	up	AK086953	chr9:110910347-110910406	Gm10030	Mus musculus 0 day neonate lung cDNA, RIKEN full-length enriched library, clone:E030015K02 product:hypothetical protein, full insert sequence. [AK086953]	GO:0008150|GO:0003674|GO:0005575		Mm.406769	791282	37.8703	27.4987	5.60973	4.25456	34.2717	50.2248	29.1143	34.0249	16.7253	31.7459	5.68983	5.6564	5.48296	4.28629	4.24995	4.22744
A_55_P1959973	0.0457006	2.84858	up	NM_175539	chrX:41719518-41719459	Dcaf12l2	Mus musculus DDB1 and CUL4 associated factor 12-like 2 (Dcaf12l2), mRNA [NM_175539]	GO:0008150|GO:0003674|GO:0005575	NM_175539	Mm.55270	245403	13899.7	6325.89	13.8623	12.3521	17089.4	7395.95	17213.7	7216.94	4471.57	7289.16	14.3158	12.9452	14.3261	12.5956	11.8325	12.6282
A_52_P88091	0.046809	2.84883	up	NM_007883	chr18:20737628-20737687	Dsg2	Mus musculus desmoglein 2 (Dsg2), mRNA [NM_007883]	GO:0030057|GO:0016324|GO:0030054|GO:0016020|GO:0005886|GO:0005509|GO:0016021|GO:0007155|GO:0016328|GO:0007156	NM_007883	Mm.345891	13511	28.0122	17.3929	5.08816	3.57779	30.8585	20.2863	32.8919	20.5341	13.0529	18.5916	5.5473	4.07594	5.64124	3.44946	3.89643	3.38748
A_55_P2183735	3.84588e-05	2.13325	up	NM_177298	chr5:33079477-33079418	Pisd	Mus musculus phosphatidylserine decarboxylase (Pisd), mRNA [NM_177298]	GO:0005739|GO:0016831|GO:0008654|GO:0004609|GO:0016829	NM_177298	Mm.273765	320951	16474	10450.2	14.2095	13.1164	15861.6	17911.4	15649.2	10622.4	9986.24	10741.8	14.2078	14.2207	14.2	13.1498	13.0092	13.1904
A_52_P93467	2.27308e-05	3.57172	up	NM_011521	chr2:164251270-164251211	Sdc4	Mus musculus syndecan 4 (Sdc4), mRNA [NM_011521]	GO:0008092|GO:0009986|GO:0005576|GO:0051894|GO:0016020|GO:0005080|GO:0045860|GO:0051496|GO:0043034|GO:0045121|GO:0016021|GO:0001968|GO:0005925|GO:0070053	NM_011521	Mm.3815	20971	603.073	267.547	9.53804	7.70143	590.157	651.566	567.495	281.194	237.35	284.096	9.64142	9.39023	9.58248	7.6562	7.75623	7.69186
A_55_P1986680	0.00255946	2.26295	up		chr12:096310121-096310180							213.596	156.142	8.07897	6.90077	205.692	234.431	200.665	160.38	154.697	153.349	8.17683	7.91722	8.14286	6.77114	7.21017	6.72101
A_55_P2096127	0.0183796	2.32801	up		chr13:102097488-102097429							50402.7	26270.6	15.6971	14.478	59794	32381.5	59032.7	24494	30706.7	23610.9	16.0004	15.0924	15.9984	14.3942	14.6686	14.3712
A_55_P2179246	0.0262629	2.0708	up		chr14:099671720-099671661							5116.74	3405.13	12.5147	11.4646	5836.93	3660.89	5852.38	3260.11	3703.66	3251.63	12.8143	11.9102	12.8197	11.4164	11.5484	11.4288
A_55_P2194064	0.000274367	9.17096	up	AK144629	chr5:23204175-23204116	BC023969	Mus musculus lung RCB-0558 LLC cDNA, RIKEN full-length enriched library, clone:G730014H17 product:unclassifiable, full insert sequence. [AK144629]	GO:0008150|GO:0003674|GO:0005575		Mm.442125	407828	551.329	97.9385	9.40223	6.20515	579.446	480.167	594.373	103.328	88.1641	102.323	9.6148	8.9429	9.64898	6.0658	6.4724	6.07726
A_55_P1954555	0.000306685	9.10825	up	BY718677	chr15:36878868-36878927		BY718677 RIKEN full-length enriched, adult male medulla oblongata Mus musculus cDNA clone 6330562O08 5'. [BY718677]			Mm.321851		132.224	26.3303	7.39447	4.2073	140.834	113.046	142.792	30.8724	18.5261	29.5923	7.64313	6.88007	7.66022	4.13191	4.38779	4.1022
A_55_P2158697	0.0196706	2.07924	up	NM_175656	chr13:22133198-22133139	Hist1h4i	Mus musculus histone cluster 1, H4i (Hist1h4i), mRNA [NM_175656]	GO:0008150|GO:0003674|GO:0005575	NM_175656	Mm.14775	319158	60.9922	50.6126	6.27361	5.21755	51.3743	83.0198	48.5823	48.8606	51.092	51.8851	6.23764	6.42224	6.16096	4.88622	5.75135	5.01509
A_55_P2160880	0.00508917	2.10278	up		chr6:23115648-23115589		predicted pseudogene 5301 [Source:MGI Symbol;Acc:MGI:3642953] [ENSMUST00000096092]					108.907	88.6186	7.12817	6.05586	107.739	110.4	108.581	96.7627	78.153	90.9401	7.26528	6.8437	7.27552	5.96368	6.31191	5.892
A_55_P2053132	0.00629741	3.59913	up	AK042354	chr12:50495023-50495082		Mus musculus 3 days neonate thymus cDNA, RIKEN full-length enriched library, clone:A630084I08 product:forkhead box G1, full insert sequence. [AK042354]			Mm.404428		99.1273	47.8529	6.96402	5.11637	79.0838	131.42	86.8782	49.0201	52.689	41.8496	6.82635	7.10545	6.96026	4.89309	5.78899	4.66703
A_55_P1975560	0.000113386	2.25559	up	NM_008329	chr1:175677706-175677647	Ifi204	Mus musculus interferon activated gene 204 (Ifi204), mRNA [NM_008329]	GO:0003712|GO:0005515|GO:0006357|GO:0035458|GO:0005730|GO:0005634|GO:0045669|GO:0042771|GO:0005737|GO:0003690|GO:0016607|GO:0005654|GO:0030224|GO:0045892	NM_008329	Mm.261270	15951	206.431	150.62	8.0233	6.8498	192.229	233.3	193.765	159.299	126.918	165.644	8.07306	7.91128	8.08556	6.75899	6.94607	6.84434
A_55_P2187171	2.04001e-06	7.59793	up	NM_029210	chr13:96729513-96729454	Sv2c	Mus musculus synaptic vesicle glycoprotein 2c (Sv2c), mRNA [NM_029210]	GO:0005215|GO:0030054|GO:0022857|GO:0007268|GO:0045202|GO:0031410|GO:0055085|GO:0008021|GO:0016020|GO:0006810|GO:0006836|GO:0004872|GO:0016021	NM_029210	Mm.40436	75209	198.4	45.7188	7.96409	5.03848	178.864	227.762	188.573	56.7002	27.8218	52.6345	7.97047	7.87554	8.04626	5.12438	4.94916	5.0419
A_55_P2033272	0.00758744	2.24639	up	NM_021481	chr9:44494328-44494387	Treh	Mus musculus trehalase (brush-border membrane glycoprotein) (Treh), mRNA [NM_021481]	GO:0005903|GO:0016787|GO:0016020|GO:0005886|GO:0016798|GO:0008152|GO:0005991|GO:0009887|GO:0031225|GO:0004555|GO:0003824	NM_021481	Mm.45380	58866	116.581	88.789	7.22654	6.05893	119.581	108.018	122.146	93.7754	76.0437	96.548	7.4134	6.81408	7.45214	5.91597	6.27702	5.9838
A_52_P561377	0.000115152	2.02007	up	NM_145505	chr19:57462434-57462493	Fam160b1	Mus musculus family with sequence similarity 160, member B1 (Fam160b1), mRNA [NM_145505]	GO:0008150|GO:0003674|GO:0005575	NM_145505	Mm.358870	226252	1458.5	1076.73	10.7837	9.76931	1349.46	1669.66	1356.38	1117.75	971.108	1141.34	10.7936	10.7566	10.8009	9.81003	9.63978	9.85812
A_55_P1956832	0.025666	2.13615	up	NM_008846	chr19:024369344-024369286	Pip5k1b	Mus musculus phosphatidylinositol-4-phosphate 5-kinase, type 1 beta (Pip5k1b), mRNA [NM_008846]	GO:0005515|GO:0046854|GO:0016310|GO:0016020|GO:0000166|GO:0016301|GO:0046488|GO:0016307|GO:0001931|GO:0005524|GO:0016740|GO:0016308	NM_008846	Mm.217214	18719	314.646	248.689	8.62232	7.5273	298.268	356.46	289.209	208.318	321.057	216.692	8.69812	8.51129	8.65753	7.17544	8.1469	7.25956
A_51_P371174	3.49171e-06	2.11332	up	NM_013863	chr7:135690281-135690340	Bag3	Mus musculus BCL2-associated athanogene 3 (Bag3), mRNA [NM_013863]	GO:0005515|GO:0043066|GO:0006915|GO:0042981|GO:0006916|GO:0019717|GO:0005829	NM_013863	Mm.84073	29810	1560.89	1100.5	10.8803	9.8008	1469.05	1765.08	1448.56	1122.12	1064.75	1114.63	10.9114	10.8331	10.8964	9.81695	9.76526	9.82017
A_55_P1966470	0.00349693	2.33813	up		chr9:115256652-115256593							204.644	144.856	8.00716	6.7818	190.163	239.97	183.799	146.837	149.963	137.769	8.05923	7.95	8.01225	6.62895	7.17076	6.5457
A_55_P1964594	0.00233454	2.05598	up		chr3:020143038-020142979							853.577	639.067	10.0384	8.99858	857.485	847.672	855.575	626.363	673.345	617.494	10.1741	9.77128	10.1698	8.93084	9.13967	8.92522
A_55_P1955183	0.00369818	2.5865	up	NM_001033638	chr7:16489310-16489369	Crxos1	Mus musculus Crx opposite strand transcript 1 (Crxos1), transcript variant 1, mRNA [NM_001033638]	GO:0008150|GO:0003674|GO:0005634|GO:0005575|GO:0003677	NM_001033638	Mm.259041	546024	43.2277	29.2297	5.75194	4.38094	28.8235	67.0656	33.7938	33.3774	21.7488	32.5628	5.46015	6.11778	5.67789	4.2607	4.61271	4.26941
A_55_P1999633	0.00905569	3.16689	up	NM_007708	chr5:116447785-116447844	Cit	Mus musculus citron (Cit), mRNA [NM_007708]	GO:0005515|GO:0005886|GO:0007283|GO:0015629|GO:0046872|GO:0000910|GO:0005737|GO:0000166|GO:0016301|GO:0000086|GO:0007030|GO:0043025|GO:0007091|GO:0005773|GO:0031985|GO:0005624|GO:0005524|GO:0001726|GO:0016358|GO:0016310|GO:0000070|GO:0045665|GO:0004674|GO:0008064|GO:0050774|GO:0017048|GO:0016740	NM_007708	Mm.8321	12704	75.5639	44.5149	6.59208	4.92901	82.6594	64.1397	79.8926	59.1069	20.0007	54.4371	6.88698	6.04227	6.84698	5.19361	4.49653	5.0969
A_55_P2262593	0.00812897	2.18391	up	XR_105257	chr9:79649179-79649120	LOC100503238	PREDICTED: Mus musculus hypothetical LOC100503238 (LOC100503238), partial miscRNA [XR_105257]		XR_105257	Mm.262175	100503238	441.396	326.43	9.09754	7.97063	432.955	463.46	427.774	297.19	384.876	297.226	9.20621	8.89697	9.18945	7.75623	8.3859	7.76975
A_51_P478895	0.0331142	2.95054	up	NM_172894	chr7:4583670-4583611	Ppp6r1	Mus musculus protein phosphatase 6, regulatory subunit 1 (Ppp6r1), mRNA [NM_172894]	GO:0005737|GO:0019903|GO:0043666|GO:0005575	NM_172894	Mm.258670	243819	678.55	401.014	9.68176	8.12078	577.803	883.158	574.689	271.747	649.642	281.651	9.60829	9.83614	9.60084	7.59953	9.08513	7.67767
A_55_P2169039	0.0462512	3.44475	up	NM_147093	chr7:109860445-109860504	Olfr558	Mus musculus olfactory receptor 558 (Olfr558), mRNA [NM_147093]	GO:0007608|GO:0007165|GO:0004984|GO:0007186|GO:0004930|GO:0004872|GO:0016021|GO:0004871	NM_147093	Mm.121813	259097	55.4322	23.8268	5.84201	4.0576	28.2404	114.767	23.2886	26.1956	22.977	22.3079	5.43268	6.90279	5.19056	3.8567	4.69155	3.62457
A_55_P2137853	0.00444682	2.80533	up		chr1:027369821-027369762							443.935	254.467	9.09685	7.60867	462.258	402.108	467.44	239.009	268.827	255.567	9.29485	8.68668	9.30902	7.39417	7.91099	7.52087
A_66_P139647	0.049726	2.27288	up	NM_177697	chr7:127948952-127949011	Vwa3a	Mus musculus von Willebrand factor A domain containing 3A (Vwa3a), mRNA [NM_177697]	GO:0008150|GO:0003674|GO:0005575	NM_177697	Mm.389939	233813	701.033	521.696	9.75266	8.56814	728.625	657.118	717.357	393.23	788.006	383.852	9.93867	9.40068	9.91863	8.1903	9.34344	8.17067
A_55_P2040341	0.0382396	2.14993	up	AK158358	chr8:83461796-83461737		Mus musculus adult inner ear cDNA, RIKEN full-length enriched library, clone:F930107B16 product:unclassifiable, full insert sequence. [AK158358]			Mm.412835		382.913	288.586	8.88024	7.77595	415.549	309.244	423.945	264.114	341.297	260.347	9.15003	8.31346	9.17722	7.54878	8.22852	7.55055
A_51_P505662	0.000993989	2.11714	up	NM_027744	chr12:88562223-88562164	4933437F05Rik	Mus musculus RIKEN cDNA 4933437F05 gene (4933437F05Rik), mRNA [NM_027744]	GO:0008150|GO:0003674|GO:0005488|GO:0016491|GO:0006561|GO:0005575|GO:0055114|GO:0004735	NM_027744	Mm.79198	71275	425.17	317.253	9.04388	7.96176	423.15	444.257	408.103	320.018	308.137	323.603	9.17458	8.8338	9.12326	7.87651	8.09398	7.9148
A_55_P1972973	0.0105152	2.46022	up		chrY_random:053407004-053406945							419.511	270.199	9.00933	7.71054	456.549	342.406	459.577	271.729	257.513	281.354	9.27926	8.45768	9.29104	7.599	7.85668	7.67594
A_55_P2036813	0.00117544	2.49917	up	NM_030082	chr11:58762964-58763023	Hist3h2ba	Mus musculus histone cluster 3, H2ba (Hist3h2ba), mRNA [NM_030082]	GO:0008150|GO:0003674|GO:0005694|GO:0006334|GO:0005634|GO:0005575|GO:0000786|GO:0003677	NM_030082	Mm.28022	78303	2705.4	1594.75	11.6519	10.3305	2764.24	2596.38	2755.59	1497.84	1819.8	1466.6	11.7812	11.3973	11.7773	10.2401	10.5245	10.2268
A_55_P1980397	0.0257715	4.26227	up		chr16:044765180-044765239							62.3207	24.6566	6.18864	4.09702	72.6533	33.5847	80.7241	29.6702	16.3988	27.901	6.71167	4.99033	6.86393	4.06383	4.22077	4.00646
A_52_P28745	0.0191991	4.13372	up	NM_145399	chr13:24054661-24054004	Scgn	Mus musculus secretagogin, EF-hand calcium binding protein (Scgn), mRNA [NM_145399]	GO:0005737|GO:0016020|GO:0005509|GO:0005576|GO:0031410	NM_145399	Mm.255667	214189	38.3056	16.6656	5.62941	3.58196	36.7396	38.6283	39.5491	14.9034	21.1608	13.9325	5.78611	5.22089	5.88121	3.09707	4.57927	3.06954
A_66_P108610	0.0175494	6.51725	up	AK145281	chr18:73080734-73080675		Mus musculus mammary gland RCB-0527 Jyg-MC(B) cDNA, RIKEN full-length enriched library, clone:G930033L20 product:unclassifiable, full insert sequence. [AK145281]			Mm.417221		49.5054	14.9246	5.84746	3.1432	59.7124	26.7389	62.0649	20.1949	5	19.5789	6.44385	4.59386	6.50467	3.4252	2.55096	3.45343
A_55_P2074411	0.00690676	3.02325	up		chrX:165893486-165893427							108.058	61.1053	7.10207	5.50596	118.275	87.4312	118.468	66.8127	48.3094	68.1938	7.39811	6.50265	7.40544	5.38919	5.67532	5.45337
A_55_P1967231	3.46733e-05	5.30806	up	NM_175096	chr5:93035508-93035567	Stbd1	Mus musculus starch binding domain 1 (Stbd1), mRNA [NM_175096]	GO:0008150|GO:0003674|GO:0016020|GO:0005975|GO:0030246|GO:0016021|GO:0005575|GO:0003824	NM_175096	Mm.21965	52331	1511.72	435.991	10.8378	8.42961	1478.8	1511.95	1544.42	463.474	386.294	458.205	10.9208	10.6065	10.9862	8.44551	8.39394	8.44939
A_66_P138099	0.00379772	3.03748	up	NM_173029	chr1:167506845-167506904	Adcy10	Mus musculus adenylate cyclase 10 (Adcy10), mRNA [NM_173029]	GO:0030424|GO:0005886|GO:0007283|GO:0046872|GO:0030425|GO:0005829|GO:0030426|GO:0035556|GO:0005737|GO:0000166|GO:0043025|GO:0051117|GO:0006171|GO:0005856|GO:0000287|GO:0030145|GO:0043065|GO:0016849|GO:0045178|GO:0005624|GO:0045177|GO:0005625|GO:0005524|GO:0016829|GO:0004016|GO:0016020|GO:0009190	NM_173029	Mm.66952	271639	62.8449	37.8488	6.33624	4.73337	63.4776	56.1465	68.9107	45.1626	21.4228	46.9611	6.52829	5.83189	6.64855	4.75407	4.59331	4.85271
A_52_P67444	0.00364631	2.21463	up	NM_019927	chr9:59236463-59236404	Arih1	Mus musculus ariadne ubiquitin-conjugating enzyme E2 binding protein homolog 1 (Drosophila) (Arih1), mRNA [NM_019927]	GO:0006511|GO:0005737|GO:0004842|GO:0016567|GO:0016874|GO:0008270|GO:0046872|GO:0031625	NM_019927	Mm.305925	23806	1362.46	936.276	10.6912	9.54414	1339.6	1416.12	1331.67	868.739	1142.74	797.35	10.7839	10.5109	10.7788	9.43706	9.8678	9.32757
A_55_P2065260	0.000354846	3.25519	up		chr5:026362265-026362206							52.8481	30.5722	6.09679	4.39405	47.1628	58.318	53.0634	40.5786	16.4661	34.672	6.11482	5.89614	6.27942	4.58088	4.22649	4.37477
A_55_P2137828	1.05333e-06	7.77729	up	NM_022420	chr7:126117227-126117168	Gprc5b	Mus musculus G protein-coupled receptor, family C, group 5, member B (Gprc5b), transcript variant 2, mRNA [NM_022420]	GO:0008150|GO:0007165|GO:0003674|GO:0016020|GO:0007186|GO:0005886|GO:0004930|GO:0004872|GO:0016021|GO:0005575|GO:0004871	NM_022420	Mm.103439	64297	9081.61	1673.57	13.3736	10.4143	9070.63	9092.53	9081.66	1684.04	1656.24	1680.42	13.4304	13.2545	13.4358	10.4195	10.3927	10.4307
A_55_P2184108	0.0302766	4.20625	up	XM_003084728	chr7:123478347-123478406	LOC100504300	PREDICTED: Mus musculus hypothetical protein LOC100504300 (LOC100504300), mRNA [XM_003084728]		XM_003084728	Mm.398789	100504300	34.2403	13.5267	5.4302	3.35767	33.7927	28.3645	40.5637	11.6839	18.3916	10.5045	5.67119	4.70285	5.91658	2.86546	4.37742	2.83012
A_55_P2095558	0.00927379	4.49331	up	AK005548	chr8:105867837-105867778	1600027J07Rik	Mus musculus adult female placenta cDNA, RIKEN full-length enriched library, clone:1600027J07 product:unclassifiable, full insert sequence. [AK005548]	GO:0008150|GO:0003674|GO:0005575		Mm.396139	69794	24.7314	9.2917	4.93579	2.76802	28.0342	19.982	26.1781	12.8218	5	10.0533	5.42315	4.04538	5.33886	2.94792	2.55096	2.80517
A_66_P106948	0.020794	3.55263	up	XM_003085207	chr18:66671317-66671376	LOC100503565	PREDICTED: Mus musculus hypothetical protein LOC100503565 (LOC100503565), mRNA [XM_003085207]		XM_003085207	Mm.98256	100503565	81.1266	41.9615	6.69922	4.87033	71.4566	99.5368	72.3863	35.3749	55.1781	35.3315	6.6891	6.69472	6.71384	4.34682	5.8576	4.40659
A_55_P2116608	0.00117467	2.14122	up		chr1:34429050-34428991		predicted gene 11158 [Source:MGI Symbol;Acc:MGI:3779410] [ENSMUST00000115092]					736.789	534.966	9.82168	8.72324	735.174	762.096	713.097	521.574	559.903	523.421	9.94955	9.60682	9.90865	8.63377	8.87785	8.6581
A_55_P2025944	0.046418	3.97851	up		chr19:060228156-060228215							51.7358	24.926	6.03094	4.03871	53.8222	41.5659	59.8193	21.0286	35.2513	18.4981	6.30161	5.34356	6.44766	3.48337	5.25201	3.38076
A_55_P2136752	0.0173195	2.23431	up	NM_029972	chr2:57900529-57900470	Ermn	Mus musculus ermin, ERM-like protein (Ermn), mRNA [NM_029972]	GO:0008360|GO:0033270|GO:0003779|GO:0030175|GO:0005737|GO:0031344|GO:0033269|GO:0051015|GO:0043209|GO:0043025|GO:0007015|GO:0005856|GO:0001763	NM_029972	Mm.91712	77767	27704.6	15638.3	14.8788	13.719	32128.9	18845.6	32139.3	14486.3	17672.2	14756.4	15.1591	14.3049	15.1725	13.6232	13.8633	13.6706
A_55_P2148935	0.0183836	2.06759	up		chrY_random:056067404-056067345							40700.7	24084.6	15.3957	14.3477	47269.8	27437.3	47395.1	23374.1	25918.4	22961.4	15.6617	14.854	15.6714	14.318	14.4084	14.3168
A_55_P1987296	0.0342253	2.82915	up	XM_001487791	chr4:41644466-41644407	1700045I11Rik	predicted gene 2500 [Source:MGI Symbol;Acc:MGI:3780667] [ENSMUST00000105155]	GO:0008150|GO:0003674|GO:0005575	XM_001487791	Mm.158996	73350	41.688	26.235	5.71797	4.2176	46.0464	33.6993	45.3183	26.6788	25.4157	26.6105	6.08634	4.99691	6.07066	3.88579	4.83546	3.93155
A_51_P397575	0.00368459	3.66616	up	NM_019539	chr13:61454093-61454034	Cts7	Mus musculus cathepsin 7 (Cts7), mRNA [NM_019539]	GO:0016787|GO:0008152|GO:0006508|GO:0008233|GO:0008234|GO:0005575	NM_019539	Mm.3692	56092	49.5838	26.275	5.9916	4.11732	50.3455	45.1322	53.2736	32.1181	12.1639	34.5429	6.20799	5.48248	6.28432	4.19447	3.7886	4.3689
A_55_P2132888	0.00427901	3.72302	up	AK014678	chr4:6335477-6335536	Sdcbp	Mus musculus 0 day neonate head cDNA, RIKEN full-length enriched library, clone:4833411E15 product:syndecan binding protein, full insert sequence. [AK014678]	GO:0005515|GO:0005137|GO:0046982|GO:0005886|GO:0005895|GO:0007265|GO:0008022|GO:0042043|GO:0042803|GO:0005829|GO:0005109|GO:0005737|GO:0047485|GO:0001948|GO:0046875|GO:0016020|GO:0019838|GO:0050839|GO:0045545|GO:0042327		Mm.479881	53378	468.717	202.362	9.16695	7.27048	499.437	387.576	519.139	194.916	217.065	195.104	9.40642	8.63377	9.46065	7.07445	7.63927	7.09771
A_55_P1967002	0.0222513	2.20276	up		chr7:151963159-151963218							10146	6126.14	13.4785	12.3392	11799.3	6904.08	11734.6	6009.13	6322.08	6047.21	13.7939	12.8502	13.7914	12.3226	12.3481	12.3469
A_55_P2032167	0.0241212	2.8095	up	NM_008327	chr1:175892848-175892789	Ifi202b	Mus musculus interferon activated gene 202B (Ifi202b), transcript variant 1, mRNA [NM_008327]	GO:0005737|GO:0035458|GO:0005634	NM_008327	Mm.218770	26388	102.749	70.2967	7.04185	5.55154	106.279	93.7056	108.263	95.986	25.3287	89.5755	7.24909	6.60546	7.27101	5.95077	4.83162	5.87222
A_55_P2321125	0.00863816	2.60015	up	AK039302	chr13:14160621-14160680	D230040A04Rik	Mus musculus adult male spinal cord cDNA, RIKEN full-length enriched library, clone:A330019B12 product:hypothetical protein, full insert sequence. [AK039302]	GO:0008150|GO:0003674|GO:0005575		Mm.417747	414113	201.905	130.079	7.98132	6.60273	178.278	248.207	179.23	124.605	150.375	115.255	7.9669	7.99893	7.97814	6.36973	7.17345	6.265
A_55_P2109107	0.0187159	2.46969	up		chr14:071648242-071648301							168.283	112.916	7.68943	6.3851	134.609	239.565	130.675	106.025	133.265	99.4579	7.57931	7.94725	7.54172	6.10759	7.01485	6.03285
A_55_P2168218	0.018883	2.43732	up	AK019551	chr3:57971393-57971452	4921539H07Rik	Mus musculus adult male testis cDNA, RIKEN full-length enriched library, clone:4921539H07 product:unclassifiable, full insert sequence. [AK019551]	GO:0008150|GO:0003674|GO:0005575		Mm.399062	78256	193.002	133.661	7.93732	6.65203	202.227	174.318	202.46	125.469	149.685	125.831	8.15053	7.50502	8.15642	6.38076	7.169	6.40631
A_51_P496804	0.000199447	6.50563	up	NM_025748	chr10:13282655-13282714	Adat2	Mus musculus adenosine deaminase, tRNA-specific 2, TAD2 homolog (S. cerevisiae) (Adat2), mRNA [NM_025748]	GO:0008150|GO:0003674|GO:0016787|GO:0008270|GO:0005575|GO:0003824|GO:0046872|GO:0008033	NM_025748	Mm.331841	66757	1332.61	320.919	10.6575	7.95581	1329.72	1354.15	1313.96	310.525	361.291	290.942	10.7731	10.4428	10.7566	7.82801	8.30577	7.73367
A_52_P474902	0.0369621	2.01836	up	NM_028518	chr2:180752070-180752129	Col20a1	Mus musculus collagen, type XX, alpha 1 (Col20a1), mRNA [NM_028518]	GO:0008150|GO:0003674|GO:0005581|GO:0005198|GO:0005576|GO:0005575|GO:0007155	NM_028518	Mm.345095	73368	131.471	110.205	7.36085	6.34767	109.398	176.532	108.483	102.05	130.507	98.059	7.2839	7.52519	7.27346	6.04686	6.98456	6.01158
A_52_P475080	0.000685472	2.25631	up	NM_029847	chr13:76199985-76199926	Arsk	Mus musculus arylsulfatase K (Arsk), mRNA [NM_029847]	GO:0008150|GO:0003674|GO:0016787|GO:0008152|GO:0005576|GO:0008484|GO:0005575|GO:0003824|GO:0046872	NM_029847	Mm.196399	77041	545.113	379.46	9.39407	8.22011	526.533	575.649	533.157	394.327	380.303	363.749	9.47752	9.20734	9.49735	8.19477	8.37094	8.09461
A_51_P280532	1.7031e-05	3.78981	up	NM_033618	chr14:52780566-52780507	Supt16h	Mus musculus suppressor of Ty 16 homolog (S. cerevisiae) (Supt16h), mRNA [NM_033618]	GO:0006260|GO:0006355|GO:0006281|GO:0009987|GO:0005694|GO:0005654|GO:0005634|GO:0005525|GO:0006974|GO:0006351	NM_033618	Mm.21662	114741	1449.96	572.158	10.7596	8.83749	1233.65	1874.12	1242.11	587.37	548.752	580.353	10.6743	10.9169	10.6876	8.83296	8.85232	8.82719
A_55_P2029436	0.00930157	3.22895	up		chr3:090048653-090048594							899.004	425.674	10.0769	8.38586	1008.56	665.713	1022.74	488.505	308.897	479.62	10.3972	9.41761	10.4159	8.53469	8.09819	8.52471
A_55_P2018836	0.0169576	2.80781	up		chr3:131064700-131064759							849.526	453.314	9.98242	8.49297	974.845	582.66	991.072	481.005	397.097	481.84	10.3488	9.22882	10.3696	8.51037	8.43507	8.53348
A_55_P2133943	0.0107821	3.36407	up		chr6:089143133-089143074							360.694	168.659	8.7679	7.01769	412.193	247.215	422.673	187.814	136.942	181.222	9.13967	7.99186	9.17215	7.02025	7.04624	6.98658
A_51_P297925	0.0460436	2.00952	up	NM_153159	chr4:124795929-124795870	Zc3h12a	Mus musculus zinc finger CCCH type containing 12A (Zc3h12a), mRNA [NM_153159]	GO:0005737|GO:0004518|GO:0004519|GO:0016787|GO:0005886|GO:0006915|GO:0007275|GO:0005634|GO:0001525|GO:0046872|GO:0030154	NM_153159	Mm.402	230738	43.2637	38.7779	5.80365	4.79679	34.3368	53.5059	41.9484	34.5543	41.3034	40.4761	5.69225	5.75575	5.96293	4.31263	5.45912	4.61863
A_55_P1982890	5.83356e-06	3.04311	up	NM_175204	chr14:55247682-55247741	Psmb11	Mus musculus proteasome (prosome, macropain) subunit, beta type, 11 (Psmb11), mRNA [NM_175204]	GO:0005839|GO:0005737|GO:0000502|GO:0016787|GO:0004175|GO:0051603|GO:0051437|GO:0008233|GO:0005634|GO:0031145|GO:0004298	NM_175204	Mm.32009	73902	33.0406	20.7674	5.41493	3.80938	27.6958	44.4747	26.9514	24.9621	13.0762	24.2639	5.40834	5.45783	5.37862	3.76888	3.89905	3.76022
A_65_P19832	0.00350832	5.10229	up	NM_013697	chr18:20828519-20828577	Ttr	Mus musculus transthyretin (Ttr), mRNA [NM_013697]	GO:0005179|GO:0042562|GO:0006810|GO:0005576|GO:0005615	NM_013697	Mm.2108	22139	3248.6	880.254	11.8087	9.45753	2221.36	5316.01	2208.43	1004.8	641.856	994.11	11.4851	12.4617	11.4791	9.65502	9.06419	9.65339
A_55_P2077522	0.0152917	3.22886	up	AK013651	chr8:040821891-040821832		Mus musculus adult male hippocampus cDNA, RIKEN full-length enriched library, clone:2900045O20 product:unclassifiable, full insert sequence. [AK013651]					1339.29	602.888	10.607	8.91595	1581.59	862.512	1573.76	646.54	506.26	655.865	11.0157	9.79411	11.0111	8.98526	8.73949	9.02309
A_55_P2399499	0.0413481	3.25003	up	AK047141	chr8:10870523-10870464	B930025P03Rik	Mus musculus 10 days neonate cerebellum cDNA, RIKEN full-length enriched library, clone:B930025P03 product:unclassifiable, full insert sequence. [AK047141]	GO:0008150|GO:0003674|GO:0005575		Mm.403203	320014	49.6475	25.9726	5.85544	4.15499	31.3881	88.7457	28.8088	24.3928	30.7881	22.7368	5.57092	6.52629	5.46912	3.72694	5.08259	3.65544
A_55_P2042615	0.00671362	2.04488	up	AK082716	chr11:83633777-83633718		predicted gene 12576 [Source:MGI Symbol;Acc:MGI:3650616] [ENSMUST00000135268]			Mm.417600		4743.77	3250.85	12.4347	11.4027	5143.28	3967.81	5120.21	3250.18	3278.72	3223.66	12.6359	12.035	12.6331	11.4119	11.3809	11.4152
A_55_P2176668	0.0129786	2.707	up		chrX:100254606-100254547							44.2715	29.6931	5.8428	4.40611	43.9138	48.0324	40.8682	28.6292	29.243	31.2072	6.01934	5.58148	5.92759	4.00765	5.0148	4.19588
A_55_P1986691	0.00957704	2.35216	up	NM_001163138	chr15:5047987-5047928	Card6	Mus musculus caspase recruitment domain family, member 6 (Card6), mRNA [NM_001163138]	GO:0003674|GO:0005737|GO:0043122	NM_001163138	Mm.31252	239319	473.902	314.749	9.18247	7.94848	510.164	394.862	516.678	338.753	290.704	314.789	9.43247	8.66014	9.45479	7.96475	8.01292	7.86777
A_51_P511285	8.30118e-06	4.20667	up	NM_008429	chr1:174252283-174252224	Kcnj9	Mus musculus potassium inwardly-rectifying channel, subfamily J, member 9 (Kcnj9), mRNA [NM_008429]	GO:0005242|GO:0005244|GO:0016020|GO:0005886|GO:0015467|GO:0006810|GO:0034765|GO:0016021|GO:0006813|GO:0005216|GO:0006811	NM_008429	Mm.261168	16524	1532.82	550.31	10.8527	8.78	1430.19	1766.58	1401.68	591.79	467.923	591.216	10.8745	10.8348	10.8487	8.84189	8.63978	8.85833
A_55_P1974432	0.00631625	3.58364	up	AK031269	chr5:26335223-26335282	Gm5067	Mus musculus 13 days embryo male testis cDNA, RIKEN full-length enriched library, clone:6030400B02 product:regulator for ribosome resistance homolog (S. cerevisiae), full insert sequence. [AK031269]				272714	248.613	115.799	8.28223	6.4408	269.652	209.252	266.935	113.001	122.905	111.492	8.55332	7.75553	8.53783	6.20647	6.90495	6.21098
A_55_P2007356	0.0298987	2.52816	up	NM_178378	chr16:33016423-33016364	Iqcg	Mus musculus IQ motif containing G (Iqcg), mRNA [NM_178378]	GO:0008150|GO:0003674|GO:0005575	NM_178378	Mm.485493	69707	1450.64	831.733	10.72	9.38193	1684.65	946.345	1720.91	784.235	929.084	781.88	11.1004	9.933	11.1267	9.27784	9.57551	9.29243
A_52_P75348	0.00200091	2.06484	up	NM_027411	chr11:34623326-34623267	Ccdc99	Mus musculus coiled-coil domain containing 99 (Ccdc99), mRNA [NM_027411]	GO:0005694|GO:0034501|GO:0000132|GO:0005634|GO:0000922|GO:0000940|GO:0005737|GO:0007049|GO:0007067|GO:0000776|GO:0043515|GO:0007080|GO:0005856|GO:0000775|GO:0051301	NM_027411	Mm.194368	70385	58.525	50.0023	6.24574	5.19971	52.7853	63.1014	59.6884	56.9029	38.0694	55.0345	6.27414	6.01845	6.44463	5.13021	5.35352	5.1154
A_55_P1962699	0.0211845	2.16867	up	AK080285	chr10:089001547-089001606		Mus musculus 3 days neonate thymus cDNA, RIKEN full-length enriched library, clone:A630025K03 product:unclassifiable, full insert sequence. [AK080285]					55469	30645.1	15.8261	14.7092	65539.5	35273.6	65593.8	29961.2	32740.2	29233.9	16.1209	15.2213	16.136	14.6901	14.7579	14.6798
A_51_P382152	0.000177108	2.20375	up	NM_011171	chr2:155580945-155581004	Procr	Mus musculus protein C receptor, endothelial (Procr), mRNA [NM_011171]	GO:0050819|GO:0005813|GO:0004872|GO:0008022	NM_011171	Mm.3243	19124	97.9023	77.4614	6.9705	5.83054	89.8091	111.362	92.5354	94.281	49.8064	88.2968	7.00399	6.85688	7.05064	5.92486	5.71503	5.85175
A_55_P1962004	0.0206209	2.71635	up		chr9:090335366-090335307							733.434	411.986	9.77654	8.33487	849.687	509.734	840.881	401.725	428.883	405.348	10.1613	9.025	10.1433	8.22203	8.53028	8.2523
A_55_P2048119	0.011183	2.35015	up	NM_146257	chr5:143198384-143198443	Slc29a4	Mus musculus solute carrier family 29 (nucleoside transporters), member 4 (Slc29a4), mRNA [NM_146257]	GO:0016020|GO:0005886|GO:0005337|GO:0006810|GO:0016021	NM_146257	Mm.125942	243328	4506.02	2828.59	12.3731	11.1404	4655.74	4236.03	4626.28	2263.54	3915.63	2306.59	12.4965	12.1354	12.4875	10.8688	11.6391	10.9132
A_51_P426875	1.31842e-05	24.6015	up	NM_024228	chr7:133914520-133914693	Gdpd3	Mus musculus glycerophosphodiester phosphodiesterase domain containing 3 (Gdpd3), mRNA [NM_024228]	GO:0006629|GO:0008081|GO:0016787|GO:0016020|GO:0016021|GO:0008889|GO:0006071|GO:0046872	NM_024228	Mm.246881	68616	1782.56	111.604	11.0223	6.40161	1412.96	2527.89	1406.82	123.557	91.846	119.409	10.8564	11.3568	10.8537	6.35648	6.52403	6.32432
A_52_P17918	0.000902787	2.12867	up	NM_183036	chr8:19023564-19023505	Defb38	Mus musculus defensin beta 38 (Defb38), mRNA [NM_183036]	GO:0008150|GO:0003674|GO:0006952|GO:0005576|GO:0005575|GO:0042742	NM_183036	Mm.271558	360212	89.8353	72.5672	6.85038	5.76043	86.5521	96.1506	86.8033	80.3221	56.5515	80.828	6.94902	6.64287	6.95925	5.67444	5.89122	5.71563
A_55_P2033215	0.0306583	3.54199	up	NM_013877	chr7:13993821-13993880	Cabp5	Mus musculus calcium binding protein 5 (Cabp5), mRNA [NM_013877]	GO:0005737|GO:0005509	NM_013877	Mm.103669	29865	2420.49	937.92	11.3774	9.55289	3063.35	1245.04	2953.09	1042.82	699.176	1071.77	11.9272	10.3252	11.8799	9.70537	9.18842	9.76487
A_55_P2078830	0.00530892	2.63325	up	BC080727	chr14:87314001-87313974	Gm5589	Mus musculus predicted gene, 434166, mRNA (cDNA clone IMAGE:6493658). [BC080727]	GO:0008150|GO:0003674|GO:0005575			434166	139.588	90.009	7.46731	6.07047	126.526	174.151	118.088	86.6009	95.4317	87.9943	7.49774	7.50353	7.40067	5.79249	6.57253	5.84638
A_55_P1999953	0.00164304	3.39081	up	NM_207683	chr6:139917743-139917802	Pik3c2g	Mus musculus phosphatidylinositol 3-kinase, C2 domain containing, gamma polypeptide (Pik3c2g), transcript variant 1, mRNA [NM_207683]	GO:0005794|GO:0005886|GO:0048015|GO:0005635|GO:0005524|GO:0046854|GO:0016310|GO:0007154|GO:0000166|GO:0016020|GO:0005488|GO:0016301|GO:0016303|GO:0016773|GO:0035005|GO:0035091|GO:0005942|GO:0016740|GO:0004428|GO:0016772	NM_207683	Mm.333471	18705	42.2011	23.9303	5.76572	4.00409	44.5843	41.2564	40.7626	30.0571	12.7251	29.0088	6.04245	5.33081	5.9239	4.0897	3.85107	4.07151
A_55_P2118609	0.0126744	4.80112	up	NM_011371	chr11:116626625-116626566	St6galnac1	Mus musculus ST6 (alpha-N-acetyl-neuraminyl-2,3-beta-galactosyl-1,3)-N-acetylgalactosaminide alpha-2,6-sialyltransferase 1 (St6galnac1), mRNA [NM_011371]	GO:0001665|GO:0030173|GO:0009312|GO:0008373|GO:0005794|GO:0016020|GO:0016757|GO:0001574|GO:0006486|GO:0016021|GO:0016740	NM_011371	Mm.436887	20445	599.439	188.604	9.43024	7.16687	729.934	325.614	742.769	217.412	133.757	214.643	9.94055	8.38738	9.9628	7.23975	7.01857	7.24229
A_52_P105537	0.00187784	2.01342	up	NM_010930	chr15:54584204-54584263	Nov	Mus musculus nephroblastoma overexpressed gene (Nov), mRNA [NM_010930]	GO:0031012|GO:0030424|GO:0043025|GO:0005576|GO:0008083|GO:0001558|GO:0030425|GO:0005520	NM_010930	Mm.5167	18133	2261.92	1628.9	11.3796	10.3699	1879.62	3020.36	1885.79	1559.69	1769.74	1557.27	11.2523	11.6312	11.2553	10.3067	10.4853	10.3179
A_55_P2081930	0.000451747	2.62142	up	NM_146897	chr2:88827492-88827433	Olfr1214	Mus musculus olfactory receptor 1214 (Olfr1214), mRNA [NM_146897]	GO:0007608|GO:0007165|GO:0004984|GO:0007186|GO:0004930|GO:0004872|GO:0016021|GO:0004871	NM_146897	Mm.377741	258899	46.2144	31.4205	5.87876	4.48841	37.1294	65.6053	35.9084	37.4981	22.2678	34.4956	5.7996	6.08008	5.75659	4.45254	4.64773	4.36496
A_55_P2140280	0.00563706	2.06925	up		chr9:060668779-060668720							193.749	158.465	7.92485	6.87574	171.522	234.007	175.719	194.802	89.444	191.15	7.91204	7.915	7.9475	7.07356	6.48893	7.06473
A_51_P418147	0.000362511	7.51101	up	NM_181420	chr11:121292014-121292073	Fn3krp	Mus musculus fructosamine 3 kinase related protein (Fn3krp), mRNA [NM_181420]	GO:0016310|GO:0008150|GO:0003674|GO:0016301|GO:0005575|GO:0016740|GO:0016772	NM_181420	Mm.117394	238024	159.325	38.5509	7.61057	4.70157	124.461	230.436	123.079	55.5666	17.8271	42.259	7.47837	7.89183	7.46152	5.0905	4.33471	4.67949
A_55_P2128047	0.00267234	2.75707	up		chr11:094653631-094653690							191.534	118.57	7.92652	6.46338	200.104	178.239	196.259	144.348	74.6477	136.713	8.13203	7.54049	8.10704	6.60157	6.25467	6.53391
A_51_P324082	0.000148588	5.95646	up	NM_013634	chr11:98015690-98015632	Med1	Mus musculus mediator complex subunit 1 (Med1), transcript variant 1, mRNA [NM_013634]	GO:0005515|GO:0006367|GO:0006366|GO:0006702|GO:0060750|GO:0032403|GO:0007507|GO:0042809|GO:0009887|GO:0045444|GO:0006590|GO:0000785|GO:0003406|GO:0003712|GO:0016922|GO:0001104|GO:0003713|GO:0030331|GO:0001892|GO:0007275|GO:0000978|GO:0001701|GO:0031490|GO:0001889|GO:0007420|GO:0016592|GO:0045893|GO:0008134|GO:0035257|GO:0005634|GO:0042974|GO:0042975|GO:0046966|GO:0030518|GO:0002088|GO:0048821|GO:…	NM_013634	Mm.12926	19014	1359	355.143	10.6829	8.10842	1206.6	1648.58	1221.81	323.717	407.933	333.779	10.6474	10.7348	10.6664	7.89644	8.46897	7.95985
A_55_P1997253	4.39987e-11	10.701	up									48.5954	6.5629	5.97241	2.55274	42.4584	61.1475	42.1802	7.59974	5	7.08896	5.97349	5.97349	5.97024	2.54418	2.55096	2.56306
A_55_P1957353	0.000391241	2.41463	up									180.66	122.753	7.8147	6.5429	159.543	234.262	148.175	130.927	108.687	128.645	7.81484	7.91598	7.71327	6.4482	6.74278	6.43771
A_52_P203948	0.000181082	4.63575	up	NM_177845	chr2:119992702-119992643	Pla2g4e	Mus musculus phospholipase A2, group IVE (Pla2g4e), mRNA [NM_177845]	GO:0016042|GO:0005737|GO:0016787|GO:0016020|GO:0008152|GO:0004623|GO:0004620|GO:0009395|GO:0005764|GO:0046872	NM_177845	Mm.330505	329502	404.698	141.871	8.97157	6.75877	415.879	391.048	407.168	155.551	114.272	155.789	9.15159	8.64528	9.11785	6.72076	6.80914	6.74639
A_52_P321140	0.0334125	4.75944	up	NM_007843	chr8:22905041-22905100	Defb1	Mus musculus defensin beta 1 (Defb1), mRNA [NM_007843]	GO:0009617|GO:0045087|GO:0006952|GO:0005625|GO:0005576|GO:0042742	NM_007843	Mm.431316	13214	57.7614	27.7305	6.12887	3.87808	37.5661	93.7443	41.9738	40.7176	5	37.474	5.8161	6.60622	5.9643	4.58631	2.55096	4.49697
A_55_P2065298	0.00390332	4.63767	up	NM_001011831	chr19:13902009-13901950	Olfr1500	Mus musculus olfactory receptor 1500 (Olfr1500), mRNA [NM_001011831]	GO:0007608|GO:0007165|GO:0004984|GO:0007186|GO:0004930|GO:0004872|GO:0016021|GO:0004871	NM_001011831	Mm.365444	258097	133.362	49.0853	7.38152	5.16811	150.03	97.5428	152.514	59.0222	36.5921	51.6415	7.72832	6.66337	7.75286	5.19056	5.30563	5.00815
A_52_P257812	0.0062242	2.52989	up	NM_008509	chr8:71425050-71425109	Lpl	Mus musculus lipoprotein lipase (Lpl), mRNA [NM_008509]	GO:0006629|GO:0005515|GO:0004806|GO:0005886|GO:0042627|GO:0070328|GO:0031225|GO:0003824|GO:0005615|GO:0034361|GO:0019432|GO:0006633|GO:0019433|GO:0008201|GO:0010744|GO:0005102|GO:0005576|GO:0010886|GO:0004465|GO:0016042|GO:0031012|GO:0034372|GO:0016020|GO:0016787|GO:0010890|GO:0017129	NM_008509	Mm.1514	16956	1014.36	610.67	10.2286	8.88956	800.895	1440.44	801.742	529.849	758.539	543.623	10.0745	10.5384	10.0731	8.6578	9.29121	8.71969
A_55_P1992247	0.0254429	2.04884	up	NM_001128090	chr6:139441818-139441759	Rergl	Mus musculus RERG/RAS-like (Rergl), mRNA [NM_001128090]	GO:0008150|GO:0003674|GO:0000166|GO:0005575|GO:0005525	NM_001128090	Mm.475610	632971	48.7969	42.3414	5.96745	4.93265	53.084	43.8021	49.5047	43.0642	29.122	54.838	6.2821	5.434	6.18626	4.68068	5.00838	5.10888
A_51_P478238	0.000894333	2.40121	up	NM_031387	chr19:56940470-56940951	Tdrd1	Mus musculus tudor domain containing 1 (Tdrd1), transcript variant 4, mRNA [NM_031387]	GO:0005515|GO:0007275|GO:0007283|GO:0031047|GO:0003676|GO:0007281|GO:0046872|GO:0030154|GO:0033391|GO:0005737|GO:0007126|GO:0030529|GO:0034587|GO:0071546|GO:0008270|GO:0043186|GO:0043046	NM_031387	Mm.247541	83561	126.876	91.5879	7.35001	6.08625	131.326	129.683	119.619	108.99	62.2647	103.509	7.54457	7.08487	7.42058	6.14753	6.01579	6.09542
A_55_P2115318	0.0155292	3.45726	up	NM_174993	chrX:66056806-66056865	Fmr1nb	Mus musculus fragile X mental retardation 1 neighbor (Fmr1nb), transcript variant 1, mRNA [NM_174993]	GO:0008150|GO:0003674|GO:0016020|GO:0016021|GO:0005575	NM_174993	Mm.284945	207854	78.5801	38.6797	6.59827	4.80864	89.6244	52.8187	93.2974	43.0418	28.3215	44.6758	7.0011	5.73134	7.06236	4.67977	4.97269	4.77346
A_55_P1978258	0.000643484	2.79682	up		chr11:090116641-090116582							165.625	99.8819	7.71656	6.23278	155.023	187.535	154.318	103.881	91.6429	104.121	7.77235	7.60875	7.76859	6.07333	6.51998	6.10502
A_55_P2040793	0.0160643	2.46944	up		chrY_random:024673982-024673923							1001.34	609.416	10.2322	8.92802	1116.37	755.678	1131.97	580.509	628.498	619.24	10.5401	9.59402	10.5625	8.81401	9.03802	8.93201
A_55_P2077515	0.0288655	2.19907	up		chr15:062725948-062726007							49.5723	37.1377	5.89041	4.75352	32.3286	84.0182	32.3701	40.3572	32.6564	38.3993	5.61032	6.44006	5.62086	4.57176	5.15493	4.53387
A_55_P1959430	0.0136166	2.06629	up	NM_009891	chr14:33221480-33221421	Chat	Mus musculus choline acetyltransferase (Chat), mRNA [NM_009891]	GO:0033265|GO:0043005|GO:0030424|GO:0004102|GO:0008292|GO:0043179|GO:0007268|GO:0005625|GO:0007274|GO:0016358|GO:0005829|GO:0005739|GO:0007517|GO:0007529|GO:0030182|GO:0008152|GO:0043025|GO:0007628|GO:0007613|GO:0007622|GO:0019717|GO:0016740|GO:0008415	NM_009891	Mm.442817	12647	3604.21	2459.27	12.0335	10.9864	3970.35	2836.52	4005.75	2413.53	2535.32	2428.94	12.2751	11.5365	12.2888	10.9634	11.0104	10.9855
A_55_P2037787	0.00245773	3.08975	up		chr3:048540523-048540464							204.932	111.52	8.01609	6.3886	206.602	218.574	189.62	111.878	114.975	107.708	8.18175	7.81285	8.05366	6.18982	6.81613	6.15984
A_55_P2006385	0.0111737	2.46581	up	NM_001037502	chr2:152345796-152345855	Defb28	Mus musculus defensin beta 28 (Defb28), mRNA [NM_001037502]	GO:0008150|GO:0003674|GO:0005575	NM_001037502	Mm.389378	545475	101.389	70.18	7.01846	5.7164	101.755	89.3247	113.086	77.2287	62.7869	70.5245	7.18031	6.5372	7.33788	5.61665	6.02798	5.50456
A_55_P2040873	0.00418912	2.33374	up	XR_105408	chr10:75400525-75400466		predicted gene 867 [Source:MGI Symbol;Acc:MGI:2685713] [ENSMUST00000059658]		XR_105408	Mm.291320		39.1783	30.238	5.66719	4.44455	35.6801	48.4675	33.3873	31.2589	25.4173	34.0377	5.7451	5.59626	5.66019	4.15119	4.83563	4.34682
A_52_P518922	0.0468444	2.96911	up	NM_001033228	chr13:115825525-115821387	Itga1	Mus musculus integrin alpha 1 (Itga1), mRNA [NM_001033228]	GO:0005515|GO:0043005|GO:0005886|GO:0005518|GO:0000187|GO:0006936|GO:0043525|GO:0042311|GO:0043204|GO:0004872|GO:0007155|GO:0008305|GO:0001669|GO:0046982|GO:0030593|GO:0045178|GO:0005624|GO:0005178|GO:0016020|GO:0060326|GO:0007229|GO:0048812|GO:0045123|GO:0045121|GO:0016021|GO:0009897	NM_001033228	Mm.482186	109700	32.8122	19.4161	5.30955	3.73952	37.9388	22.6009	37.8969	23.2951	15.2151	19.7381	5.82717	4.27528	5.82621	3.63801	4.11665	3.46391
A_52_P367760	0.00706093	2.9753	up	NM_138304	chr9:62719231-62723312	Calml4	Mus musculus calmodulin-like 4 (Calml4), transcript variant 1, mRNA [NM_138304]	GO:0005509	NM_138304	Mm.440576	75600	102.169	55.9643	6.94744	5.3744	73.5677	159.384	73.5556	58.6494	53.7804	55.463	6.73142	7.37755	6.73335	5.17914	5.81824	5.12583
A_55_P1979377	0.0143845	2.4579	up	NM_011391	chr10:124665242-124665183	Slc16a7	Mus musculus solute carrier family 16 (monocarboxylic acid transporters), member 7 (Slc16a7), mRNA [NM_011391]	GO:0016020|GO:0005886|GO:0015711|GO:0006810|GO:0015355|GO:0005624|GO:0016021|GO:0055085|GO:0015293	NM_011391	Mm.29161	20503	527.131	335.694	9.32961	8.03218	576.702	428.085	576.607	317.791	368.131	321.161	9.6046	8.7786	9.60563	7.86429	8.33033	7.90192
A_51_P196695	0.00616242	2.0655	up	NM_008372	chr15:9436035-9435976	Il7r	Mus musculus interleukin 7 receptor (Il7r), mRNA [NM_008372]	GO:0008361|GO:0033089|GO:0048535|GO:0010628|GO:0048872|GO:0000902|GO:0030217|GO:0042100|GO:0001915|GO:0016049|GO:0004872|GO:0002377|GO:0009897	NM_008372	Mm.389	16197	87.479	72.5334	6.8117	5.7652	81.7796	98.948	81.7095	77.9055	68.1243	71.5706	6.87303	6.68278	6.87928	5.6305	6.13535	5.52977
A_55_P2078463	0.00936562	2.07501	up	NM_001136074	chr14:56138424-56138365	Nrl	Mus musculus neural retina leucine zipper gene (Nrl), transcript variant 2, mRNA [NM_001136074]	GO:0043565|GO:0006355|GO:0003700|GO:0045944|GO:0046548|GO:0007468|GO:0005634|GO:0045872|GO:0003677|GO:0006351	NM_001136074	Mm.20422	18185	161.442	130.654	7.68384	6.63072	162.747	163.528	158.052	135.037	130.394	126.53	7.838	7.41094	7.80258	6.49324	6.98372	6.4152
A_52_P650387	0.0196986	2.19092	up	NM_001045530	chr11:43399495-43399554	Ccnjl	Mus musculus cyclin J-like (Ccnjl), mRNA [NM_001045530]	GO:0008150|GO:0003674|GO:0005634|GO:0005575	NM_001045530	Mm.247595	380694	587.923	419.025	9.44968	8.31814	465.692	834.986	463.091	358.279	544.857	353.937	9.30648	9.74198	9.30057	8.05912	8.84343	8.05186
A_55_P1974602	0.000237329	2.66947	down	NM_001042557	chr8:4245752-4245811	Map2k7	Mus musculus mitogen-activated protein kinase kinase 7 (Map2k7), transcript variant 1, mRNA [NM_001042557]	GO:0005515|GO:0005634|GO:0051403|GO:0046872|GO:0005829|GO:0002756|GO:0005737|GO:0043525|GO:0000166|GO:0016301|GO:0002755|GO:0004708|GO:0016772|GO:0000287|GO:0019901|GO:0019903|GO:0006950|GO:0007254|GO:0031435|GO:0007257|GO:0008022|GO:0005524|GO:0016310|GO:0004672|GO:0008545|GO:0004674|GO:0006468|GO:0004713|GO:0016740	NM_001042557	Mm.3906	26400	53.0837	237.599	6.10142	7.51797	51.8844	63.2915	44.0753	239.118	225.124	248.554	6.24838	6.02276	6.03312	7.39489	7.68479	7.47424
A_55_P2011210	0.014961	2.81438	down	NM_147050	chr7:111820127-111820186	Olfr659	Mus musculus olfactory receptor 659 (Olfr659), mRNA [NM_147050]	GO:0007608|GO:0007165|GO:0004984|GO:0007186|GO:0004930|GO:0004872|GO:0016021|GO:0004871	NM_147050	Mm.377809	259052	14.0853	65.2661	4.05045	5.54326	7.46233	28.4468	6.34695	79.0058	35.0965	81.696	3.81021	4.70773	3.6334	5.65324	5.24635	5.7302
A_51_P137336	0.00994854	2.35378	down	NM_009864	chr8:109193812-109193871	Cdh1	Mus musculus cadherin 1 (Cdh1), mRNA [NM_009864]	GO:0005515|GO:0030054|GO:0008013|GO:0016342|GO:0042993|GO:2000008|GO:0016337|GO:0070830|GO:0051260|GO:0071285|GO:0022408|GO:0005794|GO:0009986|GO:0045295|GO:0019903|GO:0005509|GO:0019904|GO:0007416|GO:0001701|GO:0043281|GO:0033561|GO:0009898|GO:0045893|GO:0005925|GO:0019538|GO:0048471|GO:0042153|GO:0005886|GO:0060693|GO:0015629|GO:0032880|GO:0071681|GO:0016323|GO:0043296|GO:0005737|GO:0005913|GO:…	NM_009864	Mm.35605	12550	49.1317	193.265	5.93572	7.1707	36.2373	75.1495	36.0081	235.295	110.188	234.313	5.766	6.28053	5.76062	7.36764	6.76087	7.38358
A_55_P2192662	0.0188166	2.47762	down	NM_001122899	chr4:101485725-101485784	Lepr	Mus musculus leptin receptor (Lepr), transcript variant 3, mRNA [NM_001122899]	GO:0005515|GO:0004896|GO:0005886|GO:0051346|GO:0019222|GO:0005576|GO:0001525|GO:0005615|GO:0016500|GO:0007165|GO:0016020|GO:0005887|GO:0033210|GO:0042755|GO:0004872|GO:0016021|GO:0043410|GO:0017046|GO:0004888|GO:0008203	NM_001122899	Mm.259282	16847	46.7422	179.052	5.776	7.08496	25.7577	82.7568	31.7122	207.696	122.639	206.82	5.31569	6.41682	5.59551	7.16948	6.90211	7.1833
A_51_P397117	0.000137718	2.21548	down	NR_040290	chr1:36803208-36803267	4933424G06Rik	Mus musculus RIKEN cDNA 4933424G06 gene (4933424G06Rik), non-coding RNA [NR_040290]	GO:0008150|GO:0003674|GO:0005575	NR_040290	Mm.157049	71166	11.366	44.9948	3.88192	5.02954	9.1533	17.5232	7.42145	51.5454	30.1043	53.3347	4.03163	3.79175	3.82238	4.97595	5.05019	5.06247
A_52_P199633	0.0229184	3.95831	down	NM_199146	chr7:111620864-111620805	Trim30d	Mus musculus tripartite motif-containing 30D (Trim30d), transcript variant 1, mRNA [NM_199146]	GO:0008150|GO:0003674|GO:0005575|GO:0046872	NM_199146	Mm.277377	209387	12.7603	70.0305	3.7259	5.71078	5	24.5158	8.76501	68.2683	67.5617	74.2614	2.73608	4.43631	4.0053	5.42345	6.1243	5.58459
A_55_P2054445	0.0155367	2.3643	down	NM_013489	chr1:173816502-173818732	Cd84	Mus musculus CD84 antigen (Cd84), mRNA [NM_013489]	GO:0016020|GO:0005886|GO:0004872|GO:0016021|GO:0007155	NM_013489	Mm.259115	12523	20.6981	78.3555	4.63293	5.87434	13.2283	38.2724	10.5935	83.1309	62.4516	89.4841	4.47133	5.2057	4.22177	5.73165	6.02082	5.87057
A_51_P485421	0.00600794	2.55149	down	AK088666	chr12:114659689-114659630		immunoglobulin heavy constant mu [Source:MGI Symbol;Acc:MGI:96448] [ENSMUST00000103426]			Mm.342177		175.235	689.27	7.74424	9.09558	136.684	250.771	138.251	797.891	477.669	792.25	7.60066	8.01618	7.61587	9.30278	8.66657	9.31737
A_55_P2373852	3.6927e-05	2.03266	down	AK009987	chr12:117619193-117619252	2310058N22Rik	Mus musculus adult male tongue cDNA, RIKEN full-length enriched library, clone:2310058N22 product:unclassifiable, full insert sequence. [AK009987]	GO:0008150|GO:0003674|GO:0005575		Mm.440654	71921	2569.29	7351.46	11.5833	12.6067	2424.45	2754.69	2528.73	7263.78	7712.15	7078.44	11.6021	11.4899	11.658	12.6041	12.6311	12.5849
A_55_P2191675	5.04439e-07	25.4356	down	AK018197	chr1:176992158-176992099	6330418B08Rik	Mus musculus adult male medulla oblongata cDNA, RIKEN full-length enriched library, clone:6330418B08 product:unclassifiable, full insert sequence. [AK018197]	GO:0008150|GO:0003674|GO:0005575		Mm.445114	70745	79.3136	3074.48	6.65027	11.3191	62.6145	105.985	69.3415	3064.26	3121.99	3037.18	6.5091	6.78352	6.6582	11.3227	11.3074	11.327
A_55_P2152165	9.3588e-09	6.57867	down	XM_972614	chr7:67029849-67029790	Gm7339	PREDICTED: Mus musculus predicted gene 7339 (Gm7339), mRNA [XM_972614]	GO:0008150|GO:0003674|GO:0005575	XM_972614	Mm.484769	664788	228.052	2274.51	8.15463	10.8724	199.632	281.823	202.701	2239.85	2321.71	2261.98	8.12862	8.17683	8.15844	10.8537	10.8773	10.8863
A_55_P2034335	0.000281156	2.69304	down	NM_027724	chr13:38097993-38097934	Cage1	Mus musculus cancer antigen 1 (Cage1), mRNA [NM_027724]	GO:0008150|GO:0003674|GO:0005575	NM_027724	Mm.314688	71213	67.7026	301.662	6.4567	7.88594	65.125	72.5357	65.4472	312.297	278.794	313.894	6.56734	6.22992	6.57284	7.83635	7.96076	7.8607
A_55_P2103501	0.00916927	2.10572	down	NM_001190371	chr18:12413150-12413091	Ankrd29	Mus musculus ankyrin repeat domain 29 (Ankrd29), mRNA [NM_001190371]	GO:0008150|GO:0003674|GO:0005575	NM_001190371	Mm.53865	225187	430.686	1326.34	8.98798	10.0623	311.877	655.169	325.012	1243.34	1512.06	1223.63	8.75738	9.39635	8.81022	9.96755	10.261	9.95837
A_55_P2033404	0.000213586	9.38926	down		chr6:052995924-052995983		DCTN5_MOUSE (Q9QZB9) Dynactin subunit 5 (Dynactin subunit p25), partial (60%) [TC1611769]					67.2624	953.304	6.35204	9.58305	45.5084	106.752	49.5264	872.975	1093.47	893.467	6.07038	6.79818	6.18755	9.44584	9.80595	9.49735
A_52_P111031	0.000420168	2.20911	down	NM_001013753	chr14:84933861-84933920	Pcdh17	Mus musculus protocadherin 17 (Pcdh17), mRNA [NM_001013753]	GO:0016020|GO:0005886|GO:0016021|GO:0007155	NM_001013753	Mm.153643	219228	1182.57	3837.53	10.4977	11.6412	1142.27	1261.84	1143.61	3592.24	4328.28	3592.07	10.5706	10.3458	10.5768	11.5612	11.7891	11.5732
A_55_P2062953	0.0187058	2.26335	down	NM_007445	chr10:80270334-80270393	Amh	Mus musculus anti-Mullerian hormone (Amh), mRNA [NM_007445]	GO:0010628|GO:0005737|GO:0001541|GO:0051092|GO:0001880|GO:0001655|GO:0005102|GO:0008083|GO:0005615|GO:0005160|GO:0001546	NM_007445	Mm.376094	11705	12.6729	55.424	4.04634	5.2248	10.1534	18.3638	9.50136	75.1614	22.0485	69.062	4.15533	3.88445	4.09925	5.56951	4.63379	5.47111
A_55_P2259889	0.00286988	2.05018	down	AK016124	chr6:23130835-23130776	4930554P06Rik	Mus musculus adult male testis cDNA, RIKEN full-length enriched library, clone:4930554P06 product:unclassifiable, full insert sequence. [AK016124]	GO:0008150|GO:0003674|GO:0005575		Mm.108514	75249	14.9861	55.4577	4.28584	5.32159	13.2866	19.9648	11.7069	63.2325	33.0024	70.1382	4.476	4.04324	4.33827	5.30074	5.16868	5.49535
A_55_P2085915	0.00514967	2.84108	down	NM_178931	chr4:154296378-154296319	Tnfrsf14	Mus musculus tumor necrosis factor receptor superfamily, member 14 (herpesvirus entry mediator) (Tnfrsf14), mRNA [NM_178931]	GO:0005515|GO:0005886|GO:0046642|GO:0050731|GO:0004872|GO:0009897	NM_178931	Mm.215147	230979	19.9552	93.151	4.61249	6.11893	9.70889	34.2666	15.8902	105.94	65.8283	107.685	4.10363	5.02627	4.70757	6.10569	6.09198	6.15911
A_55_P2135090	0.00032386	3.25446	down	NM_001104632	chr6:123286436-123286495	Vmn2r19	Mus musculus vomeronasal 2, receptor 19 (Vmn2r19), mRNA [NM_001104632]	GO:0008150|GO:0003674|GO:0005575	NM_001104632	Mm.469878	232358	13.1161	73.9605	4.08995	5.79236	9.2003	19.3665	10.7816	81.3242	63.3695	77.1878	4.03667	3.98866	4.24451	5.69309	6.04099	5.64301
A_51_P349904	0.00215766	3.47927	down	AK015211	chr1:59054135-59054076		amyotrophic lateral sclerosis 2 (juvenile) chromosome region, candidate 11 (human) [Source:MGI Symbol;Acc:MGI:1920713] [ENSMUST00000054653]			Mm.252811		8.00005	36.5432	2.90447	4.70326	5	14.0002	5	41.4989	23.2899	44.8408	2.73608	3.39917	2.57816	4.61778	4.71176	4.78023
A_55_P2150831	0.00389824	2.05299	down	NM_009867	chr2:179630828-179630887	Cdh4	Mus musculus cadherin 4 (Cdh4), mRNA [NM_009867]	GO:0016020|GO:0005886|GO:0007411|GO:0005887|GO:0005509|GO:0045773|GO:0016021|GO:0007155|GO:0007156|GO:0007157	NM_009867	Mm.184711	12561	240.366	740.065	8.18032	9.21805	186.014	348.975	186.108	809.06	637.703	773.433	8.02388	8.48503	8.03205	9.32472	9.05632	9.2731
A_65_P04847	0.0265841	4.02667	down	NM_028572	chr16:65862151-65862210	Vgll3	Mus musculus vestigial like 3 (Drosophila) (Vgll3), mRNA [NM_028572]	GO:0008150|GO:0003674|GO:0005575	NM_028572	Mm.482366	73569	9.80166	84.6588	3.69308	5.70267	6.51312	14.5969	8.29498	118.213	20.9297	114.834	3.67414	3.46572	3.93938	6.28477	4.5628	6.26043
A_55_P2104955	0.000178581	9.48459	down	AK139699	chr1:119699509-119699568	B020011L13Rik	Mus musculus 2 cells egg cDNA, RIKEN full-length enriched library, clone:B020011L13 product:hypothetical Zn-finger, C2H2 type/KRAB box containing protein, full insert sequence. [AK139699]	GO:0008150|GO:0003674|GO:0005575		Mm.335796	547097	7.04894	97.5107	2.9442	6.18979	5	11.1241	5.02268	96.4452	99.3355	96.7515	2.73608	3.09441	3.00211	5.9588	6.62302	5.98753
A_51_P195825	0.000155656	2.98163	down	NM_024445	chr8:108367874-108368026	Tsnaxip1	Mus musculus translin-associated factor X (Tsnax) interacting protein 1 (Tsnaxip1), mRNA [NM_024445]	GO:0005515|GO:0008150|GO:0005737|GO:0007275|GO:0007283|GO:0030154	NM_024445	Mm.386810	72236	16.4824	84.057	4.40095	5.97705	11.1782	25.8777	12.3913	89.5448	67.9386	94.6875	4.2664	4.53196	4.40449	5.84463	6.13169	5.95484
A_51_P360396	0.0198199	2.01948	down	NM_001025305	chr1:19228555-19228614	Tcfap2b	Mus musculus transcription factor AP-2 beta (Tcfap2b), transcript variant 2, mRNA [NM_001025305]	GO:0043565|GO:0005515|GO:0006355|GO:0003700|GO:0001822|GO:0045944|GO:0046983|GO:0005634|GO:0003677|GO:0006351	NM_001025305	Mm.137021	21419	29.0943	103.004	5.19227	6.20626	20.0825	45.4033	21.7972	131.955	51.6038	125.453	4.98316	5.4914	5.10226	6.45613	5.76352	6.39913
A_51_P460954	0.00116782	3.37159	down	NM_009139	chr11:83402056-83401997	Ccl6	Mus musculus chemokine (C-C motif) ligand 6 (Ccl6), mRNA [NM_009139]	GO:0008009|GO:0006955|GO:0006935|GO:0060326|GO:0005576|GO:0005615|GO:0005125	NM_009139	Mm.137	20305	100.106	541.721	6.96878	8.72221	81.71	138.082	80.5257	488.342	652.475	484.345	6.87077	7.17644	6.85914	8.53326	9.09197	8.54141
A_55_P2180519	0.0136321	5.2388	down									7.48799	54.6908	2.85059	5.23983	5	12.464	5	49.0099	76.4816	38.5809	2.73608	3.23754	2.57816	4.89254	6.28477	4.54218
A_52_P158438	0.00423508	4.62819	down	NR_033784	chr9:57029161-57032154	1700041C23Rik	Mus musculus RIKEN cDNA 1700041C23 gene (1700041C23Rik), non-coding RNA [NR_033784]	GO:0008150|GO:0003674|GO:0005575	NR_033784	Mm.234187	67319	7.96438	47.2734	2.90057	5.11102	5	13.8932	5	48.7353	48.3404	44.7447	2.73608	3.38748	2.57816	4.88046	5.67695	4.77566
A_55_P2154580	0.0319765	2.05525	down	NM_177846	chr2:120963393-120963334	Lcmt2	Mus musculus leucine carboxyl methyltransferase 2 (Lcmt2), mRNA [NM_177846]	GO:0006481|GO:0008168|GO:0003880|GO:0005575|GO:0032259|GO:0016740	NM_177846	Mm.219449	329504	49.3086	155.297	5.85764	6.89696	32.6347	86.5972	28.694	166.354	132.048	167.489	5.62389	6.48572	5.46331	6.8277	7.00017	6.86299
A_55_P2446231	0.0297937	4.90885	down	AK042002	chr4:56887429-56887370	D730040F13Rik	RIKEN cDNA D730040F13 gene [Source:MGI Symbol;Acc:MGI:2445107] [ENSMUST00000068792]	GO:0008150|GO:0003674|GO:0005575		Mm.296632	242474	6.82524	52.3432	2.77603	5.07141	5	10.4757	5	34.8429	85.663	36.5237	2.73608	3.01384	2.57816	4.32486	6.43485	4.45452
A_55_P2147756	0.024458	2.09071	down		chr12:104952792-104952733							14.9667	54.5305	4.20002	5.26401	7.61505	27.7927	9.49234	67.0106	27.0856	69.4955	3.8338	4.66809	4.09817	5.39365	4.91677	5.48163
A_55_P2199382	0.00116711	3.40336	down	AK142702	chr9:79291994-79291935	Gm10635	Mus musculus 16 days neonate heart cDNA, RIKEN full-length enriched library, clone:D830014K04 product:hypothetical protein, full insert sequence. [AK142702]	GO:0008150|GO:0003674|GO:0005575		Mm.367838	100038575	35.8392	196.324	5.47061	7.23757	25.8296	58.2266	23.4614	217.231	155.583	216.158	5.31957	5.89183	5.20042	7.23853	7.21823	7.25594
A_55_P1987131	0.042462	2.03427	down	NM_177727	chr2:179769248-179769307	Lsm14b	Mus musculus LSM14 homolog B (SCD6, S. cerevisiae) (Lsm14b), mRNA [NM_177727]	GO:0008150|GO:0003674|GO:0005575	NM_177727	Mm.21577	241846	44.9004	160.45	5.85667	6.88119	37.2354	57.28	40.1859	138.011	205.857	137.483	5.80292	5.86436	5.90273	6.52456	7.57604	6.54296
A_55_P2006300	0.000153207	2.94493	down	NM_010661	chr11:99277039-99276980	Krt12	Mus musculus keratin 12 (Krt12), mRNA [NM_010661]	GO:0005882|GO:0005198	NM_010661	Mm.436651	268482	710.737	3092.56	9.76697	11.3252	682.603	770.054	679.552	3268.69	2817.23	3191.77	9.84267	9.62186	9.83637	11.421	11.1558	11.3988
A_55_P2059357	0.0399606	2.83192	down	NM_008663	chr7:105199896-105199837	Myo7a	Mus musculus myosin VIIA (Myo7a), mRNA [NM_008663]	GO:0005515|GO:0006909|GO:0005516|GO:0007605|GO:0060088|GO:0045202|GO:0016459|GO:0051875|GO:0005765|GO:0032403|GO:0030898|GO:0042803|GO:0005829|GO:0005737|GO:0003774|GO:0016324|GO:0000166|GO:0051904|GO:0031477|GO:0030048|GO:0042470|GO:0048839|GO:0060113|GO:0042490|GO:0042472|GO:0042491|GO:0019904|GO:0048563|GO:0032420|GO:0003779|GO:0001845|GO:0005524|GO:0005902|GO:0001917|GO:0043531|GO:0030030|GO:…	NM_008663	Mm.1403	17921	395.298	1603.58	8.8503	10.3521	479.539	224.489	481.868	1685.11	1478.61	1647	9.34158	7.85668	9.35266	10.4213	10.2285	10.4065
A_55_P1971744	0.00536035	2.35666	down	NM_001201358	chrX:150436216-150436157	4921511M17Rik	Mus musculus RIKEN cDNA 4921511M17 gene (4921511M17Rik), mRNA [NM_001201358]	GO:0008150|GO:0003674|GO:0005575	NM_001201358	Mm.46855	667256	11.5559	46.4032	3.82268	5.05943	8.80968	20.2542	5.6038	51.386	28.439	59.3847	3.98608	4.07205	3.40991	4.96898	4.97647	5.23283
A_55_P2129309	0.00400151	2.04836	down	AK143198	chr10:41967347-41967288	Foxo3	Mus musculus 0 day neonate eyeball cDNA, RIKEN full-length enriched library, clone:E130305O06 product:forkhead box O3, full insert sequence. [AK143198]	GO:0008286|GO:0007389|GO:0003700|GO:0003705|GO:0005634|GO:0001556|GO:0009790|GO:0005829|GO:0051090|GO:0005737|GO:0003690|GO:0045944|GO:0042127|GO:0009888|GO:0005667|GO:0006355|GO:0030330|GO:0019901|GO:0008301|GO:0001544|GO:0005624|GO:0006915|GO:0001542|GO:0042593|GO:0000122|GO:0006917|GO:0003677|GO:0006351|GO:0001547|GO:0043565|GO:0045648|GO:0045893|GO:0008134		Mm.338613	56484	43.5896	153.39	5.82072	6.85519	42.6921	46.824	41.2528	177.018	101.764	181.388	5.98138	5.54011	5.94067	6.92355	6.65464	6.98739
A_52_P209484	5.89348e-06	3.51732	down	NM_025915	chr11:69210969-69210910	Tmem88	Mus musculus transmembrane protein 88 (Tmem88), mRNA [NM_025915]	GO:0008150|GO:0003674|GO:0016020|GO:0016021|GO:0005575	NM_025915	Mm.390406	67020	148.455	821.554	7.56098	9.37545	132.457	177.786	135.122	860.918	744.466	859.278	7.55794	7.53673	7.58826	9.42328	9.26531	9.43776
A_55_P2141068	0.0386528	2.72192	down	NM_001033259	chr10:58929262-58929203	Ccdc109a	Mus musculus coiled-coil domain containing 109A (Ccdc109a), mRNA [NM_001033259]	GO:0005739|GO:0008150|GO:0003674|GO:0016020|GO:0016021	NM_001033259	Mm.482229	215999	14.1794	73.8729	4.18635	5.63097	14.85	15.4534	12.2346	100.231	27.4169	93.9711	4.61405	3.55591	4.38909	6.02025	4.93034	5.94233
A_55_P2150471	0.0152353	2.33523	down	XR_107615	chr4:77571239-77571180	Ptprd	protein tyrosine phosphatase, receptor type, D [Source:MGI Symbol;Acc:MGI:97812] [ENSMUST00000134604]	GO:0016787|GO:0016311|GO:0008152|GO:0004872|GO:0004721|GO:0035335|GO:0004725	XR_107615		19266	81.7674	294.789	6.60876	7.83232	57.9051	133.673	53.7237	288.715	315.762	279.889	6.40143	7.1283	6.29654	7.70306	8.12834	7.66557
A_51_P410744	0.000223884	2.08082	down	NM_019505	chr11:88899692-88899633	Dgke	Mus musculus diacylglycerol kinase, epsilon (Dgke), mRNA [NM_019505]	GO:0035556|GO:0016310|GO:0016020|GO:0000166|GO:0016301|GO:0004143|GO:0016021|GO:0005524|GO:0046872|GO:0016740|GO:0007205	NM_019505	Mm.153695	56077	1811.58	5379.11	11.083	12.1401	1585.34	2245.18	1604.23	5154.2	5948.25	5034.87	11.0174	11.1973	11.0342	12.088	12.2611	12.0713
A_55_P2076852	0.00309584	2.74825	down	NM_145927	chr12:78021372-78021431	Fntb	Mus musculus farnesyltransferase, CAAX box, beta (Fntb), mRNA [NM_145927]	GO:0018343|GO:0042277|GO:0014070|GO:0008284|GO:0008285|GO:0005875|GO:0048146|GO:0019840|GO:0003824|GO:0045787|GO:0046872|GO:0004659|GO:0004660|GO:0043234|GO:0010035|GO:0008144|GO:0042060|GO:0008152|GO:0008270|GO:0051773|GO:0034097|GO:0004311|GO:0016740	NM_145927	Mm.151174	110606	29.7463	132.111	5.19147	6.64999	20.5159	49.6926	19.0305	149.397	106.682	140.254	5.00772	5.63875	4.92795	6.65527	6.71883	6.57586
A_55_P2162825	0.0012206	5.13708	down	NM_001039558	chr6:136779007-136778948	C030030A07Rik	Mus musculus RIKEN cDNA C030030A07 gene (C030030A07Rik), mRNA [NM_001039558]	GO:0008150|GO:0003674|GO:0016020|GO:0016021|GO:0005575	NM_001039558	Mm.386899	654818	123.054	1003.56	7.29322	9.65417	128.64	105.782	134.739	929.345	1183.68	897.662	7.51468	6.78034	7.58464	9.54249	9.91618	9.50383
A_52_P29743	0.000196977	11.2918	down	NM_138654	chr13:16949757-16949698	5033411D12Rik	Mus musculus RIKEN cDNA 5033411D12 gene (5033411D12Rik), mRNA [NM_138654]	GO:0005739|GO:0008150|GO:0003674	NM_138654	Mm.364180	192136	24.4282	425.659	4.89429	8.3915	15.2392	42.9904	15.0551	468.397	340.835	467.744	4.63858	5.40293	4.64135	8.46331	8.2275	8.48368
A_55_P2001518	0.000778229	4.35156	down	NM_023898	chr6:136911944-136912003	Pde6h	Mus musculus phosphodiesterase 6H, cGMP-specific, cone, gamma (Pde6h), mRNA [NM_023898]	GO:0000187|GO:0045745|GO:0030553|GO:0016787|GO:0045742|GO:0004114|GO:0047555|GO:0007601|GO:0050896	NM_023898	Mm.290622	78600	11.9156	88.5956	3.93439	6.05592	6.49092	17.3653	11.8907	97.28	73.1066	95.4001	3.67189	3.77356	4.35771	5.97056	6.23042	5.96678
A_55_P2057127	0.0163354	2.34794	down	NM_175538	chr13_random:112634-112693	E130304F04Rik	Mus musculus RIKEN cDNA E130304F04 gene (E130304F04Rik), mRNA [NM_175538]	GO:0016310|GO:0004672|GO:0000287|GO:0000166|GO:0016301|GO:0004674|GO:0006468|GO:0005575|GO:0005524|GO:0046872|GO:0016740|GO:0016772	NM_175538	Mm.403943	245269	43.302	157.456	5.6818	6.91319	27.146	76.142	26.618	176.291	124.363	171.715	5.38349	6.29963	5.36229	6.91793	6.91907	6.90258
A_55_P2065325	0.00146263	3.12818	down	NM_028014	chr11:115638599-115638658	2310067B10Rik	Mus musculus RIKEN cDNA 2310067B10 gene (2310067B10Rik), mRNA [NM_028014]	GO:0008150|GO:0003674|GO:0006754|GO:0016020|GO:0016021|GO:0005575|GO:0006812|GO:0015662	NM_028014	Mm.23168	71947	7.38826	32.3276	2.84124	4.48656	5	12.1648	5	42.6596	18.0258	36.2974	2.73608	3.20946	2.57816	4.66351	4.34992	4.44625
A_55_P2108424	0.00184138	2.24913	down		chr4:143261893-143261952							6222.16	19266.1	12.8319	14.0013	5914.81	7072.94	5678.73	16910.1	24160.2	16728.1	12.8381	12.8815	12.7762	13.8445	14.3143	13.845
A_55_P2039761	0.0054356	2.12227	down	NM_001177694	chr3:92878478-92878538	Gm4858	Mus musculus predicted gene 4858 (Gm4858), transcript variant 1, mRNA [NM_001177694]	GO:0008150|GO:0003674|GO:0005575	NM_001177694	Mm.331194	229571	891.026	2818.45	10.0998	11.1854	904.72	854.012	914.347	2982.53	2435.97	3036.86	10.2529	9.78314	10.2632	11.2819	10.9474	11.3268
A_55_P2344873	0.041027	2.24644	down	AK087889	chr8:13264165-13264106	E330037G11Rik	Mus musculus 2 days pregnant adult female ovary cDNA, RIKEN full-length enriched library, clone:E330037G11 product:hypothetical protein, full insert sequence. [AK087889]	GO:0008150|GO:0003674|GO:0005575		Mm.407000	102220	6.08664	30.491	3.26472	4.43236	6.87795	5.28924	6.09273	33.5251	20.5837	37.3641	3.72654	2.50332	3.56429	4.26554	4.53906	4.49247
A_55_P2095578	0.0130589	3.06844	down									97.3647	424.226	6.77116	8.38867	58.9235	176.912	56.2587	448.327	380.554	443.796	6.4236	7.52957	6.36033	8.39739	8.37124	8.39739
A_52_P329451	0.0138211	2.16531	down	NM_010777	chr18:82742266-82744570	Mbp	Mus musculus myelin basic protein (Mbp), transcript variant 7, mRNA [NM_010777]	GO:0005886|GO:0042552|GO:0009636|GO:0005634|GO:0042995|GO:0002020|GO:0005737|GO:0033269|GO:0016020|GO:0043209|GO:0043218|GO:0043025|GO:0050771|GO:0019911	NM_010777	Mm.252063	17196	3896.21	11625.1	12.1432	13.2578	3198.37	5311.19	3179.07	13102.7	8820	12952.6	11.9879	12.4606	11.9811	13.4695	12.8306	13.4733
A_55_P2064659	0.0270365	2.00764	down	NM_023835	chr7:111452818-111452759	Trim12a	Mus musculus tripartite motif-containing 12A (Trim12a), mRNA [NM_023835]	GO:0005622|GO:0008150|GO:0003674|GO:0005737|GO:0008270|GO:0046872	NM_023835	Mm.458309	76681	33.8165	115.457	5.43849	6.44399	35.462	30.8335	35.1541	132.357	85.1198	128.893	5.73623	4.84905	5.7302	6.46275	6.42792	6.4413
A_52_P380379	0.00435948	5.16455	down	NM_009464	chr7:107634291-107634350	Ucp3	Mus musculus uncoupling protein 3 (mitochondrial, proton carrier) (Ucp3), nuclear gene encoding mitochondrial protein, mRNA [NM_009464]	GO:0001666|GO:0005743|GO:0055085|GO:0005739|GO:0016020|GO:0005488|GO:0017077|GO:0006631|GO:0006810|GO:0000303|GO:0016021|GO:0006839|GO:0015992	NM_009464	Mm.6254	22229	5.58691	52.6926	2.90586	5.2745	6.76073	5	5	58.5094	38.5556	61.0128	3.70829	2.43111	2.57816	5.17538	5.37343	5.27469
A_55_P2152767	0.0123607	2.39797	down	AK205949	chr13:94904777-94904836	Lhfpl2	lipoma HMGIC fusion partner-like 2 [Source:MGI Symbol;Acc:MGI:2145236] [ENSMUST00000120051]	GO:0008150|GO:0003674|GO:0016020|GO:0016021|GO:0005575		Mm.316553	218454	9.40978	43.9125	3.65874	4.92056	8.78325	12.4753	6.97079	56.2757	20.5714	54.8904	3.98258	3.23846	3.75518	5.11331	4.53847	5.10988
A_55_P2020203	0.00602925	2.02445	down	NM_018780	chr19:42272568-42272509	Sfrp5	Mus musculus secreted frizzled-related sequence protein 5 (Sfrp5), mRNA [NM_018780]	GO:0008406|GO:0051898|GO:0017147|GO:0008285|GO:0005886|GO:0030178|GO:0035414|GO:0030154|GO:0043433|GO:0060028|GO:0005737|GO:0016055|GO:0043508|GO:0060070|GO:0090090|GO:0001944|GO:0042813|GO:0006357|GO:0090175|GO:0035121|GO:0090179|GO:0007275|GO:0005576|GO:0030165|GO:0048546|GO:2000041|GO:0007420	NM_018780	Mm.470071	54612	56.9144	191.048	6.15661	7.17414	43.8692	82.7525	44.1214	232.663	122.099	218.382	6.01807	6.41671	6.03505	7.35078	6.89668	7.27497
A_52_P409457	0.000576289	21.3632	down	NM_176831	chr9:57261068-57261009	Ppcdc	Mus musculus phosphopantothenoylcysteine decarboxylase (Ppcdc), mRNA [NM_176831]	GO:0008150|GO:0003674|GO:0016831|GO:0015937|GO:0005575|GO:0003824|GO:0016829|GO:0004633	NM_176831	Mm.250508	66812	15.3104	532.283	4.27387	8.69093	13.4144	14.8501	17.6666	475.974	644.051	476.823	4.48886	3.4953	4.83746	8.48813	9.06998	8.51469
A_55_P2135556	0.0204801	2.47773	down	NM_023879	chr14:52780546-52780605	Rpgrip1	Mus musculus retinitis pigmentosa GTPase regulator interacting protein 1 (Rpgrip1), transcript variant 1, mRNA [NM_023879]	GO:0005515|GO:0005929|GO:0060041|GO:0005930|GO:0042995|GO:0042462|GO:0007601|GO:0050896	NM_023879	Mm.485092	77945	935.531	3577.88	10.1366	11.4456	785.317	1215.65	805.629	2623.15	5466.84	2643.66	10.0451	10.2834	10.0813	11.0877	12.1335	11.1158
A_51_P478458	0.0394946	2.46268	down	NM_133239	chr1:141094983-141094924	Crb1	Mus musculus crumbs homolog 1 (Drosophila) (Crb1), mRNA [NM_133239]	GO:0003674|GO:0005575|GO:0042462|GO:0016044	NM_133239	Mm.95700	170788	9.6183	30.0609	3.08291	4.38314	5	18.8549	5	37.3089	16.9723	35.9014	2.73608	3.93448	2.57816	4.44428	4.27291	4.43223
A_51_P123320	0.0119787	2.30473	down	AK019493	chr19:34955719-34955778	Pank1	Mus musculus 0 day neonate skin cDNA, RIKEN full-length enriched library, clone:4632412I06 product:hypothetical protein, full insert sequence. [AK019493]	GO:0004594|GO:0016310|GO:0005737|GO:0000166|GO:0016301|GO:0015937|GO:0005634|GO:0005524|GO:0016740|GO:0005829			75735	8.48265	31.1734	3.25497	4.45957	5	14.2132	6.23473	40.0165	20.2305	33.2732	2.73608	3.42377	3.60507	4.55764	4.51399	4.30708
A_55_P2046938	0.0300605	3.63454	down	NM_028121	chr9:59161598-59161657	Adpgk	Mus musculus ADP-dependent glucokinase (Adpgk), mRNA [NM_028121]	GO:0016310|GO:0008150|GO:0003674|GO:0043843|GO:0016301|GO:0005975|GO:0016773|GO:0005576|GO:0005575|GO:0046872|GO:0016740|GO:0006096	NM_028121	Mm.22456	72141	11.04	46.1164	3.21304	5.07481	5	23.12	5	54.4672	34.7488	49.1334	2.73608	4.32486	2.57816	5.06525	5.23475	4.92443
A_55_P1992034	0.00202705	3.0111	down	NM_010146	chr10:11177164-11177223	Epm2a	Mus musculus epilepsy, progressive myoclonic epilepsy, type 2 gene alpha (Epm2a), mRNA [NM_010146]	GO:0005634|GO:0035335|GO:0005829|GO:0007399|GO:0042802|GO:0005737|GO:0006470|GO:0016311|GO:0007610|GO:0004722|GO:0008138|GO:0005844|GO:0004725	NM_010146	Mm.89946	13853	8.136	36.0802	3.10605	4.69634	5	14.2497	5.15832	38.9125	25.1547	44.1736	2.73608	3.42838	3.1537	4.5108	4.82331	4.75491
A_52_P557430	0.00211986	2.51462	down	NM_001135198	chr9:108306189-108306130	Ccdc36	Mus musculus coiled-coil domain containing 36 (Ccdc36), mRNA [NM_001135198]	GO:0008150|GO:0003674|GO:0005575	NM_001135198	Mm.425598	434438	12.5849	53.7962	3.97905	5.30939	7.68552	22.7763	7.29279	63.3648	42.3548	55.6689	3.84321	4.29048	3.80346	5.30381	5.49459	5.12976
A_55_P2028015	0.0245279	2.04578	down	NM_054056	chr10:107851283-107851342	Pawr	Mus musculus PRKC, apoptosis, WT1, regulator (Pawr), mRNA [NM_054056]	GO:0005515|GO:0006355|GO:0005886|GO:0005884|GO:0006915|GO:0030889|GO:0003779|GO:0005634|GO:0006917|GO:0050860|GO:0006351|GO:0042986|GO:0042130|GO:0043522|GO:0042094|GO:0005737|GO:0019899|GO:0051017	NM_054056	Mm.391419	114774	155.072	474.573	7.50361	8.53626	103.768	253.122	108.326	447.143	527.032	449.544	7.20961	8.02899	7.27223	8.39405	8.79589	8.41883
A_55_P2008879	0.011443	4.66509	down	NM_001003908	chr11:86510827-86510768	Cltc	Mus musculus clathrin, heavy polypeptide (Hc) (Cltc), mRNA [NM_001003908]	GO:0030132|GO:0005886|GO:0030136|GO:0006886|GO:0030117|GO:0030118|GO:0031623|GO:0005739|GO:0033572|GO:0031072|GO:0007030|GO:0016192|GO:0042277|GO:0006892|GO:0005819|GO:0030506|GO:0005624|GO:0030315|GO:0031410|GO:0008022|GO:0006898|GO:0042383|GO:0007067|GO:0005905|GO:0016020|GO:0005488|GO:0005198|GO:0030130|GO:0016044	NM_001003908	Mm.479526	67300	682.087	5124.15	9.66639	11.8883	541.924	961.345	542.993	3219.04	8922	3231.42	9.5194	9.95871	9.52107	11.3983	12.8484	11.4182
A_55_P2017636	0.000847542	2.07647	down	NM_011580	chr2:117952585-117952644	Thbs1	Mus musculus thrombospondin 1 (Thbs1), mRNA [NM_011580]	GO:0003417|GO:0043499|GO:0043032|GO:0005615|GO:0010763|GO:0032026|GO:0048603|GO:0030335|GO:0042535|GO:0050840|GO:0030169|GO:0010748|GO:0010751|GO:0010595|GO:0051592|GO:0010596|GO:0043536|GO:0005178|GO:0010754|GO:0043236|GO:0001786|GO:0010757|GO:2000379|GO:0070051|GO:0070052|GO:0009897|GO:0043537|GO:0001953|GO:0051897|GO:0010811|GO:0002040|GO:0000187|GO:0006954|GO:0050921|GO:0031091|GO:0007050|GO:…	NM_011580	Mm.4159	21825	90.3862	305.862	6.84642	7.90055	78.885	112.504	79.7692	344.085	222.103	351.399	6.8235	6.87065	6.8451	7.99151	7.66936	8.04077
A_66_P135947	0.00234279	4.41431	down	NM_026763	chr9:105893075-105893016	Col6a4	Mus musculus collagen, type VI, alpha 4 (Col6a4), mRNA [NM_026763]	GO:0070208|GO:0043234|GO:0005581|GO:0005578|GO:0005576|GO:0007155	NM_026763	Mm.28854	68553	6.70053	41.262	2.75997	4.90216	5	10.1016	5	40.6331	42.01	41.1428	2.73608	2.96568	2.57816	4.58217	5.4821	4.64223
A_51_P210410	0.0409247	2.09522	down	NM_001080549	chrX:108688941-108688882	Hdx	Mus musculus highly divergent homeobox (Hdx), mRNA [NM_001080549]	GO:0043565|GO:0008150|GO:0003674|GO:0006355|GO:0003700|GO:0005634|GO:0005575|GO:0003677	NM_001080549	Mm.246623	245596	9.98998	32.3689	3.45116	4.51827	5	17.5951	7.37486	39.735	20.7013	36.6703	2.73608	3.80139	3.81602	4.54542	4.54659	4.46279
A_55_P2037883	0.00828681	2.44648	down	NM_026574	chr2:119198875-119198816	Ino80	Mus musculus INO80 homolog (S. cerevisiae) (Ino80), mRNA [NM_026574]	GO:0016817|GO:0006200|GO:0030307|GO:0005634|GO:2000045|GO:0006302|GO:0034644|GO:0000166|GO:0000724|GO:0045944|GO:0010571|GO:0006338|GO:0016887|GO:0043014|GO:0005874|GO:0004386|GO:0003779|GO:0006310|GO:0003676|GO:0051225|GO:0005524|GO:0003677|GO:0071479|GO:0003678|GO:0006974|GO:0031011|GO:0000070|GO:0007049|GO:0007067|GO:0006281|GO:0016787|GO:0070914|GO:0051301	NM_026574	Mm.330496	68142	1151.62	3840.37	10.3576	11.6483	809.271	1831.81	813.775	3784.69	3998.06	3738.36	10.0879	10.8879	10.0969	11.6363	11.6795	11.629
A_55_P2003823	0.0262424	2.07219	down	NM_009714	chr11:69870386-69870445	Asgr1	Mus musculus asialoglycoprotein receptor 1 (Asgr1), mRNA [NM_009714]	GO:0016020|GO:0005488|GO:0031668|GO:0005529|GO:0004873|GO:0004872|GO:0016021|GO:0046872|GO:0042803|GO:0006897	NM_009714	Mm.6559	11889	11.7445	43.1324	3.9275	4.97865	12.4601	15.1898	7.58361	47.5109	36.909	44.9774	4.39981	3.53071	3.85198	4.83305	5.31745	4.78545
A_55_P1966035	0.000897399	13.8059	down	NM_013474	chr1:173156320-173156379	Apoa2	Mus musculus apolipoprotein A-II (Apoa2), mRNA [NM_013474]	GO:0060192|GO:0030300|GO:0030301|GO:0010903|GO:0005615|GO:0042803|GO:0034361|GO:0015759|GO:0006457|GO:0034364|GO:0006810|GO:0055102|GO:0006656|GO:0042632|GO:0033344|GO:0046982|GO:0043691|GO:0045416|GO:0034366|GO:0043085|GO:0034370|GO:0034374|GO:0034375|GO:0042157|GO:0005788|GO:0005319|GO:0008035|GO:0032375|GO:0050996|GO:0050995|GO:0060695|GO:0031100|GO:0017127|GO:0010873|GO:0042627|GO:0060228|GO:…	NM_013474	Mm.389209	11807	5.82528	144.503	2.99978	6.78699	5	5	7.47583	159.419	120.005	154.085	2.73608	2.43111	3.83213	6.76017	6.87195	6.72884
A_55_P2058881	6.45928e-05	3.09554	down	XM_003084604	chr4:155395802-155395743	Gm10560	PREDICTED: Mus musculus predicted gene 10560 (Gm10560), mRNA [XM_003084604]	GO:0008150|GO:0003674|GO:0005575	XM_003084604	Mm.191866	100038526	17.1619	91.2695	4.46724	6.09743	12.9253	26.1905	12.3698	103.258	74.5969	95.9532	4.44499	4.55425	4.40248	6.06446	6.25357	5.97426
A_51_P392005	0.0131352	2.26476	down	NM_007592	chr4:8070604-8070545	Car8	Mus musculus carbonic anhydrase 8 (Car8), mRNA [NM_007592]	GO:0005515|GO:0005737|GO:0048015|GO:0008270|GO:0004089|GO:0006730|GO:0046872	NM_007592	Mm.119320	12319	238.223	864.69	8.2341	9.41346	231.783	259.52	223.366	1000.33	562.957	1030.78	8.34512	8.06389	8.2933	9.64697	8.88746	9.70594
A_51_P104392	7.499e-05	2.90761	down	NM_133982	chr9:57353026-57353085	Rpp25	Mus musculus ribonuclease P 25 subunit (human) (Rpp25), mRNA [NM_133982]	GO:0008150|GO:0003674|GO:0016787|GO:0004526|GO:0003723|GO:0005634|GO:0005575|GO:0003676|GO:0008033	NM_133982	Mm.274421	102614	350.833	1546.55	8.75416	10.294	301.96	460.648	289.892	1468.62	1677.47	1493.56	8.71381	8.88746	8.66121	10.2129	10.4151	10.254
A_51_P461319	0.0231957	2.0177	down	NM_025961	chr2:122420873-122420814	Gatm	Mus musculus glycine amidinotransferase (L-arginine:glycine amidinotransferase) (Gatm), nuclear gene encoding mitochondrial protein, mRNA [NM_025961]	GO:0005515|GO:0015067|GO:0010033|GO:0007584|GO:0015068|GO:0005743|GO:0043434|GO:0005739|GO:0005758|GO:0006601|GO:0016020|GO:0006600|GO:0046689|GO:0016740	NM_025961	Mm.29975	67092	4531.13	12577.4	12.3427	13.3554	3618.91	6373.89	3600.58	10572.5	16642	10517.7	12.1512	12.7333	12.1435	13.1437	13.7648	13.1576
A_55_P2011678	0.000279399	2.04665	down	NM_001164557	chr4:114766409-114766468	Pdzk1ip1	Mus musculus PDZK1 interacting protein 1 (Pdzk1ip1), transcript variant 1, mRNA [NM_001164557]	GO:0008150|GO:0003674|GO:0016020|GO:0016021|GO:0005575	NM_001164557	Mm.30181	67182	24.9583	89.6473	5.01406	6.04732	19.605	33.4213	21.8487	106.263	57.1079	105.571	4.95185	4.98431	5.10601	6.11078	5.90273	6.12846
A_52_P97221	0.0128929	3.63585	down	NM_009753	chr6:149505998-149506057	Bicd1	Mus musculus bicaudal D homolog 1 (Drosophila) (Bicd1), transcript variant 2, mRNA [NM_009753]	GO:0005802|GO:0048471|GO:0017137|GO:0005794|GO:0033365|GO:0034452|GO:0031871|GO:0072385|GO:0031410|GO:0072393|GO:0005829|GO:0034063|GO:0045502|GO:0016020|GO:0048260|GO:0006810|GO:0016032|GO:0072517|GO:0008093	NM_009753	Mm.177181	12121	19.1008	124.949	4.6202	6.48249	16.1893	28.2886	12.8245	103.676	171.27	99.9004	4.71443	4.69835	4.44782	6.07103	7.33616	6.04029
A_55_P2097945	3.78418e-05	3.79783	down	NM_029420	chr7:133833633-133833574	Slx1b	Mus musculus SLX1 structure-specific endonuclease subunit homolog B (S. cerevisiae) (Slx1b), transcript variant 1, mRNA [NM_029420]	GO:0005622|GO:0004518|GO:0006281|GO:0004519|GO:0016787|GO:0006310|GO:0005634|GO:0046872|GO:0006974	NM_029420	Mm.280573	75764	58.8712	358.723	6.21679	8.14197	47.8681	81.8856	46.8598	374.496	332.729	368.945	6.1362	6.4024	6.11177	8.11495	8.19578	8.11516
A_55_P1978681	0.00412546	3.86503	down	NM_146010	chr10:115286563-115286622	Tspan8	Mus musculus tetraspanin 8 (Tspan8), transcript variant 1, mRNA [NM_146010]	GO:0003674|GO:0016020|GO:0030195|GO:0016021|GO:0005575	NM_146010	Mm.22270	216350	13.428	83.1237	3.97859	5.92907	7.83031	26.6176	5.83605	97.9618	52.1626	99.2468	3.86014	4.58453	3.4911	5.98274	5.7752	6.02926
A_52_P123522	0.0446282	2.44107	down	BC099573	chr6:88172672-88172613		RIKEN cDNA 1700031F10 gene [Source:MGI Symbol;Acc:MGI:1920567] [ENSMUST00000170154]			Mm.431351		5.59419	26.8119	2.96485	4.25237	5	5	6.78257	30.1955	22.7306	27.5097	2.73608	2.43111	3.72736	4.09649	4.67453	3.98608
A_55_P1998401	0.0187884	2.09282	down	AK077199	chr2:118277964-118278023	Eif2ak4	eukaryotic translation initiation factor 2 alpha kinase 4 [Source:MGI Symbol;Acc:MGI:1353427] [ENSMUST00000110869]	GO:0017148|GO:0003743|GO:0005524|GO:0042803|GO:0004812|GO:0006413|GO:0030968|GO:0016310|GO:0043558|GO:0004672|GO:0022626|GO:0000166|GO:0004674|GO:0016301|GO:0006446|GO:0006468|GO:0016740|GO:0004694|GO:0016772|GO:0009267			27103	43.5636	144.57	5.72325	6.7887	29.9777	72.8522	27.861	151.479	131.547	150.683	5.50908	6.23941	5.42125	6.67789	6.99411	6.6941
A_55_P2132039	0.000324865	2.42579	down		chr4:143261682-143261741							4235.82	14169.2	12.284	13.5624	3948.93	4831.47	3927.06	12999.8	16748.4	12759.3	12.2655	12.328	12.2584	13.458	13.78	13.4493
A_55_P1973809	0.0105653	2.01913	down	NM_008220	chr7:110961164-110961105	Hbb-b1	Mus musculus hemoglobin, beta adult major chain (Hbb-b1), mRNA [NM_008220]	GO:0030097|GO:0005833|GO:0048821|GO:0005344|GO:0010999|GO:0015671	NM_008220	Mm.470126	15129	9586.12	25927.2	13.4338	14.4475	10435.7	8046.34	10276.3	23591.2	31475.7	22714.6	13.621	13.0733	13.607	14.3301	14.7119	14.3005
A_55_P2092730	6.50707e-05	2.49604	down	NM_001111279	chr1:79698962-79698903	Wdfy1	Mus musculus WD repeat and FYVE domain containing 1 (Wdfy1), transcript variant 1, mRNA [NM_001111279]	GO:0005545|GO:0005634|GO:0046872|GO:0005769|GO:0005829	NM_001111279	Mm.293273	69368	820.298	3020.49	9.97155	11.2912	757.354	944.786	758.754	3155.3	2791.71	3114.46	9.99099	9.92876	9.99489	11.3655	11.1451	11.363
A_66_P130813	0.000687508	2.43047	down	NM_001037221	chr14:47721800-47721859	Samd4	Mus musculus sterile alpha motif domain containing 4 (Samd4), transcript variant 1, mRNA [NM_001037221]	GO:0017148|GO:0005737|GO:0030054|GO:0045202|GO:0045727|GO:0042995|GO:0030371|GO:0019717|GO:0006417	NM_001037221	Mm.214454	74480	297.653	1116.19	8.53115	9.81239	269.64	363.172	260.147	1219.02	908.467	1221.09	8.553	8.53884	8.5016	9.93867	9.54432	9.95417
A_51_P135517	0.00366161	2.17847	down	NM_007728	chr12:52706487-52706546	Coch	Mus musculus coagulation factor C homolog (Limulus polyphemus) (Coch), transcript variant 1, mRNA [NM_007728]	GO:0007605|GO:0005576	NM_007728	Mm.21325	12810	644.892	2014.78	9.56811	10.6914	493.91	949.249	491.517	2007.15	2064.56	1972.64	9.38923	9.93613	9.37898	10.6926	10.7065	10.6752
A_55_P2141479	0.00762726	2.74062	down	NR_004414	chr11:101488770-101488829	Rnu2	Mus musculus U2 small nuclear RNA (Rnu2), small nuclear RNA [NR_004414]		NR_004414	Mm.41449	19848	8.27609	30.08	2.93586	4.39037	5	14.8283	5	33.6051	18.3743	38.2604	2.73608	3.49334	2.57816	4.26734	4.37563	4.52812
A_55_P1978740	0.0369456	2.44264	down	NM_023879	chr14:52780541-52780600	Rpgrip1	Mus musculus retinitis pigmentosa GTPase regulator interacting protein 1 (Rpgrip1), transcript variant 1, mRNA [NM_023879]	GO:0005515|GO:0005929|GO:0060041|GO:0005930|GO:0042995|GO:0042462|GO:0007601|GO:0050896	NM_023879	Mm.485092	77945	905.543	3505.16	10.0866	11.375	769.096	1188.05	759.482	2434.72	5705.46	2375.31	10.0121	10.2509	9.99668	10.9747	12.1953	10.955
A_55_P1967659	4.51288e-06	24.3012	down	NM_030717	chr9:66803425-66803366	Lactb	Mus musculus lactamase, beta (Lactb), nuclear gene encoding mitochondrial protein, mRNA [NM_030717]	GO:0005739|GO:0016787	NM_030717	Mm.157882	80907	159.515	5844.69	7.66699	12.2699	156.807	164.051	157.688	5992.12	5588.96	5952.99	7.78637	7.41592	7.79868	12.3186	12.1669	12.3243
A_55_P2145139	0.000495175	2.15668	down	XR_105223	chr8:73456846-73456905		predicted gene 10654 [Source:MGI Symbol;Acc:MGI:3643366] [ENSMUST00000098653]		XR_105223	Mm.482151		112.83	396.805	7.17615	8.28497	104.325	129.273	104.893	386.522	409.922	393.969	7.22058	7.08095	7.22693	8.16774	8.47563	8.21154
A_52_P87843	0.0076486	2.05457	down	NM_053080	chr7:73535844-73535785	Aldh1a3	Mus musculus aldehyde dehydrogenase family 1, subfamily A3 (Aldh1a3), mRNA [NM_053080]	GO:0043065|GO:0004029|GO:0004028|GO:0070403|GO:0070324|GO:0042803|GO:0048386|GO:0005737|GO:0031076|GO:0042574|GO:0042573|GO:0060324|GO:0008152|GO:0016620|GO:0060166|GO:0002072|GO:0016491|GO:0002138|GO:0055114|GO:0048048|GO:0004030|GO:0021768	NM_053080	Mm.140988	56847	64.5226	219.231	6.33664	7.37547	48.8442	92.4953	52.2284	265.615	136.782	255.295	6.16526	6.58512	6.25955	7.56222	7.0447	7.5195
A_52_P578732	0.00935621	2.07413	down	NM_009917	chr9:124041247-124041306	Ccr5	Mus musculus chemokine (C-C motif) receptor 5 (Ccr5), mRNA [NM_009917]	GO:0032755|GO:0005886|GO:0019059|GO:0019957|GO:0031622|GO:0005737|GO:0001948|GO:0031620|GO:0050718|GO:0030517|GO:0032496|GO:0004950|GO:0004872|GO:0004871|GO:0030336|GO:2000178|GO:0022409|GO:0032760|GO:0009986|GO:0019901|GO:0004930|GO:0006952|GO:0003779|GO:0060139|GO:2000110|GO:0010628|GO:0007165|GO:0007186|GO:0016020|GO:0045666|GO:0070997|GO:0050729|GO:0016493|GO:0016021|GO:0009897|GO:0005768	NM_009917	Mm.14302	12774	129.47	437.078	7.37363	8.42614	135.044	118.514	134.852	426.583	441.005	443.646	7.58407	6.95052	7.5863	8.31439	8.56719	8.39685
A_52_P299771	0.00120255	2.05018	down	NM_007535	chr9:114239422-114239481	Bcl2a1c	Mus musculus B-cell leukemia/lymphoma 2 related protein A1c (Bcl2a1c), mRNA [NM_007535]	GO:0008150|GO:0003674|GO:0005575	NM_007535	Mm.378887	12046	36.2295	127.173	5.55802	6.59377	33.8473	41.9179	32.9233	140.232	108.619	132.668	5.67444	5.35729	5.64231	6.55213	6.74122	6.48796
A_52_P15461	0.0150893	2.02618	down	NM_008357	chr8:84858462-84858403	Il15	Mus musculus interleukin 15 (Il15), mRNA [NM_008357]	GO:0008284|GO:0032740|GO:0042517|GO:0048662|GO:0005576|GO:0032825|GO:0001866|GO:0032819|GO:0005125|GO:0005615|GO:0050691|GO:0005126|GO:0048535|GO:0005737|GO:0006955|GO:0050778|GO:0045062|GO:0042102|GO:0045580|GO:0030212	NM_008357	Mm.4392	16168	36.7322	126.516	5.56321	6.58197	38.208	35.0999	36.8885	141.849	97.0495	140.65	5.83485	5.06473	5.79006	6.57253	6.59358	6.57981
A_55_P2161702	4.46559e-05	2.3853	down	NM_021717	chr6:128358736-128358795	Nrip2	Mus musculus nuclear receptor interacting protein 2 (Nrip2), transcript variant 2, mRNA [NM_021717]	GO:0005515|GO:0006355|GO:0005737|GO:0006508|GO:0005634|GO:0004190|GO:0000122|GO:0006351	NM_021717	Mm.269883	60345	301.894	1115.49	8.56465	9.81882	272.741	345.052	287.887	1092.56	1170.17	1083.73	8.57071	8.47162	8.65163	9.77679	9.89932	9.78035
A_52_P357469	0.047153	3.62837	down	NM_010237	chr10:34329057-34329116	Frk	Mus musculus fyn-related kinase (Frk), transcript variant 2, mRNA [NM_010237]	GO:0016310|GO:0005737|GO:0004672|GO:0005886|GO:0000166|GO:0016301|GO:0004713|GO:0005524|GO:0004715|GO:0016740|GO:0016772	NM_010237	Mm.332432	14302	10.7288	84.5282	3.77779	5.63712	7.3865	18.4267	6.37317	125.66	17.8727	110.052	3.79796	3.8911	3.64432	6.38242	4.33755	6.19138
A_55_P2157093	0.00962496	2.0212	down	NM_025778	chr6:134388020-134388079	Bcl2l14	Mus musculus BCL2-like 14 (apoptosis facilitator) (Bcl2l14), mRNA [NM_025778]	GO:0003674|GO:0005737|GO:0043229|GO:0006915|GO:0042981|GO:0005829	NM_025778	Mm.474472	66813	15.6629	58.6674	4.34164	5.35685	11.042	23.3962	12.5504	76.2626	27.4733	72.2664	4.25378	4.35181	4.41933	5.59457	4.93242	5.54356
A_55_P2422685	0.00351031	2.35449	down	XR_108103	chr9:60372238-60372179	9230112J17Rik	PREDICTED: Mus musculus hypothetical LOC100504561 (LOC100504561), partial miscRNA [XR_108103]	GO:0008150|GO:0003674|GO:0005575	XR_108103	Mm.410770	100504561	11.4798	47.7612	3.88683	5.12225	6.36183	16.9579	11.1197	54.353	32.9694	55.9611	3.65584	3.72408	4.28058	5.06198	5.16764	5.13712
A_51_P326550	0.0290195	2.37322	down	NM_026105	chr11:23418929-23418870	1700093K21Rik	Mus musculus RIKEN cDNA 1700093K21 gene (1700093K21Rik), transcript variant 1, mRNA [NM_026105]	GO:0008150|GO:0003674|GO:0016020|GO:0016021|GO:0005575	NM_026105	Mm.87328	67358	9.81743	34.9762	3.34306	4.58991	5	18.9861	5.46624	41.5029	18.0199	45.4058	2.73608	3.94941	3.3437	4.61807	4.34966	4.802
A_55_P2024909	0.0347363	2.6869	down	NM_001167746	chr11:117884508-117884449	Dnahc17	Mus musculus dynein, axonemal, heavy chain 17 (Dnahc17), mRNA [NM_001167746]	GO:0005874|GO:0042995|GO:0005575|GO:0003777|GO:0005524|GO:0003674|GO:0005929|GO:0008150|GO:0003774|GO:0005737|GO:0030286|GO:0000166|GO:0005856|GO:0016887|GO:0007018	NM_001167746	Mm.473893	69926	67.4454	325.926	6.45163	7.87758	67.4706	70.3735	64.4921	416.065	132.965	428.747	6.61401	6.18851	6.55238	8.27707	7.01089	8.34476
A_52_P613498	0.0128281	2.05906	down	NM_026127	chr13:120274768-120274827	4833420G17Rik	Mus musculus RIKEN cDNA 4833420G17 gene (4833420G17Rik), transcript variant 1, mRNA [NM_026127]	GO:0008150|GO:0003674|GO:0005575	NM_026127	Mm.390641	67392	3756.13	10449.3	12.0673	13.1093	2887.58	5509.16	2871.65	9744.98	12120.4	9482.5	11.8464	12.5168	11.8387	13.0252	13.2956	13.007
A_55_P2036128	0.0493704	2.01914	down	XM_001472023	chr12:45323900-45323959	Gm2027	PREDICTED: Mus musculus predicted gene 2027 (Gm2027), mRNA [XM_001472023]	GO:0008150|GO:0003674|GO:0005575	XM_001472023		100039062	16.0099	61.8165	4.35801	5.37175	9.65298	24.5117	13.8649	83.0945	23.0396	79.3155	4.09669	4.43537	4.54197	5.73054	4.69658	5.68812
A_55_P1972887	0.030385	3.50622	down	XM_003086419	chr4:155166136-155166195	E230028L10Rik	RIKEN cDNA E230028L10 gene [Source:MGI Symbol;Acc:MGI:2685285] [ENSMUST00000165000]	GO:0008150|GO:0003674|GO:0005575	XM_003086419	Mm.483837	242805	10.6183	61.5243	3.53672	5.34664	5	17.2206	9.63422	84.7487	21.8489	77.9752	2.73608	3.75878	4.11532	5.76242	4.6201	5.65741
A_66_P110742	0.0107236	3.14904	down	XR_105915	chr18:62343990-62344049		predicted gene 9949 [Source:MGI Symbol;Acc:MGI:3647947] [ENSMUST00000067743]		XR_105915	Mm.296917		9.33451	42.8527	3.3041	4.95901	5.99606	17.0075	5	50.5053	29.6437	48.4091	3.60255	3.73159	2.57816	4.94355	5.02999	4.90349
A_55_P2035167	0.0203805	5.78976	down	NM_001122758	chr5:58523420-58523479	Pcdh7	Mus musculus protocadherin 7 (Pcdh7), transcript variant 1, mRNA [NM_001122758]	GO:0005515|GO:0008150|GO:0016020|GO:0005887|GO:0016021|GO:0007155	NM_001122758	Mm.332387	54216	320.348	2230.04	8.2319	10.7654	136.72	683.641	140.682	1730.45	3232.06	1727.61	7.60141	9.45436	7.63994	10.461	11.3613	10.4739
A_51_P470079	0.00237698	2.06516	down	NM_010555	chr1:40180014-40180073	Il1r2	Mus musculus interleukin 1 receptor, type II (Il1r2), mRNA [NM_010555]	GO:0004910|GO:0016020|GO:0005886|GO:0004908|GO:0004872|GO:0016021	NM_010555	Mm.1349	16178	14.9798	53.3632	4.25112	5.29737	9.14469	24.7803	11.0144	62.106	41.5101	56.4736	4.03003	4.45336	4.26997	5.27266	5.46612	5.15334
A_52_P22640	0.0167391	3.0924	down	XM_003085148	chr17:28779265-28779206	Slc26a8	PREDICTED: Mus musculus solute carrier family 26, member 8 (Slc26a8), mRNA [XM_003085148]	GO:0005215|GO:0006821|GO:0019531|GO:0005886|GO:0019532|GO:0007275|GO:0007283|GO:0055085|GO:0005254|GO:0030154|GO:0007126|GO:0015116|GO:0016020|GO:0015301|GO:0006810|GO:0008272|GO:0016021|GO:0006811	XM_003085148	Mm.219530	224661	12.3863	66.8853	3.88931	5.51804	5.19427	24.2846	7.68013	89.4628	27.8587	83.3343	3.38714	4.41682	3.86396	5.84403	4.95085	5.75923
A_55_P2062469	0.000921294	3.59629	down	NM_007730	chr9:79446954-79446895	Col12a1	Mus musculus collagen, type XII, alpha 1 (Col12a1), mRNA [NM_007730]	GO:0005581|GO:0005198|GO:0005578|GO:0005595|GO:0005576|GO:0007155|GO:0005615	NM_007730	Mm.3819	12816	92.9253	534.826	6.85837	8.70488	72.8338	130.542	75.4003	488.567	635.579	480.33	6.71409	7.0938	6.76723	8.53523	9.05111	8.5283
A_51_P248387	0.0411356	8.33059	down	NM_172832	chr18:61856544-61856491	Pcyox1l	Mus musculus prenylcysteine oxidase 1 like (Pcyox1l), mRNA [NM_172832]	GO:0008150|GO:0003674|GO:0016491|GO:0030328|GO:0016670|GO:0005576|GO:0005575|GO:0055114	NM_172832	Mm.234457	240334	29.1177	594.341	5.10361	8.16203	16.3419	53.4041	17.607	210.742	1366.24	206.035	4.72395	5.75249	4.8344	7.19343	10.1155	7.1772
A_55_P2093336	0.00110465	2.45532	down	NM_013561	chr9:48707832-48707773	Htr3a	Mus musculus 5-hydroxytryptamine (serotonin) receptor 3A (Htr3a), transcript variant 1, mRNA [NM_013561]	GO:0005232|GO:0030424|GO:0005230|GO:0030054|GO:0005886|GO:0045202|GO:0051378|GO:0007210|GO:0004993|GO:0005737|GO:0016020|GO:0045211|GO:0005249|GO:0043025|GO:0006810|GO:0004872|GO:0016021|GO:0005216|GO:0006811	NM_013561	Mm.4831	15561	184.708	687.182	7.81248	9.10838	147.674	266.924	139.526	697.75	706.829	656.966	7.70659	8.10117	7.62967	9.09921	9.19978	9.02615
A_51_P267796	0.00174203	2.2436	down	NM_022563	chr1:171903176-171903117	Ddr2	Mus musculus discoidin domain receptor family, member 2 (Ddr2), mRNA [NM_022563]	GO:0008284|GO:0005518|GO:0005524|GO:0016310|GO:0016324|GO:0004672|GO:0000166|GO:0016020|GO:0016301|GO:0004872|GO:0006468|GO:0004713|GO:0016021|GO:0004714|GO:0007155|GO:0007169|GO:0016740|GO:0016772	NM_022563	Mm.229249	18214	131.854	459.213	7.33856	8.50438	99.1159	191.109	105.336	461.682	446.823	469.134	7.14586	7.63588	7.23395	8.43991	8.58443	8.4888
A_52_P964651	0.0244636	2.0384	down	NM_001080708	chr2:167806403-167806344	Fam65c	Mus musculus family with sequence similarity 65, member C (Fam65c), mRNA [NM_001080708]	GO:0008150|GO:0003674|GO:0005488|GO:0005575	NM_001080708	Mm.68454	69553	16.6435	62.3595	4.39974	5.42717	10.6443	27.6929	11.5935	79.94	26.9212	80.2173	4.21333	4.65991	4.32597	5.66859	4.90894	5.70399
A_51_P227445	2.44804e-06	4.09299	down	AK008147	chr9:51088908-51088967		RIKEN cDNA 2010007H06 gene [Source:MGI Symbol;Acc:MGI:1917099] [ENSMUST00000050829]			Mm.134992		33.1991	226.804	5.41702	7.45018	26.1263	45.8666	27.6045	245.598	186.116	248.697	5.33482	5.50669	5.40955	7.43194	7.44311	7.47548
A_55_P2166099	0.00684952	2.10324	down	XR_106206	chr11:78113325-78113266	Gm3948	PREDICTED: Mus musculus predicted gene 3948 (Gm3948), partial miscRNA [XR_106206]	GO:0008150|GO:0003674|GO:0005575	XR_106206	Mm.296405	100042648	28.4081	102.58	5.17759	6.25021	18.0948	37.5631	29.5664	121.351	64.8637	121.526	4.85007	5.17914	5.50357	6.32686	6.07012	6.35364
A_55_P2097645	0.0296273	2.07355	down	NM_153071	chr10:51334688-51334629	Gprc6a	Mus musculus G protein-coupled receptor, family C, group 6, member A (Gprc6a), mRNA [NM_153071]	GO:0007165|GO:0019722|GO:0016020|GO:0009986|GO:0007186|GO:0005886|GO:0004930|GO:0004872|GO:0016021|GO:0004871|GO:0043200	NM_153071	Mm.221031	210198	27.1514	104.022	5.12663	6.17873	20.8882	37.5517	23.0144	135.022	44.0705	132.973	5.02635	5.17875	5.17478	6.49277	5.55117	6.49224
A_55_P2324182	0.0039414	2.41257	down	XR_106009	chr19:20609152-20609093	C730002L08Rik	PREDICTED: Mus musculus RIKEN cDNA C730002L08 gene (C730002L08Rik), partial miscRNA [XR_106009]	GO:0008150|GO:0003674|GO:0005575	XR_106009	Mm.447252	320155	77.3785	310.31	6.62631	7.89687	65.2596	99.8219	67.0541	375.442	192.012	363.478	6.57027	6.69939	6.60926	8.11853	7.4788	8.09329
A_55_P1962303	0.0128623	2.285	down	NM_008218	chr11:32183955-32184014	Hba-a1	Mus musculus hemoglobin alpha, adult chain 1 (Hba-a1), mRNA [NM_008218]	GO:0048821|GO:0001701	NM_008218	Mm.471571	15122	14360.7	44403.3	14.0155	15.2077	14590.5	14261.9	14229.7	35399.1	63182.3	34628.5	14.0878	13.8959	14.0629	14.9408	15.7518	14.9306
A_55_P2051885	2.19776e-05	7.15902	down	NM_133217	chr9:50341334-50341275	Bco2	Mus musculus beta-carotene oxygenase 2 (Bco2), mRNA [NM_133217]	GO:0005622|GO:0042574|GO:0016119|GO:0042573|GO:0016491|GO:0016702|GO:0046872|GO:0055114	NM_133217	Mm.390149	170752	77.3895	864.287	6.60907	9.44883	62.5121	106.592	63.0644	918.942	756.184	917.735	6.50708	6.79609	6.52403	9.52285	9.2846	9.53904
A_55_P2039876	0.0457585	2.22279	down	NM_001001999	chr16:18621594-18621535	Gp1bb	Mus musculus glycoprotein Ib, beta polypeptide (Gp1bb), transcript variant 1, mRNA [NM_001001999]	GO:0007599|GO:0016020|GO:0005886|GO:0007596|GO:0005887|GO:0016021|GO:0007155	NM_001001999	Mm.475622	14724	29.3834	111.895	5.14968	6.30205	20.4395	51.1601	16.5506	145.331	49.8362	140.517	5.00544	5.68233	4.76125	6.61205	5.71575	6.57835
A_55_P2104829	0.00976064	2.12546	down	NM_001033322	chr9:3635102-3759399	Gucy1a2	Mus musculus guanylate cyclase 1, soluble, alpha 2 (Gucy1a2), mRNA [NM_001033322]	GO:0000166|GO:0006182|GO:0030828|GO:0004383|GO:0016829	NM_001033322	Mm.435507	234889	11.7749	42.7795	3.84162	4.9294	8.84991	20.8784	5.59644	53.3165	24.5167	50.5053	3.99076	4.13004	3.40406	5.03087	4.78394	4.97337
A_55_P2241204	0.000130899	2.44587	down	NR_029432	chr18:61887845-61887904	1500015A07Rik	Mus musculus RIKEN cDNA 1500015A07 gene (1500015A07Rik), non-coding RNA [NR_029432]	GO:0008150|GO:0003674|GO:0005575	NR_029432	Mm.483415	68982	336.464	1265.72	8.71248	10.0028	321.722	364.052	323.617	1244.82	1306.56	1245.77	8.79405	8.54191	8.80147	9.96903	10.0515	9.98793
A_52_P349844	0.0104164	3.45236	down	NM_001171512	chr11:58809307-58809022	Obscn	Mus musculus obscurin, cytoskeletal calmodulin and titin-interacting RhoGEF (Obscn), transcript variant 1, mRNA [NM_001171512]	GO:0008624|GO:0005863|GO:0030018|GO:0035023|GO:0030506|GO:0006915|GO:0007275|GO:0005524|GO:0030154|GO:0031432|GO:0005829|GO:0005085|GO:0005622|GO:0016310|GO:0004672|GO:0000166|GO:0016301|GO:0004674|GO:0006468|GO:0004713|GO:0005089|GO:0016740|GO:0016772	NM_001171512	Mm.339542	380698	9.64884	46.4837	3.29642	5.08401	5.18855	18.758	5	53.53	32.5829	53.3381	3.38643	3.92468	2.57816	5.03691	5.15233	5.06278
A_52_P487436	0.0376407	2.44281	down	NM_145829	chr11:102009515-102009574	Nags	Mus musculus N-acetylglutamate synthase (Nags), transcript variant 1, mRNA [NM_145829]	GO:0005739|GO:0008080|GO:0006536|GO:0008152|GO:0006526|GO:0000050|GO:0008652|GO:0016740|GO:0008415|GO:0004042	NM_145829	Mm.31686	217214	9.92614	35.9307	3.31006	4.59861	5	19.5881	5.19033	46.7367	16.2531	44.8023	2.73608	4.00888	3.18523	4.80955	4.20727	4.779
A_55_P2067478	0.0425243	2.19295	down	NM_007666	chr15:12964040-12963981	Cdh6	Mus musculus cadherin 6 (Cdh6), mRNA [NM_007666]	GO:0005737|GO:0016020|GO:0005886|GO:0005634|GO:0016021|GO:0007155	NM_007666	Mm.57048	12563	63.8407	212.731	6.20942	7.34229	34.5937	112.092	44.8359	215.144	225.586	197.462	5.70458	6.86551	6.05815	7.22353	7.68755	7.11577
A_51_P484526	0.00135952	2.09057	down	NM_011915	chr10:120537079-120537138	Wif1	Mus musculus Wnt inhibitory factor 1 (Wif1), mRNA [NM_011915]	GO:0017147|GO:0045600|GO:0030178|GO:0007275|GO:0005576|GO:0004713|GO:0016055	NM_011915	Mm.32831	24117	58.8496	203.986	6.21711	7.28101	46.4082	81.6234	48.5174	240.27	141.288	230.399	6.09497	6.39724	6.15911	7.40227	7.08843	7.35232
A_55_P2054967	8.29191e-05	57.3713	down	XR_105275	chr9:60417103-60417044	Lrrc49	leucine rich repeat containing 49 [Source:MGI Symbol;Acc:MGI:2442689] [ENSMUST00000150060]	GO:0008150|GO:0003674|GO:0005737|GO:0005874|GO:0005575|GO:0005856	XR_105275	Mm.269413	102747	8.98287	578.508	3.01214	8.8544	5	16.9486	5	585.153	563.744	586.629	2.73608	3.72218	2.57816	8.82579	8.89027	8.84713
A_55_P2099840	1.59131e-05	3.62757	down	AK159631	chr9:70505608-70505667		predicted gene 10642 [Source:MGI Symbol;Acc:MGI:3704338] [ENSMUST00000098589]			Mm.395065		17.4894	108.499	4.50185	6.36085	13.5753	25.6793	13.2136	117.792	90.8694	116.837	4.50349	4.51928	4.48278	6.28084	6.50967	6.29205
A_52_P177021	0.000329005	2.27077	down	NM_011220	chr9:50330199-50330140	Pts	Mus musculus 6-pyruvoyl-tetrahydropterin synthase (Pts), mRNA [NM_011220]	GO:0005739|GO:0005515|GO:0005737|GO:0003874|GO:0006729|GO:0046872|GO:0042803|GO:0016829|GO:0042802	NM_011220	Mm.35856	19286	877.83	2888.49	10.0417	11.2249	725.418	1161.57	746.504	2741.97	3155.91	2767.6	9.93187	10.2195	9.9737	11.159	11.3247	11.191
A_55_P2150972	0.00349961	2.2707	down		chr7:25072552-25072493	Zfp61	zinc finger protein 61 [Source:MGI Symbol;Acc:MGI:99663] [ENSMUST00000086003]	GO:0046872			22719	9.23931	39.4864	3.57605	4.75919	6.70152	15.1352	5.88118	49.7355	18.6407	50.083	3.69817	3.52197	3.50802	4.92002	4.39663	4.96092
A_55_P2180362	0.0488391	2.37456	down		chr6:124222903-124222962							9.656	29.5318	3.08716	4.33482	5	18.968	5	37.9256	15.2572	35.4125	2.73608	3.94723	2.57816	4.47301	4.1224	4.40905
A_55_P1967508	0.0381405	2.10403	down	NM_001160386	chr1:46181308-46181367	Dnahc7b	Mus musculus dynein, axonemal, heavy chain 7B (Dnahc7b), mRNA [NM_001160386]	GO:0008150|GO:0003674|GO:0000166|GO:0005575|GO:0005524	NM_001160386	Mm.296880	227058	11.3015	40.1891	3.72346	4.79662	9.91459	18.8816	5.10815	47.7903	20.0149	52.762	4.12671	3.93779	3.10589	4.84577	4.49753	5.04655
A_51_P390538	0.000617431	2.40982	down	NM_010821	chr19:12539387-12539446	Mpeg1	Mus musculus macrophage expressed gene 1 (Mpeg1), mRNA [NM_010821]	GO:0016020|GO:0016021	NM_010821	Mm.3999	17476	633.263	2262.71	9.58855	10.8575	559.193	787.952	552.643	2421.88	1922.1	2444.15	9.5615	9.65912	9.54504	10.9677	10.6079	10.9967
A_51_P354652	0.00243845	2.64718	down	NM_026232	chr14:76161941-76161882	Slc25a30	Mus musculus solute carrier family 25, member 30 (Slc25a30), nuclear gene encoding mitochondrial protein, mRNA [NM_026232]	GO:0005739|GO:0016020|GO:0005488|GO:0006810|GO:0005743|GO:0016021|GO:0055085	NM_026232	Mm.46067	67554	29.561	133.462	5.25599	6.66045	23.1182	38.3954	27.1695	129.287	137.04	134.058	5.16723	5.21113	5.3896	6.42855	7.04776	6.50504
A_55_P2197338	0.000155683	2.38008	down	XR_106197	chr11:69504584-69504643		RIKEN cDNA 2010012P19 gene [Source:MGI Symbol;Acc:MGI:1919587] [ENSMUST00000140371]		XR_106197	Mm.419413		76.8393	299.21	6.62188	7.87289	63.6564	94.9484	71.9131	341.528	232.819	323.282	6.53264	6.62569	6.70731	7.97703	7.72832	7.91333
A_55_P2199777	1.97332e-06	5.97479	down	AK017987	chr9:71758427-71758368	5830443J22Rik	Mus musculus adult male thymus cDNA, RIKEN full-length enriched library, clone:5830443J22 product:unclassifiable, full insert sequence. [AK017987]	GO:0008150|GO:0003674|GO:0005575		Mm.443345	76056	71.6492	684.587	6.52419	9.10308	63.685	88.9107	62.3518	668.079	720.038	665.645	6.53324	6.52967	6.50967	9.03613	9.22567	9.04745
A_52_P217796	0.000182993	2.21825	down	NM_023831	chr9:44600737-44600796	Ift46	Mus musculus intraflagellar transport 46 homolog (Chlamydomonas) (Ift46), mRNA [NM_023831]	GO:0043064|GO:0005515|GO:0020017|GO:0030092|GO:0031512|GO:0042995|GO:0015031|GO:0035084|GO:0060286|GO:0043234|GO:0005929|GO:0005737|GO:0031647|GO:0009434|GO:0005932|GO:0005856	NM_023831	Mm.278597	76568	53.3138	198.247	6.10219	7.25162	47.3779	68.333	44.2306	205.487	181.484	207.77	6.12099	6.14801	6.03758	7.15456	7.40932	7.19097
A_55_P2029957	5.65808e-05	4.04267	down	NM_009661	chr11:68997446-68997387	Alox8	Mus musculus arachidonate 8-lipoxygenase (Alox8), mRNA [NM_009661]	GO:0047677|GO:0019370|GO:0008285|GO:0005506|GO:0045786|GO:0006691|GO:0046872|GO:0005622|GO:0005737|GO:0016165|GO:0016491|GO:0016702|GO:0045926|GO:0055114|GO:0050473	NM_009661	Mm.289672	11688	5	33.8547	2.58179	4.59709	5	5	5	42.0452	22.909	36.6099	2.73608	2.43111	2.57816	4.64359	4.68751	4.46017
A_52_P651248	0.000429735	3.40322	down	NM_178395	chr8:41569726-41569785	Zdhhc2	Mus musculus zinc finger, DHHC domain containing 2 (Zdhhc2), mRNA [NM_178395]	GO:0018345|GO:0016020|GO:0016409|GO:0008270|GO:0016021|GO:0005575|GO:0046872|GO:0016740|GO:0008415	NM_178395	Mm.34326	70546	401.114	2009.77	8.91169	10.6786	309.524	579.017	314.801	1933.38	2197	1898.93	8.74769	9.21899	8.76839	10.6259	10.7974	10.6125
A_55_P2026420	0.000586766	2.07272	down	NM_010127	chr15:100405950-100405891	Pou6f1	Mus musculus POU domain, class 6, transcription factor 1 (Pou6f1), mRNA [NM_010127]	GO:0043565|GO:0008150|GO:0006355|GO:0003700|GO:0005634|GO:0003677|GO:0006351	NM_010127	Mm.28825	19009	2367.86	6925.35	11.4692	12.5207	2291.26	2501.57	2310.75	7187.4	6333.24	7255.41	11.5276	11.3426	11.5374	12.5878	12.3512	12.6233
A_52_P453785	2.89659e-05	2.11733	down	NM_026778	chr15:38918358-38918417	Cthrc1	Mus musculus collagen triple helix repeat containing 1 (Cthrc1), mRNA [NM_026778]	GO:0005515|GO:0005109|GO:0017147|GO:0060122|GO:0016477|GO:0090103|GO:0090177|GO:0005575|GO:0090090|GO:0060071|GO:0032092	NM_026778	Mm.41556	68588	419.833	1338.77	9.00658	10.0888	365.18	523.853	370.467	1383.66	1262.04	1370.62	8.96571	9.06558	8.98845	10.1283	10.0069	10.1313
A_66_P124446	0.00815783	4.10584	down	XR_106324	chr3:17683747-17683688		predicted gene 10742 [Source:MGI Symbol;Acc:MGI:3642301] [ENSMUST00000099198]		XR_106324	Mm.405574		5.46984	41.7228	2.8906	4.92828	6.40953	5	5	45.4312	34.7602	44.977	3.66253	2.43111	2.57816	4.76462	5.23498	4.78524
A_55_P2159555	0.000243346	14.5148	down	AK028364	chr1:173190709-173190768	Adamts4	a disintegrin-like and metallopeptidase (reprolysin type) with thrombospondin type 1 motif, 4 [Source:MGI Symbol;Acc:MGI:1339949] [ENSMUST00000111315]	GO:0031012|GO:0016787|GO:0006508|GO:0005578|GO:0008270|GO:0008233|GO:0005576|GO:0004222|GO:0002020|GO:0005615|GO:0046872|GO:0008237		Mm.485813	240913	211.519	4656.16	8.05795	11.9174	227.786	174.031	232.74	4986.17	3910.63	5071.67	8.32153	7.50282	8.34949	12.0323	11.6374	12.0825
A_51_P185763	0.0378904	2.85555	down	NM_021053	chr4:59918980-59918921	Slc46a2	Mus musculus solute carrier family 46, member 2 (Slc46a2), mRNA [NM_021053]	GO:0008150|GO:0005215|GO:0003674|GO:0016020|GO:0009986|GO:0005886|GO:0006810|GO:0016021|GO:0055085	NM_021053	Mm.284433	30936	10.0408	36.4331	3.12493	4.63869	5	20.1224	5	46.0749	17.6215	45.6029	2.73608	4.06053	2.57816	4.7848	4.32392	4.80736
A_55_P2085015	0.0146688	3.40173	down	NM_054068	chr2:150506541-150506482	Vsx1	Mus musculus visual system homeobox 1 homolog (zebrafish) (Vsx1), mRNA [NM_054068]	GO:0006355|GO:0003700|GO:0042551|GO:0060040|GO:0005634|GO:0007275|GO:0003677|GO:0006351|GO:0043565|GO:0003674|GO:0048666|GO:0007601|GO:0050896	NM_054068	Mm.207061	114889	9.66648	47.8577	3.26241	5.02868	5	18.8793	5.1201	61.081	20.6909	61.8011	2.73608	3.93719	3.11396	5.24546	4.54586	5.29471
A_51_P418056	0.00521486	2.37064	down	NM_172769	chr9:42062916-42062857	Sc5d	Mus musculus sterol-C5-desaturase (fungal ERG3, delta-5-desaturase) homolog (S. cerevisae) (Sc5d), mRNA [NM_172769]	GO:0005792|GO:0033490|GO:0016020|GO:0000248|GO:0016021|GO:0055114	NM_172769	Mm.32700	235293	1407.81	4799.54	10.7273	11.9725	1506.71	1210.81	1505.91	4808.19	4967.56	4622.87	10.9523	10.2779	10.9516	11.9855	11.9861	11.946
A_55_P2026779	0.00149301	2.38358	down	XM_003085914	chr14:44706204-44706263	LOC100505112	PREDICTED: Mus musculus disks large homolog 5-like (LOC100505112), mRNA [XM_003085914]		XM_003085914	Mm.399176	100505112	10.1173	42.2839	3.65653	4.90966	5.48747	18.7651	6.09932	49.6645	24.1023	53.0849	3.47739	3.92515	3.56707	4.9166	4.757	5.05538
A_55_P2227580	0.031976	3.54166	down	AK038031	chr16:45984108-45984049	A130072N09Rik	Mus musculus 16 days neonate thymus cDNA, RIKEN full-length enriched library, clone:A130072N09 product:unclassifiable, full insert sequence. [AK038031]	GO:0008150|GO:0003674|GO:0005575		Mm.446600	319271	124.342	544.341	6.93809	8.76251	56.8141	259.264	56.9484	559.278	479.368	594.378	6.37661	8.06233	6.37531	8.75176	8.67252	8.86326
A_55_P2097962	0.0440534	2.24797	down	AK018565	chr2:147798641-147798582		RIKEN cDNA 9030622O22 gene [Source:MGI Symbol;Acc:MGI:1918820] [ENSMUST00000132070]			Mm.158729		16.5231	65.5384	4.32217	5.49079	7.85517	30.8251	10.8889	83.8105	27.3006	85.5041	3.86225	4.84827	4.25599	5.74369	4.92575	5.80292
A_51_P239214	0.00195781	2.5895	down	NM_001113367	chr1:55357012-55356953	Boll	Mus musculus bol, boule-like (Drosophila) (Boll), transcript variant 2, mRNA [NM_001113367]	GO:0005737|GO:0007126|GO:0000166|GO:0003723|GO:0045948|GO:0008494|GO:0007275|GO:0007283|GO:0003676|GO:0030154|GO:0006417	NM_001113367	Mm.483408	75388	11.3951	53.786	3.89426	5.26694	8.94478	15.8505	9.3899	68.9716	30.1321	62.2542	4.00466	3.59337	4.08477	5.44113	5.05196	5.30773
A_52_P1187949	0.00166371	6.73898	down	AK043941	chr7:111412486-111412427	Trim5	tripartite motif-containing 5 [Source:MGI Symbol;Acc:MGI:3646853] [ENSMUST00000138557]	GO:0070206|GO:0005737|GO:0046872|GO:0042803		Mm.482375	667823	5	60.7656	2.58179	5.33432	5	5	5	85.3537	22.0125	74.9305	2.73608	2.43111	2.57816	5.77237	4.63212	5.59846
A_55_P2263292	0.00514658	3.18403	down	NM_030727	chr5:21316950-21316891	Slc26a5	Mus musculus solute carrier family 26, member 5 (Slc26a5), mRNA [NM_030727]	GO:0016323|GO:0016020|GO:0007605|GO:0042391|GO:0030507|GO:0016021|GO:0016328	NM_030727	Mm.160370	80979	9.12557	53.5413	3.53532	5.20617	8.29396	13.6545	5.42825	70.772	23.855	65.9968	3.91788	3.36059	3.32748	5.47807	4.74446	5.39598
A_52_P372090	0.0396836	2.23296	down	NM_146320	chr2:87649979-87650038	Olfr1145	Mus musculus olfactory receptor 1145 (Olfr1145), mRNA [NM_146320]	GO:0007608|GO:0004984|GO:0007186|GO:0004872|GO:0016021	NM_146320	Mm.377433	258317	16.7286	71.9254	4.44081	5.59977	14.2124	20.2176	15.7558	97.7121	27.4914	90.5727	4.55884	4.06572	4.69788	5.9789	4.93312	5.88728
A_55_P2125738	0.0125527	2.75748	down	NM_020503	chr15:32107909-32107968	Tas2r119	Mus musculus taste receptor, type 2, member 119 (Tas2r119), mRNA [NM_020503]	GO:0007165|GO:0050909|GO:0016020|GO:0007186|GO:0004930|GO:0008527|GO:0004872|GO:0016021|GO:0005575|GO:0004871|GO:0050896	NM_020503	Mm.377133	57254	9.41628	38.8482	3.29204	4.75539	5	17.8562	5.39261	48.6599	20.1706	47.7142	2.73608	3.83068	3.30936	4.87745	4.50727	4.88145
A_51_P271370	0.0149025	2.09523	down	NM_001042565	chr11:79055104-79054246	Wsb1	Mus musculus WD repeat and SOCS box-containing 1 (Wsb1), transcript variant 2, mRNA [NM_001042565]	GO:0035556|GO:0005622|GO:0008150	NM_001042565	Mm.307022	78889	1282.49	3713.13	10.5229	11.5901	924.69	2001.1	921.686	3491.49	4244.25	3403.64	10.28	11.0148	10.274	11.5157	11.7614	11.4931
A_55_P2299096	0.00758803	2.0575	down	AK039452	chr6:123884723-123884664	A330044P14Rik	Mus musculus adult male spinal cord cDNA, RIKEN full-length enriched library, clone:A330044P14 product:unclassifiable, full insert sequence. [AK039452]	GO:0008150|GO:0003674|GO:0005575		Mm.122036	319281	9.68881	36.0029	3.6581	4.69899	8.4292	14.5024	6.13478	36.9986	27.8345	43.1756	3.93996	3.45805	3.57631	4.42986	4.95004	4.71708
A_52_P550173	0.0236234	2.29647	down	NM_013730	chr1:173730343-173730402	Slamf1	Mus musculus signaling lymphocytic activation molecule family member 1 (Slamf1), mRNA [NM_013730]	GO:0005515|GO:0046649|GO:0016020|GO:0009986|GO:0005886|GO:0004872|GO:0016021|GO:0009897	NM_013730	Mm.103648	27218	15.9151	68.7393	4.35909	5.55851	10.494	21.2539	15.9974	91.7119	28.6852	85.8207	4.19588	4.16637	4.71503	5.87993	4.98773	5.80786
A_52_P522379	0.000464906	2.0732	down	NM_178084	chr2:72227533-72227592	B230120H23Rik	Mus musculus RIKEN cDNA B230120H23 gene (B230120H23Rik), transcript variant 2, mRNA [NM_178084]	GO:0000287|GO:0005634|GO:0005524|GO:0046872|GO:0007243|GO:0016310|GO:0005737|GO:0007049|GO:0004672|GO:0000166|GO:0004674|GO:0016301|GO:0007010|GO:0006468|GO:0004709|GO:0016740|GO:0016772	NM_178084	Mm.314618	65964	14.7885	53.661	4.2372	5.28906	9.55186	24.3362	10.4774	63.477	35.3286	62.1775	4.08218	4.42051	4.20891	5.30701	5.25481	5.30535
A_51_P138790	0.0237742	2.17511	down	NM_175175	chr4:10916484-10916425	Plekhf2	Mus musculus pleckstrin homology domain containing, family F (with FYVE domain) member 2 (Plekhf2), mRNA [NM_175175]	GO:0030133|GO:0046872	NM_175175	Mm.34351	71801	124.181	412.452	7.19695	8.31804	85.5393	201.056	85.9483	387.809	485.346	364.2	6.93741	7.70697	6.94648	8.17067	8.68769	8.09576
A_55_P2016312	0.0368942	3.00504	down	AK143375	chr1:46232668-46232727	Dnahc7b	Mus musculus 2 days pregnant adult female ovary cDNA, RIKEN full-length enriched library, clone:E330019N07 product:hypothetical protein, full insert sequence. [AK143375]	GO:0008150|GO:0003674|GO:0000166|GO:0005575|GO:0005524		Mm.296880	227058	11.676	72.8133	3.92171	5.50909	9.92641	17.6175	7.48422	102.845	20.0845	95.5103	4.12825	3.80308	3.8338	6.05786	4.50106	5.96836
A_55_P2037892	0.0365557	7.41421	down	NM_001195435	chr13:64582729-64582670	1190003K10Rik	Mus musculus RIKEN cDNA 1190003K10 gene (1190003K10Rik), mRNA [NM_001195435]	GO:0008150|GO:0003674|GO:0005575	NM_001195435	Mm.390594	68880	9.79226	175.293	3.68396	6.57425	10.0882	13.0327	6.25594	251.455	24.3266	250.097	4.148	3.29515	3.60872	7.46723	4.7714	7.48412
A_52_P534749	0.0423188	3.48169	down	NM_008719	chr1:39418941-39419000	Npas2	Mus musculus neuronal PAS domain protein 2 (Npas2), mRNA [NM_008719]	GO:0005667|GO:0006355|GO:0045475|GO:0003700|GO:0051879|GO:0005634|GO:0003677|GO:0006351|GO:0007165|GO:0042745|GO:0045944|GO:0004871|GO:0048511	NM_008719	Mm.2380	18143	42.2396	284.331	5.73242	7.53221	31.4785	63.7143	31.5261	177.651	498.207	177.133	5.57525	6.03343	5.58859	6.9291	8.71818	6.94935
A_52_P652013	0.0442114	2.08164	down	AK016954	chr13:24159453-24159512	4933427I18Rik	Mus musculus adult male testis cDNA, RIKEN full-length enriched library, clone:4933427I18 product:hypothetical protein, full insert sequence. [AK016954]	GO:0008150|GO:0003674|GO:0005575		Mm.417806	71199	19.3946	74.1339	4.59996	5.65768	14.0645	32.7916	11.3276	94.9659	29.7502	97.6858	4.54491	4.95297	4.30199	5.93538	5.03549	6.00216
A_51_P386625	0.0208042	3.21804	down	NM_007946	chr11:87678347-87678288	Epx	Mus musculus eosinophil peroxidase (Epx), mRNA [NM_007946]	GO:0004601|GO:0016491|GO:0042744|GO:0006979|GO:0046872|GO:0055114|GO:0020037	NM_007946	Mm.1315	13861	10.3164	45.8969	3.38913	5.07531	5.60222	20.3469	5	52.4224	36.9733	48.2949	3.50869	4.08054	2.57816	5.00591	5.31944	4.90059
A_51_P478098	0.0254085	2.61128	down	NM_001113416	chr1:121492360-121492301	Epb4.1l5	Mus musculus erythrocyte protein band 4.1-like 5 (Epb4.1l5), transcript variant 2, mRNA [NM_001113416]	GO:0032091|GO:0005515|GO:0008092|GO:0030054|GO:0030036|GO:0005886|GO:0001756|GO:0010718|GO:0071560|GO:0031032|GO:0001839|GO:0070986|GO:0001837|GO:0051894|GO:0032092|GO:0006931|GO:0005737|GO:0032525|GO:0007509|GO:0070201|GO:0005856|GO:0031252|GO:0048319|GO:0003382|GO:0048318|GO:0003383|GO:0048339|GO:0022408|GO:0019904|GO:0032587|GO:0007398|GO:0001701|GO:0009826|GO:0010608|GO:0000904|GO:0007492|GO:…	NM_001113416	Mm.253156	226352	12.2499	62.6263	3.9918	5.37656	8.80807	16.6973	11.2443	86.4612	22.5111	78.9065	3.98556	3.69469	4.29515	5.79006	4.66258	5.67704
A_55_P2082449	0.0205077	2.73139	down	NR_033468	chr2:132478695-132478754	AU019990	Mus musculus expressed sequence AU019990 (AU019990), transcript variant 1, non-coding RNA [NR_033468]	GO:0008150|GO:0003674|GO:0005575	NR_033468	Mm.371752	767814	23.4945	102.295	4.77618	6.22581	12.0311	45.2533	13.1991	122.866	57.6403	126.379	4.35907	5.48746	4.48201	6.34755	5.91658	6.41332
A_55_P2095754	0.0195531	2.24917	down	NM_207534		Mrgpra5	Mus musculus MAS-related GPR, member A5 (Mrgpra5), mRNA [NM_207534]	GO:0008150|GO:0007165|GO:0003674|GO:0016020|GO:0007186|GO:0005886|GO:0004930|GO:0004872|GO:0016021|GO:0005575|GO:0004871	NM_207534	Mm.484774	404235	14.54	60.0678	4.1934	5.3628	9.12008	25.2239	9.27607	77.3166	25.0465	77.8402	4.02547	4.48419	4.07055	5.61795	4.81638	5.65405
A_55_P1985181	0.0219643	2.35005	down		chr3:039719458-039719399							35.1741	144.799	5.50627	6.73896	28.0705	46.3781	31.0738	126.547	181.678	126.172	5.42499	5.52445	5.56938	6.39492	7.4108	6.41117
A_51_P474498	0.000730773	2.21148	down	NM_053093	chr11:95130516-95130575	Tac4	Mus musculus tachykinin 4 (Tac4), mRNA [NM_053093]	GO:0043303|GO:0046878|GO:0008217|GO:0005102|GO:0007217|GO:0005576	NM_053093	Mm.40085	93670	17.9859	70.2421	4.53084	5.67586	12.6041	27.9785	13.375	80.7265	42.7607	87.2392	4.41398	4.68068	4.49787	5.6838	5.50936	5.83441
A_55_P2079024	0.00101625	2.62152	down	XM_003086960	chr7:22455747-22455688	Gm6882	PREDICTED: Mus musculus predicted gene 6882 (Gm6882), mRNA [XM_003086960]	GO:0008150|GO:0003674|GO:0000166|GO:0005575|GO:0005524	XM_003086960		628475	18.636	84.169	4.59154	5.98195	13.186	27.1227	15.5992	86.8444	76.0182	89.6445	4.46857	4.6201	4.68597	5.79598	6.27624	5.87363
A_55_P1991199	5.84455e-05	3.06489	down	NM_001109985	chr1:172247800-172247741	Nos1ap	Mus musculus nitric oxide synthase 1 (neuronal) adaptor protein (Nos1ap), transcript variant 1, mRNA [NM_001109985]	GO:0050998|GO:0008150|GO:0005575|GO:0030165	NM_001109985	Mm.65316	70729	1800.4	7825.8	11.0782	12.6941	1637.23	2175.36	1588.61	7268.83	8984.46	7224.1	11.0606	11.1508	11.0233	12.6055	12.8589	12.6178
A_55_P2094123	0.0486711	2.13739	down	NM_001033365	chr15:73617426-73617367	Gm628	Mus musculus predicted gene 628 (Gm628), mRNA [NM_001033365]	GO:0008150|GO:0003674|GO:0005575	NM_001033365	Mm.440635	268816	44.1645	155.46	5.79066	6.88651	50.7823	34.1237	47.5875	176.419	111.753	178.208	6.22013	5.01785	6.13399	6.91907	6.78066	6.95979
A_51_P298023	0.0199693	2.03954	down	NM_028094	chr5:87754465-87754406	Ugt2a3	Mus musculus UDP glucuronosyltransferase 2 family, polypeptide A3 (Ugt2a3), mRNA [NM_028094]	GO:0016758|GO:0016020|GO:0016757|GO:0008152|GO:0015020|GO:0016021|GO:0005575|GO:0016740	NM_028094	Mm.482739	72094	15.8747	60.8762	4.36841	5.39665	14.0587	20.8717	12.6938	79.9981	26.9154	75.7152	4.54312	4.12898	4.43311	5.66992	4.90833	5.61171
A_55_P1991278	0.0143696	3.00587	down	XR_105345	chr10:20752569-20752510	Gm10826	PREDICTED: Mus musculus predicted gene 10826 (Gm10826), miscRNA [XR_105345]	GO:0008150|GO:0003674|GO:0005575	XR_105345	Mm.403533	100038717	11.2109	55.8557	3.68972	5.2775	5.09389	22.9334	5.60558	72.4772	25.1848	69.905	3.35048	4.30759	3.41109	5.51647	4.82474	5.49128
A_52_P515769	0.0446192	2.31023	down	NM_017378	chr18:38426927-38426868	Pcdh12	Mus musculus protocadherin 12 (Pcdh12), mRNA [NM_017378]	GO:0016339|GO:0060711|GO:0030054|GO:0016020|GO:0005886|GO:0005911|GO:0005887|GO:0005977|GO:0005509|GO:0016021|GO:0007155|GO:0007156	NM_017378	Mm.12862	53601	14.0164	51.6112	3.99484	5.20288	10.8163	26.012	5.22099	63.599	28.3902	62.8445	4.23228	4.54197	3.21027	5.31003	4.97498	5.32363
A_55_P2127765	0.0003487	2.11521	down	NM_007768	chr1:174629343-174629402	Crp	Mus musculus C-reactive protein, pentraxin-related (Crp), mRNA [NM_007768]	GO:0051258|GO:0010745|GO:0015485|GO:0006958|GO:0030169|GO:0005615|GO:0042803|GO:0010888	NM_007768	Mm.28767	12944	28.5638	102.665	5.19319	6.27399	21.3775	40.4368	23.8771	112.808	83.4168	111.771	5.05971	5.29814	5.22171	6.20422	6.40341	6.21433
A_55_P2080220	0.00380455	3.18686	down	NM_007814	chr7:27557545-27557604	Cyp2b19	Mus musculus cytochrome P450, family 2, subfamily b, polypeptide 19 (Cyp2b19), mRNA [NM_007814]	GO:0005792|GO:0008392|GO:0070330|GO:0005506|GO:0005783|GO:0019373|GO:0009055|GO:0046872|GO:0004497|GO:0016020|GO:0016491|GO:0016712|GO:0016705|GO:0055114|GO:0020037	NM_007814	Mm.14098	13090	10.8094	56.0034	3.70613	5.37826	5.09364	21.0274	6.30716	59.9556	48.3302	59.7244	3.35021	4.146	3.62216	5.21593	5.67637	5.24248
A_55_P2155620	0.0340488	2.11928	down	NM_025282	chr13:83772788-83775025	Mef2c	Mus musculus myocyte enhancer factor 2C (Mef2c), transcript variant 2, mRNA [NM_025282]	GO:0005515|GO:0003700|GO:0006366|GO:0044212|GO:0071300|GO:0000981|GO:0030154|GO:0043231|GO:0007507|GO:0045652|GO:0002756|GO:0000165|GO:0002062|GO:0002755|GO:0007611|GO:0045885|GO:0046982|GO:0007275|GO:0000122|GO:0007521|GO:0001649|GO:0001958|GO:0051149|GO:0007519|GO:0005654|GO:0045893|GO:0051145|GO:0042826|GO:0005634|GO:0005737|GO:0042100|GO:0048666|GO:0030182|GO:0045944|GO:0033613|GO:0060025|GO:…	NM_025282	Mm.24001	17260	194.414	590.405	7.79908	8.88265	124.076	331.489	127.677	659.543	445.758	665.915	7.47501	8.41385	7.50836	9.01755	8.58188	9.04852
A_55_P2023001	0.0135631	2.31418	down	NM_026183	chr11:61157969-61157910	Slc47a1	Mus musculus solute carrier family 47, member 1 (Slc47a1), mRNA [NM_026183]	GO:0015297|GO:0016020|GO:0015695|GO:0005886|GO:0006855|GO:0005451|GO:0006810|GO:0005624|GO:0016021|GO:0015893|GO:0055085|GO:0015238	NM_026183	Mm.100741	67473	53.3444	199.667	6.02156	7.23206	39.7392	85.8461	34.448	238.936	121.659	238.407	5.8893	6.4724	5.70299	7.39386	6.89229	7.41004
A_55_P2151638	0.035293	2.00079	down	NM_013793	chr6:129922333-129922274	Klra15	Mus musculus killer cell lectin-like receptor, subfamily A, member 15 (Klra15), mRNA [NM_013793]	GO:0007165|GO:0005886|GO:0005529|GO:0004872	NM_013793	Mm.24399	27423	16.2673	58.3014	4.3376	5.33818	8.6192	28.4261	11.7565	77.4809	26.0587	71.3645	3.96282	4.7065	4.34349	5.62173	4.86685	5.52594
A_55_P2078325	3.19931e-05	48.9355	down	NM_001039558	chr6:136778653-136778594	C030030A07Rik	Mus musculus RIKEN cDNA C030030A07 gene (C030030A07Rik), mRNA [NM_001039558]	GO:0008150|GO:0003674|GO:0016020|GO:0016021|GO:0005575	NM_001039558	Mm.386899	654818	17.3117	1358.32	4.48187	10.0947	16.9129	19.5119	15.5103	1250.58	1590.79	1233.6	4.76868	3.99993	4.677	9.97574	10.3359	9.97243
A_51_P201400	0.00258505	2.26435	down	NM_146810	chr9:38389703-38389762	Olfr912	Mus musculus olfactory receptor 912 (Olfr912), mRNA [NM_146810]	GO:0007608|GO:0004984|GO:0007186|GO:0016021	NM_146810	Mm.223233	258806	24.1323	91.74	4.9269	6.10599	18.364	38.1224	15.9106	100.865	77.7891	96.5663	4.87018	5.20101	4.7095	6.02887	6.30487	5.98424
A_55_P2092561	0.000808966	2.40161	down		chrX:048363578-048363637							13.7095	59.4472	4.15081	5.41481	9.48264	20.2502	11.3958	75.6672	33.7219	68.9524	4.07232	4.07171	4.30838	5.58114	5.19557	5.46772
A_55_P2152164	2.54733e-07	7.22107	down	XM_972614	chr7:67032379-67032320	Gm7339	PREDICTED: Mus musculus predicted gene 7339 (Gm7339), mRNA [XM_972614]	GO:0008150|GO:0003674|GO:0005575	XM_972614	Mm.484769	664788	284.028	3080.09	8.46673	11.3189	256.923	345.052	250.11	3028.11	3314.01	2898.16	8.48431	8.47136	8.44452	11.3058	11.3925	11.2585
A_55_P2051308	0.0227212	2.10125	down	NM_001011737	chr10:78074825-78074766	Olfr1357	Mus musculus olfactory receptor 1357 (Olfr1357), mRNA [NM_001011737]	GO:0007608|GO:0004984|GO:0007186|GO:0004872|GO:0016021	NM_001011737	Mm.278379	257883	25.6082	96.4182	5.02839	6.09964	25.0032	36.1461	15.6753	122.779	46.346	120.13	5.28021	5.1126	4.69236	6.34647	5.6185	6.33396
A_51_P185660	0.00026645	3.16611	down	NM_011338	chr11:83388282-83388223	Ccl9	Mus musculus chemokine (C-C motif) ligand 9 (Ccl9), mRNA [NM_011338]	GO:0008009|GO:0006955|GO:0006935|GO:0005576|GO:0005615|GO:0005125	NM_011338	Mm.416125	20308	104.426	517.429	7.01507	8.67778	82.5018	148.725	82.0501	530.897	512.874	508.517	6.88556	7.27597	6.88369	8.66121	8.75863	8.61351
A_55_P2284273	0.00178247	2.17003	down	AK040305	chr18:70691808-70691867	A430085C19	Mus musculus 0 day neonate thymus cDNA, RIKEN full-length enriched library, clone:A430085C19 product:unclassifiable, full insert sequence. [AK040305]			Mm.412137	328986	10.7804	40.5201	3.74552	4.86323	7.43721	19.1589	5.74509	49.0981	25.6155	46.8466	3.80575	3.97032	3.46048	4.8961	4.846	4.8476
A_55_P2045249	0.00146742	5.02217	down	GU269230	chr7:34312709-34313551		predicted gene 4695 [Source:MGI Symbol;Acc:MGI:3782875] [ENSMUST00000165813]			Mm.305164		8.46462	72.0915	3.40837	5.73668	5.05471	14.7424	5.59672	72.4343	78.765	65.0752	3.33437	3.48551	3.40524	5.51542	6.32253	5.37211
A_66_P137371	0.0288123	2.16536	down	DV647785	chr4:143184840-143184781	C87017	DS032D_E01 Eppig [DV647785]			Mm.380031	97184	14.6656	58.11	4.24146	5.35607	13.5733	16.6016	13.8217	72.2671	28.7935	73.2695	4.50311	3.68298	4.53831	5.51097	4.99282	5.56443
A_55_P2114695	0.0212612	2.8842	down		chr7:123730644-123730585							16.2772	91.7044	4.40392	5.9321	12.1125	23.4738	13.2452	123.101	31.3285	120.684	4.36542	4.36038	4.48597	6.3508	5.10496	6.34053
A_52_P1179787	0.0030572	3.24969	down	AK034246	chr15:40343919-40343860		predicted gene 16294 [Source:MGI Symbol;Acc:MGI:3645121] [ENSMUST00000070382]			Mm.321981		12.4019	69.7662	4.00133	5.70164	7.58572	19.3374	10.2826	71.7947	70.8271	66.6767	3.82894	3.9868	4.18826	5.50168	6.18786	5.41537
A_55_P1956598	0.0077278	3.01903	down	BC019489	chr12:114525555-114525496		Mus musculus immunoglobulin heavy chain 1a (serum IgG2a), mRNA (cDNA clone IMAGE:4011654). [BC019489]			Mm.342177		151.418	745.342	7.58899	9.18308	136.237	178.632	139.383	893.03	433.116	909.88	7.59631	7.54307	7.6276	9.48367	8.54209	9.52346
A_55_P1957695	0.0196566	2.02157	down	NM_146718	chr1:176000325-176000384	Olfr430	Mus musculus olfactory receptor 430 (Olfr430), mRNA [NM_146718]	GO:0007608|GO:0007165|GO:0004984|GO:0007186|GO:0004930|GO:0004872|GO:0016021|GO:0004871	NM_146718	Mm.377649	258713	22.4149	79.4299	4.80365	5.81912	15.717	37.4287	14.0991	97.6485	40.5262	100.115	4.67853	5.17404	4.55838	5.97805	5.43541	6.04391
A_55_P2054684	0.0106767	2.5663	down		chr12:056231932-056231991							8.21823	37.6968	3.40154	4.76123	8.73837	10.7293	5.18702	46.9964	25.97	40.1239	3.97661	3.04744	3.18058	4.81627	4.86414	4.60328
A_55_P2094040	0.0313685	3.1302	down		chr19:060020422-060020479							11.6557	47.9133	3.48625	5.13251	5	24.6365	5.33056	54.3461	34.7034	54.6904	2.73608	4.44428	3.27839	5.06185	5.23108	5.10458
A_55_P1998504	0.00602283	2.55933	down	AI594906	chr7:38562492-38562551		mj75e04.y1 Soares mouse p3NMF19.5 Mus musculus cDNA clone IMAGE:481950 5'. [AI594906]			Mm.23169		18.6005	78.7809	4.53068	5.88644	13.3297	32.1398	10.3318	81.5812	69.7233	85.0383	4.48004	4.91955	4.19243	5.69916	6.16647	5.79369
A_55_P2148416	0.00721007	2.18684	down	NM_001085543	chrX:3908893-3908952	Gm14347	Mus musculus predicted gene 14347 (Gm14347), mRNA [NM_001085543]	GO:0008150|GO:0003674|GO:0005575	NM_001085543	Mm.457960	627264	9.90583	39.2087	3.6489	4.77775	9.12549	14.972	5.62005	51.388	20.9596	45.2785	4.02611	3.5045	3.4161	4.96938	4.56596	4.79791
A_52_P37757	0.0113057	5.54146	down	NM_026146	chr7:4430514-4430573	Eps8l1	Mus musculus EPS8-like 1 (Eps8l1), mRNA [NM_026146]	GO:0016601|GO:0005737|GO:0051015|GO:0001726	NM_026146	Mm.360392	67425	14.5125	114.703	3.9495	6.41977	6.33576	31.8351	5.36676	107.754	127.88	108.475	3.65245	4.90059	3.29546	6.13206	6.95722	6.17002
A_55_P2058791	0.0497118	3.4	down	NM_026127	chr13:120255051-120255110	4833420G17Rik	Mus musculus RIKEN cDNA 4833420G17 gene (4833420G17Rik), transcript variant 1, mRNA [NM_026127]	GO:0008150|GO:0003674|GO:0005575	NM_026127	Mm.390641	67392	163.854	643.468	7.24596	9.01149	68.7137	356.587	66.2597	631.163	651.511	647.729	6.63613	8.51207	6.58967	8.94357	9.08886	9.00204
A_52_P546200	0.0499955	2.6229	down	NM_175459	chr19:28432299-28428766	Glis3	Mus musculus GLIS family zinc finger 3 (Glis3), mRNA [NM_175459]	GO:0006355|GO:0003700|GO:0006366|GO:0005634|GO:0000122|GO:0003676|GO:0003677|GO:0006351|GO:0046872|GO:0005622|GO:0044428|GO:0045944|GO:0008270	NM_175459	Mm.223508	226075	13.3616	60.6548	3.94072	5.33189	7.23299	27.2215	5.63031	73.7231	22.2439	85.9974	3.77728	4.62434	3.42054	5.53967	4.64624	5.80975
A_55_P2030331	0.0190323	2.2839	down	NM_054079	chr10:117726745-117726686	Iltifb	Mus musculus interleukin 10-related T cell-derived inducible factor beta (Iltifb), mRNA [NM_054079]		NM_054079	Mm.213193	116849	30.0409	117.229	5.27663	6.46812	30.3354	29.7937	29.9936	117.618	118.5	115.568	5.52661	4.7848	5.51847	6.27869	6.85596	6.26972
A_51_P513224	0.00495177	2.16864	down	NM_001081373	chr9:45575254-45575195	Cep164	Mus musculus centrosomal protein 164 (Cep164), mRNA [NM_001081373]	GO:0005515|GO:0008150|GO:0007067|GO:0007049|GO:0005813|GO:0005737|GO:0006281|GO:0005634|GO:0005856|GO:0006974|GO:0051301|GO:0005829	NM_001081373	Mm.260103	214552	205.35	697.708	7.98186	9.09864	168.741	276.085	171.223	620.327	857.563	615.233	7.88954	8.14674	7.90928	8.91618	9.46065	8.9191
A_55_P2004268	0.00307708	3.6268	down	NM_010430	chr11:74979288-74979229	Hic1	Mus musculus hypermethylated in cancer 1 (Hic1), transcript variant 1, mRNA [NM_010430]	GO:0005622|GO:0006355|GO:0008270|GO:0007275|GO:0005634|GO:0003676|GO:0003677|GO:0046872|GO:0006351	NM_010430	Mm.57250	15248	10.0469	61.9056	3.58307	5.44177	5.06471	19.458	5.61807	76.9343	29.7252	79.0574	3.33977	3.99412	3.41532	5.61004	5.03457	5.6807
A_55_P2007131	0.00295751	2.97167	down	AK143876	chr7:107610514-107610455	Gm10603	Mus musculus 6 days neonate spleen cDNA, RIKEN full-length enriched library, clone:F430214A07 product:hypothetical protein, full insert sequence. [AK143876]	GO:0008150|GO:0003674|GO:0005575		Mm.436945	100038497	7.88411	31.1344	2.89157	4.46284	5	13.6523	5	38.3838	20.3956	34.6239	2.73608	3.36046	2.57816	4.49086	4.52489	4.37276
A_52_P715204	0.0279176	2.26968	down	XM_003084711	chr7:104870733-104870792	Gm9990	predicted gene 9990 [Source:MGI Symbol;Acc:MGI:3642272] [ENSMUST00000070021]	GO:0008150|GO:0003674|GO:0005575	XM_003084711	Mm.482684	791341	10.7895	40.9957	3.71139	4.89387	5.42595	20.9263	6.01632	43.7058	40.7573	38.524	3.4549	4.13556	3.5437	4.70082	5.44144	4.53936
A_55_P1990022	0.0202091	2.37922	down	NM_029018	chr16:44957886-44957945	Cd200r3	Mus musculus CD200 receptor 3 (Cd200r3), transcript variant 3, mRNA [NM_029018]	GO:0005515|GO:0007165|GO:0016020|GO:0004872|GO:0016021|GO:0009897	NM_029018	Mm.297337	74603	11.4888	46.9755	3.84979	5.10027	5.66327	20.8787	7.92446	44.6497	47.7534	48.5232	3.52482	4.13043	3.89411	4.73344	5.66077	4.90661
A_55_P1966833	1.94732e-05	5.99201	down	NM_001037713	chr11:72122169-72122228	Xaf1	Mus musculus XIAP associated factor 1 (Xaf1), mRNA [NM_001037713]	GO:0005739|GO:0005737|GO:0006915|GO:0005634|GO:0046872	NM_001037713	Mm.291131	327959	60.9014	587.694	6.28373	8.86677	55.9268	78.1953	48.5821	576.371	632.963	553.748	6.35303	6.33729	6.16086	8.80147	9.04671	8.75213
A_55_P2145582	0.0040449	2.3057	down	NM_007967	chr2:74494131-74494072	Evx2	Mus musculus even skipped homeotic gene 2 homolog (Evx2), mRNA [NM_007967]	GO:0043565|GO:0003674|GO:0006355|GO:0003700|GO:0007275|GO:0005634|GO:0005575|GO:0035108|GO:0003677	NM_007967	Mm.25365	14029	36.5914	138.424	5.50816	6.71337	27.4708	58.2347	24.0689	158.965	99.3759	156.93	5.39932	5.89252	5.23265	6.75556	6.62367	6.76087
A_51_P479132	0.00756108	2.10396	down	NM_175126	chr2:152238925-152238866	Zcchc3	Mus musculus zinc finger, CCHC domain containing 3 (Zcchc3), mRNA [NM_175126]	GO:0008150|GO:0003674|GO:0005575|GO:0046872	NM_175126	Mm.391810	67917	364.164	1179.91	8.79686	9.86997	300.944	492.03	299.519	1019.34	1512.14	1008.25	8.71079	8.97616	8.70362	9.67551	10.2612	9.67319
A_52_P651154	0.00435381	2.78918	down	XR_105185	chr8:8664619-8664678		RIKEN cDNA 4921522P10 gene [Source:MGI Symbol;Acc:MGI:1913969] [ENSMUST00000048606]		XR_105185	Mm.59310		7.1762	39.7005	3.35752	4.83736	5.72895	9.4346	6.36505	50.5506	27.0751	41.4757	3.54638	2.88703	3.63914	4.94479	4.91582	4.65146
A_55_P2383383	0.00141357	2.13712	down	CA947298	chr12:72950339-72950280	Gdap5	in83d05.x1 Kaestner ngn3 wt Mus musculus cDNA 3'. [CA947298]	GO:0003674|GO:0032526|GO:0005575		Mm.453135	14550	29.4147	106.504	5.23425	6.32992	27.9534	40.3536	19.9371	114.303	84.2893	120.921	5.41956	5.29446	4.98874	6.22755	6.41671	6.3455
A_55_P2068515	0.00167874	2.2519	down	XR_105540	chr13:44219849-44219908		predicted gene 5083 [Source:MGI Symbol;Acc:MGI:3779454] [ENSMUST00000163056]		XR_105540	Mm.188356		35.3024	135.859	5.52076	6.69191	30.6275	43.2216	32.0582	140.301	130.005	137.273	5.54039	5.41186	5.61004	6.55365	6.9811	6.54097
A_51_P373728	0.00040126	2.58455	down	NM_134219	chr13:23168481-23168540	Vmn1r215	Mus musculus vomeronasal 1 receptor 215 (Vmn1r215), mRNA [NM_134219]	GO:0005550|GO:0016503|GO:0007186|GO:0005887|GO:0004872|GO:0019236	NM_134219	Mm.377207	171253	10.7324	48.5737	3.76638	5.13629	6.18584	19.5972	6.41413	58.3837	30.7231	56.6144	3.63284	4.01045	3.65584	5.17221	5.07895	5.15771
A_55_P2042738	0.0244758	2.15372	down	NM_001160385	chr12:121256995-121257054	Tmem196	Mus musculus transmembrane protein 196 (Tmem196), mRNA [NM_001160385]	GO:0008150|GO:0003674|GO:0005575	NM_001160385	Mm.387395	217951	36.1735	122.939	5.42535	6.53218	21.4464	64.1671	22.9069	143.264	85.2126	140.339	5.06407	6.04296	5.16903	6.59016	6.4293	6.57709
A_55_P2155201	0.02696	2.30812	down	NM_028851	chrX:49322190-49322131	1700080O16Rik	Mus musculus RIKEN cDNA 1700080O16 gene (1700080O16Rik), mRNA [NM_028851]	GO:0008150|GO:0003674|GO:0005575	NM_028851	Mm.159154	74279	28.9391	121.513	5.20544	6.41215	23.2891	42.9783	20.5499	156.851	50.6371	157.051	5.17928	5.40246	5.03457	6.7356	5.7383	6.76256
A_55_P2208041	0.00449268	2.69955	down	NM_009292	chr6:34889237-34889296	Stra8	Mus musculus stimulated by retinoic acid gene 8 (Stra8), mRNA [NM_009292]	GO:0046620|GO:0010032|GO:0071300|GO:0007283|GO:0048599|GO:0006260|GO:0007129|GO:0009566|GO:0001541|GO:0005737|GO:0007126|GO:0042138|GO:0033315|GO:0007066|GO:0007131	NM_009292	Mm.5171	20899	10.3312	51.8175	3.72745	5.16017	5.81282	18.4586	6.7223	63.5537	23.2457	68.6531	3.568	3.89438	3.71997	5.30934	4.70885	5.46232
A_52_P452667	0.00734904	2.53368	down	NM_178047	chr2:127352955-127352896	Prom2	Mus musculus prominin 2 (Prom2), transcript variant 2, mRNA [NM_178047]	GO:0008150|GO:0005929|GO:0003674|GO:0016020|GO:0005886|GO:0071914|GO:0042995|GO:0016021	NM_178047	Mm.34171	192212	11.8672	54.7226	3.95501	5.29624	11.551	14.7166	9.33408	66.5848	30.9855	66.5975	4.30646	3.48037	4.0782	5.38324	5.09183	5.41365
A_55_P2355041	0.0164476	5.62099	down	AK083592	chr11:75558851-75558910	BB217526	Mus musculus 9 days embryo whole body cDNA, RIKEN full-length enriched library, clone:D030051F04 product:unclassifiable, full insert sequence. [AK083592]			Mm.440693	104708	5.70207	73.9116	3.2073	5.69813	5.7274	5	6.37881	57.5993	103.551	60.5841	3.54522	2.43111	3.64557	5.15131	6.6775	5.26557
A_66_P114451	0.00441935	2.05851	down	NM_001002268	chr10:14122494-14122435	Gpr126	Mus musculus G protein-coupled receptor 126 (Gpr126), mRNA [NM_001002268]	GO:0005886|GO:0009986|GO:0004930|GO:0003674|GO:0007165|GO:0008150|GO:0005737|GO:0016020|GO:0007186|GO:0007218|GO:0004872|GO:0016021|GO:0004871|GO:0007166|GO:0004888	NM_001002268	Mm.440142	215798	86.3793	293.132	6.79232	7.83392	82.7109	86.7001	89.7268	291.412	290.23	297.755	6.88792	6.48712	7.00194	7.71887	8.00982	7.77308
A_55_P2084691	0.0108036	4.37451	down	NM_178189	chr13:23773402-23773343	Hist1h2ac	Mus musculus histone cluster 1, H2ac (Hist1h2ac), mRNA [NM_178189]	GO:0008150|GO:0003674|GO:0005575	NM_178189	Mm.261973	319164	12.2411	97.1434	3.98149	6.11062	10.5116	18.8697	7.34194	80.1122	134.665	76.6533	4.19708	3.93689	3.81052	5.67191	7.02832	5.63161
A_55_P2063283	0.00682278	3.54449	down	GQ984290	chr12:114544797-114544738		Immunoglobulin heavy chain (gamma polypeptide) [Source:MGI Symbol;Acc:MGI:2144967] [ENSMUST00000103418]			Mm.342177		40.8301	237.607	5.64731	7.47289	31.2687	66.1261	25.0955	297.115	126.845	288.862	5.56428	6.09392	5.28374	7.75541	6.94396	7.71931
A_55_P2084980	0.036535	2.0767	down	NM_175539	chrX:41719671-41719612	Dcaf12l2	Mus musculus DDB1 and CUL4 associated factor 12-like 2 (Dcaf12l2), mRNA [NM_175539]	GO:0008150|GO:0003674|GO:0005575	NM_175539	Mm.55270	245403	98.3311	299.03	6.81823	7.87252	67.9535	170.813	56.2268	313.548	282.697	300.844	6.62213	7.4739	6.35866	7.84362	7.9796	7.79434
