# Supplementary material for: Microarray Analysis of Gene Expression Changes in Neuroplastin 65-Knockout Mice: Implications for Abnormal Cognition and Emotional Disorders
Source: Neurosci Bull. 2018 Jul 5;34(5):779–88. doi: 10.1007/s12264-018-0251-5 (PMC6129239; doi:10.1007/s12264-018-0251-5)
Supplement: Supplementary file 2 — Supplementary material 2 (XLSX 11345 kb) [file 12264_2018_251_MOESM2_ESM.xlsx]

## Sheet: Supplementary Table I
Supplementary Table 1. Microarray analysis of gene expessions in Np65 KO mice
		Raw Intensities						Normalized Intensity						Flags						Annotations
ProbeName	Fold change	[KH1-1, KH](raw)	[KH2-1, KH](raw)	[KH3-1, KH](raw)	[WH1-1, WH](raw)	[WH2-1, WH](raw)	[WH3-1, WH](raw)	[KH1-1, KH](normalized)	[KH2-1, KH](normalized)	[KH3-1, KH](normalized)	[WH1-1, WH](normalized)	[WH2-1, WH](normalized)	[WH3-1, WH](normalized)	WH2-1	KH3-1	WH3-1	KH1-1	KH2-1	WH1-1	GenbankAccession	GenomicCoordinates	GeneSymbol	Description	Go	RefSeqAccession	UniGeneID	EntrezGeneID
A_55_P1989846	1.02114	799.143	1060.7	812.193	1370.67	1195.44	1357.26	10.0703	10.0913	10.0948	10.1155	9.933	10.1174	Detected	Detected	Detected	Detected	Detected	Detected	NM_145375	chr7:89028246-89028305	Tm6sf1	Mus musculus transmembrane 6 superfamily member 1 (Tm6sf1), mRNA [NM_145375]		NM_145375	Mm.221412	107769
A_55_P1991598	1.2001	34.5551	29.1685	32.5382	50.6889	34.4611	55.204	5.70299	4.75072	5.62826	4.95004	5.22244	5.12002	Detected	Detected	Detected	Detected	Detected	Detected	BC025441	chr3:107110557-107110616	Slc16a4	Mus musculus solute carrier family 16 (monocarboxylic acid transporters), member 4, mRNA (cDNA clone MGC:29238 IMAGE:5043709), complete cds. [BC025441]	GO:0008150|GO:0003674|GO:0005575		Mm.38384	229699
A_55_P2022211	1.14438	3989.99	3003.47	3972.99	4672.09	4159.9	4558.92	12.2866	11.6224	12.2741	11.9425	11.7332	11.9238	Detected	Detected	Detected	Detected	Detected	Detected	NM_026162	chr2:16673217-16673276	Plxdc2	Mus musculus plexin domain containing 2 (Plxdc2), mRNA [NM_026162]	GO:0016020|GO:0005886|GO:0016021	NM_026162	Mm.313938	67448
A_55_P1980764	2.52352	32.4166	30.8741	38.0211	23.9941	29.9144	21.296	5.61471	4.85007	5.83076	3.6925	5.04161	3.55511	Detected	Detected	Compromised	Detected	Detected	Compromised	XM_003086952	chr17:23841606-23841547		RIKEN cDNA 1520401A03 gene [Source:MGI Symbol;Acc:MGI:2443785] [ENSMUST00000062827]		XM_003086952	Mm.76803
A_55_P1964375	1.17543	1883.64	2148.73	1922.09	2454.46	2577.88	2362.13	11.255	11.132	11.2821	10.989	11.0345	10.946	Detected	Detected	Detected	Detected	Detected	Detected	NR_003107	chr8:28407450-28407509	Gm9731	Mus musculus predicted gene 9731 (Gm9731), non-coding RNA [NR_003107]		NR_003107		732482
A_51_P128876	0.89123	1156.52	2075.91	1155.31	2224.99	2680.77	2175.39	10.5892	11.0767	10.5903	10.842	11.0873	10.8252	Detected	Detected	Detected	Detected	Detected	Detected	NM_025378	chr7:148195650-148195591	Ifitm3	Mus musculus interferon induced transmembrane protein 3 (Ifitm3), mRNA [NM_025378]	GO:0009607|GO:0008285|GO:0016020|GO:0005886|GO:0016023|GO:0016021	NM_025378	Mm.141021	66141
A_55_P2121042	1.01594	75.7729	61.5161	71.8236	148.61	67.6519	143.8	6.76903	5.98025	6.70518	6.64675	6.12671	6.61254	Detected	Detected	Detected	Detected	Detected	Detected	NM_001082531	chr4:138390748-138390807	Pla2g2a	Mus musculus phospholipase A2, group IIA (platelets, synovial fluid) (Pla2g2a), mRNA [NM_001082531]	GO:0050678|GO:0008285|GO:0005783|GO:0005509|GO:0050680|GO:0005615|GO:0046872|GO:0005739|GO:0016042|GO:0005543|GO:0016020|GO:0016787|GO:0042127|GO:0047498|GO:0004623|GO:0006644|GO:0030141|GO:0035019|GO:0046473|GO:0040008	NM_001082531	Mm.4675	18780
A_52_P219230	0.954085	171.027	217.151	185.798	369.927	237.895	360.97	7.90824	7.80316	8.02782	8.10092	7.76057	8.08116	Detected	Detected	Detected	Detected	Detected	Detected	NM_178611	chr7:3959493-3959434	Lair1	Mus musculus leukocyte-associated Ig-like receptor 1 (Lair1), transcript variant b, mRNA [NM_178611]	GO:0016020|GO:0005886|GO:0004872|GO:0016021	NM_178611	Mm.290880	52855
A_51_P207591	0.949623	72.9638	87.424	71.0008	165.662	88.1264	164.583	6.7168	6.50242	6.68779	6.82263	6.47143	6.83668	Detected	Detected	Detected	Detected	Detected	Detected	NM_013473	chr14:34913661-34913720	Anxa8	Mus musculus annexin A8 (Anxa8), mRNA [NM_013473]	GO:0005544	NM_013473	Mm.3267	11752
A_55_P2131920	1.14838	841.907	641.482	846.397	1157.13	813.455	1116.05	10.147	9.36736	10.1516	9.85866	9.3866	9.82196	Detected	Detected	Detected	Detected	Detected	Detected	NM_175686	chr1:165175434-165175375	Prrx1	Mus musculus paired related homeobox 1 (Prrx1), transcript variant 2, mRNA [NM_175686]	GO:0006355|GO:0003700|GO:0042472|GO:0051216|GO:0048844|GO:0048704|GO:0002053|GO:0005634|GO:0007275|GO:0000122|GO:0030326|GO:0003677|GO:0048701|GO:0043565|GO:0045880|GO:0060021|GO:0042474	NM_175686	Mm.288642	18933
A_55_P2404223	1.0342	153.67	232.742	164.485	307.129	241.676	299.646	7.75808	7.90603	7.85701	7.80909	7.78039	7.78608	Detected	Detected	Detected	Detected	Detected	Detected	NM_026350	chr8:86782822-86782763	Ccdc130	Mus musculus coiled-coil domain containing 130 (Ccdc130), mRNA [NM_026350]	GO:0008150|GO:0003674|GO:0005575	NM_026350	Mm.30095	67736
A_55_P2101944	1.70666	91416.4	60659.3	91775.8	54264.2	57036	53441.4	16.5529	16.0072	16.5856	15.6099	15.5971	15.6252	Detected	Detected	Detected	Detected	Detected	Detected		chr7:146146994-146146935
A_52_P358860	1.18515	545.71	837.027	530.804	769.536	893.656	767.166	9.52904	9.74795	9.49155	9.25153	9.52153	9.26028	Detected	Detected	Detected	Detected	Detected	Detected	NM_008180	chr2:155390531-155389432	Gss	Mus musculus glutathione synthetase (Gss), mRNA [NM_008180]	GO:0042277|GO:0000287|GO:0016874|GO:0005625|GO:0003824|GO:0004363|GO:0005524|GO:0046872|GO:0042803|GO:0043295|GO:0000166|GO:0006750|GO:0016594|GO:0046686	NM_008180	Mm.252316	14854
A_51_P119031	1.07146	2873.51	3484.15	2835.35	3930.28	4484.61	3853.07	11.8387	11.8417	11.8211	11.6886	11.8372	11.677	Detected	Detected	Detected	Detected	Detected	Detected	NM_001081430	chr14:49810345-49810404	Naa30	Mus musculus N(alpha)-acetyltransferase 30, NatC catalytic subunit (Naa30), mRNA [NM_001081430]	GO:0008150|GO:0003674|GO:0005737|GO:0008080|GO:0004596|GO:0008152|GO:0005575|GO:0016740|GO:0008415	NM_001081430	Mm.275688	70646
A_51_P309854	1.5212	8295.45	10062.2	8201.51	8176.91	7892.52	7908.49	13.3079	13.3913	13.2975	12.7721	12.6625	12.7465	Detected	Detected	Detected	Detected	Detected	Detected	NM_080465	chr18:45845292-45845351	Kcnn2	Mus musculus potassium intermediate/small conductance calcium-activated channel, subfamily N, member 2 (Kcnn2), mRNA [NM_080465]	GO:0005516|GO:0016020|GO:0006810|GO:0016021|GO:0015269|GO:0006813|GO:0005216|GO:0016286|GO:0006811	NM_080465	Mm.458654	140492
A_51_P343900	1.00901	2367.8	3021.38	2381.74	3721.79	3712.74	3603.92	11.57	11.6318	11.5775	11.6103	11.5522	11.578	Detected	Detected	Detected	Detected	Detected	Detected	NM_009532	chr7:25358268-25358327	Xrcc1	Mus musculus X-ray repair complementing defective repair in Chinese hamster cells 1 (Xrcc1), mRNA [NM_009532]	GO:0005622|GO:0003684|GO:0000012|GO:0006281|GO:0005654|GO:0005634|GO:0006974	NM_009532	Mm.4347	22594
A_51_P234359	1.29918	54.4054	58.0974	55.234	84.294	50.5657	92.4094	6.3151	5.88901	6.33495	5.75299	5.73638	5.9169	Detected	Detected	Detected	Detected	Detected	Detected	NM_011328	chr7:148464297-148464238	Sct	Mus musculus secretin (Sct), mRNA [NM_011328]	GO:0005179|GO:0005576	NM_011328	Mm.4723	20287
A_51_P487813	1.14311	15593.9	14208.6	16142	17527.1	19146.8	17070.5	14.1919	13.8889	14.2409	13.8966	13.9659	13.8803	Detected	Detected	Detected	Detected	Detected	Detected	NM_016753	chr3:67262048-67261989	Lxn	Mus musculus latexin (Lxn), mRNA [NM_016753]	GO:0010951|GO:0004857|GO:0005737|GO:0008191|GO:0050965|GO:0043086	NM_016753	Mm.2632	17035
A_52_P613977	1.10275	3621.35	4233.84	3660.51	4852.82	5299.3	4620.36	12.1515	12.1352	12.1654	11.9971	12.0871	11.9445	Detected	Detected	Detected	Detected	Detected	Detected		chr17:015703269-015703210
A_55_P1957209	1.6543	68.1846	64.6765	67.2371	62.9308	84.826	66.1575	6.62629	6.05592	6.61296	5.29335	6.42384	5.39932	Detected	Detected	Detected	Detected	Detected	Detected	NM_001101519	chr8:13742920-13742979	4932443I19Rik	Mus musculus RIKEN cDNA 4932443I19 gene (4932443I19Rik), mRNA [NM_001101519]	GO:0008150|GO:0003674|GO:0005575	NM_001101519	Mm.252143	403185
A_52_P549166	1.21614	203.696	296.99	206.742	300.714	336.951	295.625	8.15898	8.25312	8.18306	7.77501	8.2122	7.76105	Detected	Detected	Detected	Detected	Detected	Detected	NM_173451	chr3:126142564-126142623	Arsj	Mus musculus arylsulfatase J (Arsj), mRNA [NM_173451]	GO:0008150|GO:0003674|GO:0016787|GO:0008152|GO:0005576|GO:0008484|GO:0005575|GO:0003824|GO:0046872	NM_173451	Mm.317021	271970
A_55_P2052210	1.08278	36496.5	35178.5	36742	41783.5	43223.4	40403.3	15.3293	15.2169	15.3462	15.1948	15.1678	15.1856	Detected	Detected	Detected	Detected	Detected	Detected	NM_008112	chr13:3565007-3565066	Gdi2	Mus musculus guanosine diphosphate (GDP) dissociation inhibitor 2 (Gdi2), mRNA [NM_008112]	GO:0005737|GO:0005794|GO:0031267|GO:0016020|GO:0009986|GO:0007264|GO:0005093|GO:0015031|GO:0005097|GO:0005096	NM_008112	Mm.153226	14569
A_51_P128987	1.10394	1017.4	1132.7	1014.43	1505.17	1321.57	1487.35	10.4073	10.1837	10.4047	10.2492	10.0692	10.2493	Detected	Detected	Detected	Detected	Detected	Detected	NM_008012	chr6:34318338-34318397	Akr1b8	Mus musculus aldo-keto reductase family 1, member B8 (Akr1b8), mRNA [NM_008012]	GO:0004032|GO:0005737|GO:0016491|GO:0055114	NM_008012	Mm.5378	14187
A_51_P111223	0.965588	84.3495	96.0316	83.2876	180.533	102.958	180.74	6.9171	6.64075	6.90279	6.95993	6.67012	6.98215	Detected	Detected	Detected	Detected	Detected	Detected	NM_147094	chr7:110600749-110600808	Olfr606	Mus musculus olfactory receptor 606 (Olfr606), mRNA [NM_147094]	GO:0007608|GO:0007165|GO:0004984|GO:0007186|GO:0004930|GO:0004872|GO:0016021|GO:0004871	NM_147094	Mm.377840	259098
A_55_P1958431	0.851853	62.4872	84.7282	62.1536	160.613	97.0266	160.171	6.50664	6.45168	6.50692	6.77304	6.59284	6.79332	Detected	Detected	Detected	Detected	Detected	Detected		chr8:040291783-040291842
A_51_P267969	0.938644	21.0221	28.4839	21.2625	57.0643	24.707	56.9117	5.03639	4.70987	5.07483	5.13483	4.79318	5.16713	Detected	Compromised	Detected	Compromised	Detected	Detected	NM_011259	chr6:78333635-78333694	Reg3a	Mus musculus regenerating islet-derived 3 alpha (Reg3a), mRNA [NM_011259]	GO:0008150|GO:0003674|GO:0006954|GO:0005488|GO:0005529|GO:0005576|GO:0006953|GO:0005575	NM_011259	Mm.2552	19694
A_55_P2111153	0.933551	4622.47	5804.65	4646.56	7236.03	7849.76	7179.02	12.4865	12.5827	12.4945	12.5979	12.656	12.6075	Detected	Detected	Detected	Detected	Detected	Detected		chr7:069896175-069896116
A_51_P210560	1.14722	11045.8	11284.8	11061	13491	12642	13196.7	13.7044	13.5583	13.7055	13.5133	13.3595	13.5011	Detected	Detected	Detected	Detected	Detected	Detected	NM_177242	chr5:122773821-122773880	Pptc7	Mus musculus PTC7 protein phosphatase homolog (S. cerevisiae) (Pptc7), mRNA [NM_177242]	GO:0005739|GO:0008150|GO:0003674|GO:0016787|GO:0004721|GO:0003824|GO:0046872	NM_177242	Mm.485447	320717
A_55_P2048493	1.07527	157.864	162.915	164.152	223.494	307.665	232.452	7.79908	7.40709	7.8532	7.28493	8.09191	7.36842	Detected	Detected	Detected	Detected	Detected	Detected	NR_027955	chr3:65331565-65331506	4931440P22Rik	Mus musculus RIKEN cDNA 4931440P22 gene (4931440P22Rik), non-coding RNA [NR_027955]	GO:0008150|GO:0003674|GO:0005575	NR_027955	Mm.475465	71004
A_55_P1996087	0.771766	6439.26	12284.5	6389.93	14647.3	13557.7	14144.9	12.9606	13.6774	12.9473	13.6385	13.4598	13.6082	Detected	Detected	Detected	Detected	Detected	Detected	NM_001024849	chr2:177566800-177566741	Gm14325	Mus musculus predicted gene 14325 (Gm14325), mRNA [NM_001024849]	GO:0008150|GO:0003674|GO:0005575|GO:0046872	NM_001024849	Mm.425123	329575
A_55_P1999419	1.05447	1980.56	2311.35	1991.03	2833.63	3049.27	2751.08	11.3257	11.2348	11.332	11.2089	11.2725	11.1816	Detected	Detected	Detected	Detected	Detected	Detected	NM_027404	chr12:112947765-112947706	Bag5	Mus musculus BCL2-associated athanogene 5 (Bag5), mRNA [NM_027404]	GO:0090083|GO:0048471|GO:0016234|GO:0070997|GO:0051087|GO:0061084|GO:0051444|GO:0006915|GO:0031397|GO:0031625	NM_027404	Mm.44239	70369
A_51_P112237	0.956898	304.918	403.711	303.927	591.926	482.532	574.228	8.72805	8.6926	8.72526	8.84237	8.68109	8.81313	Detected	Detected	Detected	Detected	Detected	Detected	NM_144524	chr12:88041617-88041558	Angel1	Mus musculus angel homolog 1 (Drosophila) (Angel1), mRNA [NM_144524]	GO:0008150|GO:0003674|GO:0005575	NM_144524	Mm.63979	68737
A_55_P1958246	1.22635	1224.29	1091.93	1247.56	1546.41	1260.4	1545.89	10.6652	10.1335	10.6918	10.2946	10.0053	10.3076	Detected	Detected	Detected	Detected	Detected	Detected	NM_001198984	chr18:60975715-60975656	Tcof1	Mus musculus Treacher Collins Franceschetti syndrome 1, homolog (Tcof1), transcript variant 1, mRNA [NM_001198984]	GO:0006810|GO:0005730|GO:0005634|GO:0042790	NM_001198984	Mm.2215	21453
A_52_P546635	0.785078	3950.27	5145.29	3939.56	7999.46	7004.61	7935.32	12.2662	12.4134	12.2624	12.7431	12.4945	12.7516	Detected	Detected	Detected	Detected	Detected	Detected	NM_011546	chr18:5774613-5774672	Zeb1	Mus musculus zinc finger E-box binding homeobox 1 (Zeb1), mRNA [NM_011546]	GO:0005515|GO:0007389|GO:0003700|GO:0008285|GO:0010464|GO:0051216|GO:0033081|GO:0048704|GO:0005634|GO:0048598|GO:0048596|GO:0046872|GO:0005622|GO:0005737|GO:0003690|GO:0071230|GO:0030857|GO:0045944|GO:0017015|GO:0005667|GO:0006355|GO:0051150|GO:0070888|GO:0000122|GO:0003676|GO:0007417|GO:0003677|GO:0006351|GO:0043565|GO:0045666|GO:0003682|GO:0008270|GO:0045892|GO:0008134	NM_011546	Mm.3929	21417
A_55_P2015088	0.971672	43.8957	53.9893	42.7258	92.469	62.1801	97.2371	6.01884	5.76945	5.99052	5.8936	6.01432	5.99526	Detected	Detected	Detected	Detected	Detected	Detected		chr15:074878406-074878347
A_55_P2098226	1.26378	82.2605	96.715	76.6189	115.476	114.961	113.751	6.88186	6.65124	6.78726	6.24504	6.81574	6.24636	Detected	Detected	Detected	Detected	Detected	Detected	NM_181344	chr6:124460498-124460557	C1rl	Mus musculus complement component 1, r subcomponent-like (C1rl), mRNA [NM_181344]	GO:0008150|GO:0003674|GO:0016787|GO:0004252|GO:0045087|GO:0006958|GO:0006508|GO:0008236|GO:0008233|GO:0005576|GO:0003824|GO:0005615	NM_181344	Mm.132974	232371
A_55_P1961541	1.11203	67.0621	138.562	76.7073	115.997	186.342	126.844	6.60622	7.18082	6.78992	6.25357	7.44473	6.41908	Detected	Detected	Detected	Detected	Detected	Detected	AK020900	chr19:40373983-40374041	A930028N01Rik	Mus musculus adult retina cDNA, RIKEN full-length enriched library, clone:A930028N01 product:unclassifiable, full insert sequence. [AK020900]	GO:0008150|GO:0003674|GO:0005575		Mm.447298	78438
A_66_P126300	1.04793	1032.88	1515.08	1028.47	1654.83	1745.5	1632.61	10.4293	10.6086	10.4237	10.3952	10.4696	10.3942	Detected	Detected	Detected	Detected	Detected	Detected	NM_029017	chr3:32630111-32629104	Mrpl47	Mus musculus mitochondrial ribosomal protein L47 (Mrpl47), nuclear gene encoding mitochondrial protein, mRNA [NM_029017]	GO:0005739|GO:0008150|GO:0003674|GO:0003735|GO:0030529|GO:0005761|GO:0005840|GO:0006412	NM_029017	Mm.288960	74600
A_55_P2005898	1.07153	97.4507	103.685	93.9567	172.343	113.45	178.97	7.12014	6.75272	7.07247	6.88202	6.79789	6.96641	Detected	Detected	Detected	Detected	Detected	Detected	XM_003086032	chr16:91170513-91170454	Gm9881	predicted gene 9881 [Source:MGI Symbol;Acc:MGI:3641832] [ENSMUST00000068783]	GO:0008150|GO:0003674|GO:0005575	XM_003086032	Mm.483659	791288
A_55_P1984173	0.952968	6012.86	5405.18	5986.82	8017.27	9442.83	7826.45	12.858	12.4865	12.8566	12.747	12.9317	12.7309	Detected	Detected	Detected	Detected	Detected	Detected	NM_178080	chr3:97542865-97542806	Pde4dip	Mus musculus phosphodiesterase 4D interacting protein (myomegalin) (Pde4dip), transcript variant 2, mRNA [NM_178080]	GO:0005515|GO:0005813|GO:0005737|GO:0005794|GO:0005634|GO:0030016|GO:0019899|GO:0005856|GO:0043623	NM_178080	Mm.129840	83679
A_52_P122696	1.1646	8836.93	11151.5	8933.07	11690.2	10655.9	11493	13.3957	13.5441	13.4143	13.2934	13.1128	13.2884	Detected	Detected	Detected	Detected	Detected	Detected	NM_019722	chr19:6137822-6137763	Arl2	Mus musculus ADP-ribosylation factor-like 2 (Arl2), mRNA [NM_019722]	GO:0015870|GO:0005515|GO:0031116|GO:0005813|GO:0005794|GO:0031113|GO:0003924|GO:0005634|GO:0005525|GO:0005829|GO:0051297|GO:0005739|GO:0006184|GO:0005758|GO:0007049|GO:0005737|GO:0000166|GO:0051457|GO:0019003|GO:0005856|GO:0034260	NM_019722	Mm.21071	56327
A_51_P153995	0.907381	881.719	1493.54	891.043	1906.99	1512.52	1873.2	10.2145	10.5884	10.2333	10.6006	10.2621	10.5941	Detected	Detected	Detected	Detected	Detected	Detected	NM_018762	chr6:87729650-87729709	Gp9	Mus musculus glycoprotein 9 (platelet) (Gp9), mRNA [NM_018762]	GO:0007599|GO:0008150|GO:0003674|GO:0016020|GO:0005886|GO:0007596|GO:0016021|GO:0007155	NM_018762	Mm.12897	54368
A_55_P1961168	0.332909	7091.56	10495.5	7043.42	12276.1	13642.2	187536	13.0902	13.4466	13.0847	13.3732	13.4682	17.5405	Detected	Detected	Compromised	Detected	Detected	Detected		chr11:099701412-099701353
A_51_P375771	0.97705	206.396	280.969	206.809	399.733	333.126	397.974	8.18128	8.1729	8.18394	8.2156	8.19689	8.22612	Detected	Detected	Detected	Detected	Detected	Detected	NM_001093750	chrX:152008357-152008298	Ptchd1	Mus musculus patched domain containing 1 (Ptchd1), mRNA [NM_001093750]	GO:0003674|GO:0050890|GO:0016020|GO:0005886|GO:0008158|GO:0016021|GO:0007224	NM_001093750	Mm.218811	211612
A_55_P1976267	0.94619	32.8813	39.8262	31.7058	65.7404	48.6709	79.2412	5.6331	5.26945	5.59515	5.366	5.68524	5.68585	Detected	Detected	Detected	Detected	Detected	Detected	AW475325	chr18:35652598-35652657		un64e01.y1 Sugano mouse kidney mkia Mus musculus cDNA clone IMAGE:2503416 5'. [AW475325]			Mm.400995
A_51_P134812	0.843112	2084.18	2095.63	2006.74	3066.35	4819.31	2986.43	11.3975	11.0901	11.3457	11.3238	11.946	11.3022	Detected	Detected	Detected	Detected	Detected	Detected	NM_026929	chr2:119179990-119180049	Chac1	Mus musculus ChaC, cation transport regulator-like 1 (E. coli) (Chac1), mRNA [NM_026929]	GO:0006986|GO:0003674|GO:0005737|GO:0070059|GO:0006915|GO:0005829	NM_026929	Mm.35083	69065
A_51_P488103	1.39014	209.161	210.137	214.375	264.238	203.832	278.168	8.19979	7.75987	8.23538	7.55162	7.56154	7.6562	Detected	Detected	Detected	Detected	Detected	Detected	NM_013688	chr17:45678906-45678965	Tcte1	Mus musculus t-complex-associated testis expressed 1 (Tcte1), mRNA [NM_013688]	GO:0008150|GO:0003674|GO:0005575	NM_013688	Mm.329064	21645
A_51_P365859	1.3286	3382.83	4624.09	3393.49	3385.82	5607.3	3476.3	12.0659	12.2618	12.0668	11.4682	12.171	11.5255	Detected	Detected	Detected	Detected	Detected	Detected	NM_183173	chr11:53290743-53290684	Ankrd43	Mus musculus ankyrin repeat domain 43 (Ankrd43), mRNA [NM_183173]	GO:0008150|GO:0003674|GO:0005575	NM_183173	Mm.145208	237761
A_55_P2158494	1.18084	52.2554	92.3281	49.4325	109.513	60.1507	108.643	6.25738	6.58234	6.1844	6.15592	5.9763	6.17246	Detected	Detected	Detected	Detected	Detected	Detected		chr7:127760870-127760929
A_55_P2185910	0.980232	111.957	191.711	105.168	211.891	244.126	218.837	7.31504	7.64111	7.23177	7.20367	7.7925	7.27817	Detected	Detected	Detected	Detected	Detected	Detected	NM_172307	chrX:153988943-153988884	Mbtps2	Mus musculus membrane-bound transcription factor peptidase, site 2 (Mbtps2), mRNA [NM_172307]	GO:0006629|GO:0046872|GO:0003674|GO:0008150|GO:0005737|GO:0016020|GO:0016787|GO:0006508|GO:0008233|GO:0016021|GO:0004222|GO:0008202|GO:0008237|GO:0008203	NM_172307	Mm.37577	270669
A_55_P1957997	0.951829	116.67	146.27	119.819	249.562	181.056	237.325	7.37869	7.25075	7.42362	7.45691	7.40678	7.40304	Detected	Detected	Detected	Detected	Detected	Detected	AK036265	chr16:31428129-31428070	LOC100047123	Mus musculus 16 days neonate cerebellum cDNA, RIKEN full-length enriched library, clone:9630050E20 product:unclassifiable, full insert sequence. [AK036265]			Mm.466711	100047123
A_55_P2387865	1.11221	72.7914	77.2406	70.1586	139.134	65.5756	144.568	6.7137	6.31983	6.67372	6.53926	6.08539	6.62231	Detected	Detected	Detected	Detected	Detected	Detected	AK019762	chr19:55715218-55715159	4930552P12Rik	Mus musculus adult male testis cDNA, RIKEN full-length enriched library, clone:4930552P12 product:unclassifiable, full insert sequence. [AK019762]	GO:0008150|GO:0003674|GO:0005575		Mm.329924	77594
A_51_P107315	0.730377	6.20536	23.092	6.84642	46.5609	8.93593	47.4278	3.63632	4.32102	3.73688	4.80179	3.38058	4.87171	Compromised	Compromised	Detected	Compromised	Detected	Detected	NM_145423	chr10:88391888-88391947	Slc5a8	Mus musculus solute carrier family 5 (iodide transporter), member 8 (Slc5a8), mRNA [NM_145423]	GO:0005215|GO:0016020|GO:0005886|GO:0006810|GO:0006915|GO:0016021|GO:0006814|GO:0055085|GO:0022803|GO:0015293|GO:0006811	NM_145423	Mm.77381	216225
A_55_P2183549	0.942449	1351.31	1992.19	1371.67	2374.75	2492.84	2368.98	10.7959	11.0084	10.8197	10.9433	10.9871	10.9502	Detected	Detected	Detected	Detected	Detected	Detected	XM_357236	chr1:181450857-181450799	Gm5561	predicted gene 5561 [Source:MGI Symbol;Acc:MGI:3804971] [ENSMUST00000081665]		XM_357236	Mm.297649	433941
A_51_P483658	1.052	9104.49	12095.3	9214.98	13979.4	11704.8	13367.7	13.4364	13.6564	13.4589	13.5643	13.2497	13.5183	Detected	Detected	Detected	Detected	Detected	Detected	NM_018880	chr7:112759281-112759222	Trim3	Mus musculus tripartite motif-containing 3 (Trim3), mRNA [NM_018880]	GO:0005622|GO:0005515|GO:0005737|GO:0006810|GO:0008270|GO:0015031|GO:0046872|GO:0005768	NM_018880	Mm.29290	55992
A_55_P2087458	1.7201	10103.8	13316.4	10323.4	9068.48	8681.53	8850.95	13.5777	13.7929	13.6116	12.9211	12.8089	12.9047	Detected	Detected	Detected	Detected	Detected	Detected	AY923184	chr10:3551748-3551689	Oprm1	opioid receptor, mu 1 [Source:MGI Symbol;Acc:MGI:97441] [ENSMUST00000143875]	GO:0005886|GO:0032100|GO:0032839|GO:0007193|GO:0004988|GO:0004985|GO:0030425|GO:0007191|GO:0007610|GO:0043204|GO:0004872|GO:0007626|GO:0004871|GO:0004930|GO:0060079|GO:0005624|GO:0042383|GO:0007165|GO:0032590|GO:0007186|GO:0016020|GO:0044424|GO:0045121|GO:0016021|GO:0005925|GO:0031635|GO:0051930		Mm.457998	18390
A_55_P2070009	1.22561	58.9959	68.919	57.1713	106.574	56.8744	101.955	6.4263	6.15847	6.38033	6.11521	5.89758	6.07181	Detected	Detected	Detected	Detected	Detected	Detected	NM_010660	chr11:99247905-99247846	Krt10	Mus musculus keratin 10 (Krt10), mRNA [NM_010660]	GO:0005882|GO:0005515|GO:0005198|GO:0030855|GO:0071277|GO:0045095	NM_010660	Mm.22662	16661
A_51_P292757	1.16508	6851.52	6074.5	6857.59	7960.88	7697.85	7816.23	13.046	12.6609	13.0484	12.7361	12.6294	12.7284	Detected	Detected	Detected	Detected	Detected	Detected	NM_025988	chr11:102973437-102973496	Acbd4	Mus musculus acyl-Coenzyme A binding domain containing 4 (Acbd4), transcript variant 1, mRNA [NM_025988]	GO:0008150|GO:0003674|GO:0005575	NM_025988	Mm.390367	67131
A_55_P1994534	1.39376	495.65	554.73	512.241	540.823	657.711	553.996	9.39565	9.15246	9.4387	8.69527	9.10202	8.75256	Detected	Detected	Detected	Detected	Detected	Detected	XR_035255	chr8:63464639-63464698		RIKEN cDNA B230317F23 gene [Source:MGI Symbol;Acc:MGI:2443920] [ENSMUST00000052189]		XR_035255	Mm.390040
A_55_P2033650	1.19875	1214.76	1081.97	1216.63	1563.25	1319.62	1511.99	10.6546	10.1222	10.6606	10.3098	10.0671	10.2759	Detected	Detected	Detected	Detected	Detected	Detected	NM_009949	chr4:107576650-107576591	Cpt2	Mus musculus carnitine palmitoyltransferase 2 (Cpt2), nuclear gene encoding mitochondrial protein, mRNA [NM_009949]	GO:0005739|GO:0004095|GO:0006853|GO:0008152|GO:0005743|GO:0046320|GO:0016740|GO:0008415	NM_009949	Mm.307620	12896
A_52_P142531	1.08686	886.912	1207.83	906.918	1456.23	1293.89	1390.5	10.2227	10.2748	10.2518	10.2005	10.0381	10.1502	Detected	Detected	Detected	Detected	Detected	Detected	NM_153421	chr3:30799239-30799180	Phc3	Mus musculus polyhomeotic-like 3 (Drosophila) (Phc3), transcript variant 2, mRNA [NM_153421]	GO:0031519|GO:0008150|GO:0003674|GO:0008270|GO:0007275|GO:0005634|GO:0003677|GO:0046872	NM_153421	Mm.233173	241915
A_51_P498831	1.12743	2101.5	2886.3	2120.52	2848.93	3434.83	2814.15	11.4076	11.5618	11.421	11.2159	11.4414	11.214	Detected	Detected	Detected	Detected	Detected	Detected	NM_033562	chr11:70823515-70823456	Derl2	Mus musculus Der1-like domain family, member 2 (Derl2), mRNA [NM_033562]	GO:0006986|GO:0003674|GO:0008284|GO:0016020|GO:0030307|GO:0005783|GO:0030970|GO:0030176|GO:0016021|GO:0030433|GO:0030968	NM_033562	Mm.28131	116891
A_55_P2153580	0.96114	93.493	90.8177	98.1186	157.629	156.595	177.031	7.06181	6.55836	7.13033	6.74519	7.22795	6.94891	Detected	Detected	Detected	Detected	Detected	Detected	NM_001083958	chr5:145999132-145999191	Zfp655	Mus musculus zinc finger protein 655 (Zfp655), transcript variant 2, mRNA [NM_001083958]	GO:0008150|GO:0003674|GO:0005737|GO:0005730|GO:0005634	NM_001083958	Mm.206555	72611
A_66_P134040	0.835055	2163.91	3468.55	2167.36	4532.92	4144.26	4445.13	11.4462	11.8365	11.4529	11.8983	11.7295	11.8879	Detected	Detected	Detected	Detected	Detected	Detected	NM_026776	chr11:101120357-101120416	Vps25	Mus musculus vacuolar protein sorting 25 (yeast) (Vps25), mRNA [NM_026776]	GO:0005739|GO:0003674|GO:0006355|GO:0005737|GO:0016020|GO:0006810|GO:0005634|GO:0015031|GO:0016044|GO:0006351|GO:0005829|GO:0005768	NM_026776	Mm.301020	28084
A_52_P425971	1.22718	106.29	106.561	109.68	167.529	115.317	159.717	7.24963	6.79515	7.29133	6.83975	6.82074	6.78959	Detected	Detected	Detected	Detected	Detected	Detected	NM_183097	chr8:86527040-86527099	1700067K01Rik	Mus musculus RIKEN cDNA 1700067K01 gene (1700067K01Rik), mRNA [NM_183097]	GO:0008150|GO:0003674|GO:0005575	NM_183097	Mm.75101	73453
A_55_P2114201	0.897861	24.5781	47.1217	23.167	59.8876	57.9211	62.8761	5.25589	5.55337	5.18456	5.2136	5.92263	5.32388	Detected	Compromised	Detected	Detected	Detected	Detected	NM_001167963	chr12:52474532-52474591	G2e3	Mus musculus G2/M-phase specific E3 ubiquitin ligase (G2e3), transcript variant 2, mRNA [NM_001167963]	GO:0000209|GO:0043066|GO:0004842|GO:0005794|GO:0016881|GO:0016874|GO:0001824|GO:0006915|GO:0005634|GO:0007275|GO:0046872|GO:0043231|GO:0005622|GO:0005737|GO:0008270|GO:0006464	NM_001167963	Mm.253264	217558
A_55_P2100700	1.15029	8600.62	9470.03	8929.87	11072.1	10339.1	10790.1	13.3579	13.305	13.4137	13.2101	13.0657	13.1948	Detected	Detected	Detected	Detected	Detected	Detected	NM_026869	chr3:89238991-89239050	Pygo2	Mus musculus pygopus 2 (Pygo2), mRNA [NM_026869]	GO:0048589|GO:0007420|GO:0002088|GO:0001822|GO:0060021|GO:0005634|GO:0016055|GO:0009791|GO:0001701|GO:0046872	NM_026869	Mm.22521	68911
A_55_P2040878	0.657883	589.607	1252.15	607.125	1759.84	1848.9	1685.66	9.63978	10.3347	9.68362	10.4858	10.5489	10.4357	Detected	Detected	Detected	Detected	Detected	Detected	NM_001040691	chr5:114588731-114588790	Ung	Mus musculus uracil DNA glycosylase (Ung), transcript variant 1, mRNA [NM_001040691]	GO:0045437|GO:0004844|GO:0043066|GO:0005634|GO:0016446|GO:0006974|GO:0016799|GO:0005739|GO:0006281|GO:0016787|GO:0006284|GO:0016798|GO:0008152|GO:0016447	NM_001040691	Mm.1393	22256
A_55_P2003393	1.14049	475.707	340.146	476.017	531.79	750.318	506.782	9.33027	8.45134	9.33344	8.66514	9.27401	8.60692	Detected	Detected	Detected	Detected	Detected	Detected	AK141001	chr7:106777584-106777643	Gm10605	Mus musculus 16 days embryo head cDNA, RIKEN full-length enriched library, clone:C130095J21 product:hypothetical protein, full insert sequence. [AK141001]	GO:0008150|GO:0003674|GO:0005575		Mm.427997	100038557
A_55_P2048953	0.750934	58.7869	89.6893	59.8444	185.361	99.3059	186.424	6.42019	6.54097	6.44857	7.0011	6.62231	7.02604	Detected	Detected	Detected	Detected	Detected	Detected	NR_003100	chr6:67515347-67515288	4930515G16Rik	Mus musculus RIKEN cDNA 4930515G16 gene (4930515G16Rik), non-coding RNA [NR_003100]		NR_003100	Mm.463364	75070
A_55_P2135701	1.21563	265.045	325.151	262.123	398.764	330.038	387.594	8.5304	8.3859	8.51398	8.21203	8.18598	8.18714	Detected	Detected	Detected	Detected	Detected	Detected	AK166513	chr7:27990341-27990400	BC024978	Mus musculus mammary gland RCB-0527 Jyg-MC(B) cDNA, RIKEN full-length enriched library, clone:G930043M10 product:unclassifiable, full insert sequence. [AK166513]	GO:0008150|GO:0003674|GO:0005575		Mm.379069	414069
A_55_P1999992	1.04229	119.425	136.645	121.3	222.803	168.104	213.466	7.4098	7.15925	7.44098	7.28183	7.31624	7.23268	Detected	Detected	Detected	Detected	Detected	Detected	NM_172693	chr4:47135796-47135855	Galnt12	Mus musculus UDP-N-acetyl-alpha-D-galactosamine:polypeptide N-acetylgalactosaminyltransferase 12 (Galnt12), mRNA [NM_172693]	GO:0008150|GO:0003674|GO:0004653|GO:0005794|GO:0016020|GO:0016757|GO:0005529|GO:0016021|GO:0005575|GO:0016740	NM_172693	Mm.132246	230145
A_66_P122660	0.997484	46.8102	43.6078	45.9922	97.546	47.8796	97.1705	6.1067	5.42686	6.08815	5.97612	5.66291	5.99359	Detected	Detected	Detected	Detected	Detected	Detected	NM_153524	chr7:55237288-55237229	Mrgpra4	Mus musculus MAS-related GPR, member A4 (Mrgpra4), mRNA [NM_153524]	GO:0007165|GO:0016020|GO:0007186|GO:0005886|GO:0007218|GO:0004930|GO:0007268|GO:0004872|GO:0016021|GO:0005575|GO:0004871|GO:0008188	NM_153524	Mm.207065	235854
A_55_P1975140	1.12358	465.276	663.138	455.151	718.092	750.335	680.367	9.30453	9.41221	9.27593	9.13738	9.27427	9.07671	Detected	Detected	Detected	Detected	Detected	Detected	NM_001111030	chr2:58124303-58124244	Acvr1c	Mus musculus activin A receptor, type IC (Acvr1c), transcript variant 1, mRNA [NM_001111030]	GO:0016361|GO:0007368|GO:0005886|GO:0001834|GO:0019915|GO:0046332|GO:0002021|GO:0046872|GO:0030154|GO:0005737|GO:0000166|GO:0048185|GO:0016301|GO:0005024|GO:0004872|GO:0046676|GO:0016772|GO:0032868|GO:0043065|GO:0009986|GO:0006915|GO:0042981|GO:0005524|GO:0001701|GO:0009749|GO:0016310|GO:0004672|GO:0007181|GO:0016020|GO:0070700|GO:0004674|GO:0048179|GO:0004675|GO:0006468|GO:0016021|GO:0016740	NM_001111030	Mm.77751	269275
A_51_P226711	0.678321	38.6247	68.3175	42.7771	164.407	58.2632	174.647	5.8512	6.14697	5.99288	6.81112	5.931	6.92881	Detected	Detected	Detected	Detected	Detected	Detected	NM_018809	chr2:19368720-19368779	Ptf1a	Mus musculus pancreas specific transcription factor, 1a (Ptf1a), mRNA [NM_018809]	GO:0005515|GO:0005667|GO:0006355|GO:0060042|GO:0048699|GO:0005634|GO:0007275|GO:0048663|GO:0009790|GO:0003677|GO:0006351|GO:0030154|GO:0048384|GO:0043565|GO:0005622|GO:0005737|GO:0045165|GO:0031016|GO:0031017|GO:0009888|GO:0045893|GO:0030902	NM_018809	Mm.69647	19213
A_51_P399853	1.12605	6639.37	6414.95	6557.29	8124.33	7984.17	8034.75	13.0008	12.7436	12.9853	12.764	12.6837	12.7682	Detected	Detected	Detected	Detected	Detected	Detected	NM_133218	chr3:9427111-9427052	Zfp704	Mus musculus zinc finger protein 704 (Zfp704), mRNA [NM_133218]	GO:0005622|GO:0008270|GO:0046872	NM_133218	Mm.212908	170753
A_51_P114843	0.752119	92.0197	186.675	87.1559	260.834	246.362	254.116	7.04073	7.60165	6.96476	7.52824	7.80078	7.51102	Detected	Detected	Detected	Detected	Detected	Detected	NM_198622	chr6:87931096-87931037	H1fx	Mus musculus H1 histone family, member X (H1fx), mRNA [NM_198622]	GO:0008150|GO:0003674|GO:0005694|GO:0005634|GO:0005575|GO:0003677	NM_198622	Mm.33796	243529
A_55_P2185484	0.868177	40.17	67.1143	35.8187	104.604	66.6787	110.22	5.90475	6.11833	5.75337	6.08477	6.10902	6.19448	Detected	Detected	Detected	Detected	Detected	Detected	NM_001033383	chr7:4983419-4983478	Zfp865	Mus musculus zinc finger protein 865 (Zfp865), mRNA [NM_001033383]	GO:0005622|GO:0008150|GO:0003674|GO:0006355|GO:0008270|GO:0005634|GO:0005575|GO:0003676|GO:0003677|GO:0046872|GO:0006351	NM_001033383	Mm.86607	319748
A_51_P220837	1.05623	70.2861	80.3367	59.6165	116.995	99.7802	121.336	6.66799	6.37556	6.44313	6.26884	6.63006	6.351	Detected	Detected	Detected	Detected	Detected	Detected	NM_146549	chr10:128874435-128874494	Olfr786	Mus musculus olfactory receptor 786 (Olfr786), mRNA [NM_146549]	GO:0007608|GO:0007165|GO:0004984|GO:0007186|GO:0004930|GO:0004872|GO:0016021|GO:0004871	NM_146549	Mm.246629	258542
A_55_P2138416	1.08836	22920	17941.9	22370	25139.3	25943.2	24447	14.7129	14.2237	14.6884	14.4297	14.4119	14.4168	Detected	Detected	Detected	Detected	Detected	Detected		chr4:069615168-069615109
A_55_P2102540	1.02937	164.155	336.978	163.541	461.493	147.325	451.483	7.85018	8.43875	7.84858	8.43875	7.14676	8.4267	Detected	Detected	Detected	Detected	Detected	Detected	NM_133859	chr3:103540473-103540414	Olfml3	Mus musculus olfactomedin-like 3 (Olfml3), mRNA [NM_133859]	GO:0008150|GO:0003674|GO:0007275|GO:0005576|GO:0005575	NM_133859	Mm.211535	99543
A_51_P474422	0.986164	5680.12	4799.05	5816.7	7963.43	7196.39	7641.9	12.7741	12.3147	12.813	12.7374	12.5303	12.6944	Detected	Detected	Detected	Detected	Detected	Detected	NM_025931	chr15:77989969-77989910	Ift27	Mus musculus intraflagellar transport 27 homolog (Chlamydomonas) (Ift27), mRNA [NM_025931]	GO:0008150|GO:0003674|GO:0000166|GO:0007264|GO:0005575|GO:0005525	NM_025931	Mm.30191	67042
A_55_P2378827	1.22323	489.098	453.326	476.163	555.168	675.821	576.788	9.37417	8.86704	9.33393	8.74023	9.14478	8.81804	Detected	Detected	Detected	Detected	Detected	Detected	AK047890	chr19:16318217-16318276	LOC553096	Mus musculus 16 days embryo head cDNA, RIKEN full-length enriched library, clone:C130020E14 product:unclassifiable, full insert sequence. [AK047890]			Mm.441684	553096
A_51_P422369	1.16298	574.788	620.571	568.142	796.874	728.653	790.744	9.60084	9.31937	9.58475	9.30032	9.23887	9.31229	Detected	Detected	Detected	Detected	Detected	Detected	NM_001013022	chr15:89207983-89207924	Odf3b	Mus musculus outer dense fiber of sperm tails 3B (Odf3b), mRNA [NM_001013022]	GO:0008150|GO:0003674|GO:0005575	NM_001013022	Mm.247273	70113
A_55_P2131423	0.653289	15.2669	24.4313	16.608	57.4592	32.2034	65.7625	4.64074	4.42772	4.76462	5.14625	5.13874	5.39071	Detected	Compromised	Detected	Compromised	Detected	Detected		chr17_random:000568663-000568604
A_52_P401311	0.735973	4121.33	7945.87	4130.96	10137.4	9274.43	9819.8	12.3278	13.0537	12.3308	13.081	12.907	13.0511	Detected	Detected	Detected	Detected	Detected	Detected		chr1:79919568-79919509		predicted pseudogene 5529 [Source:MGI Symbol;Acc:MGI:3646377] [ENSMUST00000165691]
A_51_P177491	1.02699	228.22	299.802	232.201	415.678	321.216	445.534	8.32492	8.26991	8.34569	8.2745	8.14797	8.40279	Detected	Detected	Detected	Detected	Detected	Detected	NM_023182	chr8:108456554-108456495	Ctrl	Mus musculus chymotrypsin-like (Ctrl), mRNA [NM_023182]	GO:0016787|GO:0008152|GO:0006508|GO:0008236|GO:0008233	NM_023182	Mm.2745	109660
A_65_P03442	0.810255	25456	37587.3	25441.2	44450.5	48973.5	43914.9	14.8639	15.3176	14.8647	15.2941	15.3585	15.3042	Detected	Detected	Detected	Detected	Detected	Detected	NM_008828	chr3:57906894-57906830	Pgk1	Mus musculus phosphoglycerate kinase 1 (Pgk1), mRNA [NM_008828]	GO:0005975|GO:0006094|GO:0005625|GO:0005524|GO:0006096|GO:0005829|GO:0016310|GO:0005737|GO:0004618|GO:0000166|GO:0043531|GO:0016301|GO:0016740	NM_008828	Mm.336205	18655
A_55_P2114779	0.732481	71.0713	123.4	76.4614	231.546	136.523	242.569	6.68212	7.00943	6.78487	7.34343	7.04259	7.43781	Detected	Detected	Detected	Detected	Detected	Detected	NM_015764	chr12:16678514-16678455	Greb1	Mus musculus gene regulated by estrogen in breast cancer protein (Greb1), mRNA [NM_015764]		NM_015764	Mm.428062	268527
A_55_P1999232	0.939313	13.4358	34.6107	15.0063	38.982	26.0206	53.1281	4.49027	5.03973	4.63628	4.51505	4.86526	5.05695	Detected	Compromised	Detected	Compromised	Detected	Detected	NM_001037752	chr2:152419107-152419048	Defb45	Mus musculus defensin beta 45 (Defb45), mRNA [NM_001037752]	GO:0008150|GO:0003674|GO:0005575	NM_001037752	Mm.23779	433490
A_55_P2003592	1.30061	67.2147	83.6752	69.7268	108.323	70.1406	114.569	6.60944	6.43525	6.66476	6.13898	6.17591	6.25699	Detected	Detected	Detected	Detected	Detected	Detected	NM_001197024	chr17:25346523-25346581	Unkl	Mus musculus unkempt-like (Drosophila) (Unkl), transcript variant 1, mRNA [NM_001197024]	GO:0008150|GO:0003674|GO:0005737|GO:0016874|GO:0008270|GO:0005634|GO:0005575|GO:0003676|GO:0046872	NM_001197024	Mm.267353	74154
A_55_P2011767	0.882254	20.897	23.2696	22.0947	58.4007	20.7591	62.0943	5.02786	4.33703	5.11981	5.17261	4.55151	5.30278	Compromised	Compromised	Detected	Compromised	Detected	Detected	AK141778	chr17:22888359-22888418	Gm5493	Mus musculus 9 days embryo whole body cDNA, RIKEN full-length enriched library, clone:D030063M22 product:weakly similar to Hypothetical KRAB box containing protein (Fragment) [Mus musculus], full insert sequence. [AK141778]	GO:0008150|GO:0003674|GO:0005575		Mm.328826	433078
A_52_P46085	0.836338	35.7982	54.8581	34.7697	90.4386	66.5705	101.75	5.75016	5.79624	5.71514	5.85923	6.1073	6.06855	Detected	Detected	Detected	Detected	Detected	Detected	NM_080638	chr7:134133307-134133248	Mvp	Mus musculus major vault protein (Mvp), mRNA [NM_080638]	GO:0005737|GO:0043231	NM_080638	Mm.228797	78388
A_55_P2152305	1.04321	58600.1	53725.9	58032.1	67748.9	64370.6	64129.2	15.9751	15.829	15.9818	15.9302	15.7778	15.8946	Detected	Detected	Detected	Detected	Detected	Detected	NM_027862	chr11:115277147-115277088	Atp5h	Mus musculus ATP synthase, H+ transporting, mitochondrial F0 complex, subunit d (Atp5h), nuclear gene encoding mitochondrial protein, mRNA [NM_027862]	GO:0015986|GO:0006200|GO:0015078|GO:0005743|GO:0005753|GO:0005739|GO:0003674|GO:0016020|GO:0006810|GO:0000276|GO:0045263|GO:0006811|GO:0015992	NM_027862	Mm.371641	71679
A_55_P2089677	0.350031	1627.28	2415.23	1641.92	2804.65	2871.77	52052.6	11.053	11.2942	11.065	11.1901	11.1828	15.5826	Detected	Detected	Compromised	Detected	Detected	Detected	NM_001115009	chr11:83854397-83854456	Synrg	Mus musculus synergin, gamma (Synrg), transcript variant 1, mRNA [NM_001115009]	GO:0008150|GO:0003674|GO:0005737|GO:0005794|GO:0016020|GO:0005509|GO:0006810|GO:0030130|GO:0015031|GO:0006897	NM_001115009	Mm.82680	217030
A_52_P413855	1.09582	473.02	442.341	480.311	673.065	630.1	653.677	9.32379	8.82834	9.34674	9.04764	9.04048	9.01473	Detected	Detected	Detected	Detected	Detected	Detected	NM_144902	chr3:116376192-116376133	Slc35a3	Mus musculus solute carrier family 35 (UDP-N-acetylglucosamine (UDP-GlcNAc) transporter), member 3 (Slc35a3), mRNA [NM_144902]	GO:0015780|GO:0005794|GO:0016020|GO:0005338|GO:0000139|GO:0005462|GO:0006810|GO:0008643|GO:0005351|GO:0016021|GO:0015788	NM_144902	Mm.482174	229782
A_55_P2114697	1.64165	129690	89411.2	130144	76788.5	87771	76193	17.0133	16.5711	17.0607	16.1127	16.2244	16.1625	Detected	Detected	Detected	Detected	Detected	Detected	NM_008103	chr7:123731626-123731567	Gcm1	Mus musculus glial cells missing homolog 1 (Drosophila) (Gcm1), mRNA [NM_008103]	GO:0005667|GO:0006355|GO:0003700|GO:0060706|GO:0060670|GO:0005634|GO:0007275|GO:0003677|GO:0006351|GO:0046872|GO:0060018|GO:0008270|GO:0008134	NM_008103	Mm.1400	14531
A_51_P426270	0.511398	1276.71	2278.72	1248.24	5412.3	2977.94	5261.35	10.7248	11.2131	10.6922	12.1605	11.2367	12.1354	Detected	Detected	Detected	Detected	Detected	Detected	NM_008597	chr6:136821184-136821125	Mgp	Mus musculus matrix Gla protein (Mgp), mRNA [NM_008597]	GO:0030500|GO:0051216|GO:0005783|GO:0030324|GO:0005509|GO:0005576|GO:0007275|GO:0005615|GO:0030154|GO:0031012|GO:0043234|GO:0006461|GO:0001503|GO:0048754|GO:0048306	NM_008597	Mm.243085	17313
A_66_P112005	0.738975	551.859	1067.5	536.897	1338.96	1550.1	1325.6	9.54276	10.1014	9.50727	10.0836	10.2964	10.0807	Detected	Detected	Detected	Detected	Detected	Detected	NM_207568	chr2:89561646-89561587	Olfr1252	Mus musculus olfactory receptor 1252 (Olfr1252), mRNA [NM_207568]	GO:0007608|GO:0007165|GO:0004984|GO:0007186|GO:0004930|GO:0004872|GO:0016021|GO:0004871	NM_207568	Mm.377275	404331
A_55_P2064965	0.939881	800.878	984.112	800.612	1531.4	1127.4	1513.9	10.074	9.9924	10.0712	10.2777	9.84965	10.2787	Detected	Detected	Detected	Detected	Detected	Detected	XM_003084701	chr7:72887049-72886990	Gm10624	PREDICTED: Mus musculus predicted gene 10624 (Gm10624), mRNA [XM_003084701]	GO:0008150|GO:0003674|GO:0005575	XM_003084701	Mm.484502	100038420
A_55_P2118062	1.13273	107.498	120.562	106.847	173.743	146.998	172.517	7.26347	6.97365	7.25456	6.89678	7.14464	6.91084	Detected	Detected	Detected	Detected	Detected	Detected	AK085304	chr7:4091995-4092054	Leng8	Mus musculus 0 day neonate kidney cDNA, RIKEN full-length enriched library, clone:D630008M13 product:hypothetical Tyrosine-rich region containing protein, full insert sequence. [AK085304]	GO:0004872		Mm.22831	232798
A_55_P1976494	1.10605	228.117	265.356	233.269	367.963	319.811	364.66	8.32415	8.09341	8.35228	8.09341	8.14345	8.09674	Detected	Detected	Detected	Detected	Detected	Detected	NM_028377	chr12:85774671-85774730	2900006K08Rik	Mus musculus RIKEN cDNA 2900006K08 gene (2900006K08Rik), mRNA [NM_028377]	GO:0008150|GO:0003674|GO:0005575	NM_028377	Mm.440428	72873
A_55_P2021465	0.861032	481.195	419.744	476.679	921.054	625.297	909.386	9.34897	8.74733	9.33516	9.52607	9.03073	9.52224	Detected	Detected	Detected	Detected	Detected	Detected	NM_153412	chr16:45746452-45746393	Phldb2	Mus musculus pleckstrin homology-like domain, family B, member 2 (Phldb2), mRNA [NM_153412]	GO:0008150|GO:0003674|GO:0005737|GO:0016020|GO:0005886|GO:0045111	NM_153412	Mm.211477	208177
A_55_P1974671	0.774544	1021.74	1766.25	1041.31	2301.35	2523.22	2283.81	10.4149	10.8342	10.4421	10.8946	11.002	10.9003	Detected	Detected	Detected	Detected	Detected	Detected	NM_134114	chr17:8513481-8513540	Sft2d1	Mus musculus SFT2 domain containing 1 (Sft2d1), mRNA [NM_134114]	GO:0008150|GO:0003674|GO:0005575	NM_134114	Mm.311080	106489
A_55_P1960108	1.15498	1383.21	1234.86	1342.45	1724.67	1610.24	1746.81	10.8267	10.3088	10.7881	10.4553	10.3516	10.4931	Detected	Detected	Detected	Detected	Detected	Detected	XR_106549	chr10:91533881-91533822	Gm3515	PREDICTED: Mus musculus predicted gene 3515, transcript variant 2 (Gm3515), partial miscRNA [XR_106549]	GO:0008150|GO:0003674|GO:0005575	XR_106549		100041799
A_55_P2052924	1.11059	129950	119732	130073	125204	130165	123279	17.0177	16.9895	17.0531	16.8475	16.8365	16.9223	Detected	Detected	Detected	Detected	Detected	Detected	NM_009156	chr7:16502621-16502562	Sepw1	Mus musculus selenoprotein W, muscle 1 (Sepw1), mRNA [NM_009156]	GO:0008430|GO:0005737|GO:0005886|GO:0016491|GO:0045454|GO:0055114	NM_009156	Mm.42829	20364
A_55_P2113723	1.21135	152.135	191.204	142.558	227.174	193.09	239	7.74658	7.63823	7.65818	7.3115	7.4869	7.41473	Detected	Detected	Detected	Detected	Detected	Detected	AK135714	chr1:72313735-72313676	Pecr	Mus musculus in vitro fertilized eggs cDNA, RIKEN full-length enriched library, clone:7420405J16 product:peroxisomal trans-2-enoyl-CoA reductase, full insert sequence. [AK135714]	GO:0005739|GO:0008610|GO:0019166|GO:0005488|GO:0008152|GO:0030497|GO:0016491|GO:0006633|GO:0055114|GO:0043231|GO:0005777		Mm.281738	111175
A_55_P2137206	0.938515	3701.49	3936.24	3725.41	6040.2	5102.7	5874.01	12.1801	12.0201	12.1894	12.328	12.0294	12.3069	Detected	Detected	Detected	Detected	Detected	Detected	NM_009370	chr4:47427736-47427795	Tgfbr1	Mus musculus transforming growth factor, beta receptor I (Tgfbr1), mRNA [NM_009370]	GO:0005515|GO:0010468|GO:0043627|GO:0030307|GO:0051491|GO:0048705|GO:0048844|GO:0048538|GO:0046332|GO:0009790|GO:0009791|GO:0048701|GO:0032403|GO:0005114|GO:0007507|GO:0046777|GO:0044459|GO:0000166|GO:0018105|GO:0016301|GO:0018107|GO:0030199|GO:0007179|GO:0031625|GO:0016772|GO:0045885|GO:0046982|GO:0043393|GO:0060391|GO:0001701|GO:0060037|GO:0043235|GO:0016310|GO:0043234|GO:0001501|GO:0060389|GO:…	NM_009370	Mm.197552	21812
A_55_P2032936	0.994186	14028.7	19678.3	13862.2	19833.7	23789.4	19413.1	14.0356	14.3608	14.0267	14.0842	14.2919	14.0723	Detected	Detected	Detected	Detected	Detected	Detected	NM_134007	chr10:70793834-70793775	Cisd1	Mus musculus CDGSH iron sulfur domain 1 (Cisd1), mRNA [NM_134007]	GO:0005739|GO:0051536|GO:0016020|GO:0005506|GO:0051537|GO:0005741|GO:0016021|GO:0043457|GO:0046872|GO:0043231	NM_134007	Mm.254114	52637
A_52_P49014	0.710676	44.4517	75.4142	44.2296	131.091	128.649	127.337	6.03797	6.28684	6.03749	6.44917	6.96775	6.4236	Detected	Detected	Detected	Detected	Detected	Detected	NM_009170	chr5:28784042-28783983	Shh	Mus musculus sonic hedgehog (Shh), mRNA [NM_009170]	GO:0010468|GO:0005515|GO:0001656|GO:0008219|GO:0007389|GO:0001658|GO:0010463|GO:0001755|GO:0030010|GO:0009790|GO:0007228|GO:0005615|GO:0005113|GO:0007224|GO:0007405|GO:0030162|GO:0001947|GO:0007507|GO:0001948|GO:0007411|GO:0006508|GO:0016539|GO:0001942|GO:0001944|GO:0002320|GO:0014902|GO:0005794|GO:0009986|GO:0001708|GO:0021938|GO:0005509|GO:0007275|GO:0021978|GO:0000122|GO:0007417|GO:0001841|GO:…	NM_009170	Mm.57202	20423
A_51_P480588	0.828258	58.558	73.681	57.4674	165.186	75.3267	159.956	6.41506	6.25513	6.38838	6.81891	6.26299	6.79222	Detected	Detected	Detected	Detected	Detected	Detected	NM_001011535	chr2:88286192-88286176	Olfr1182	Mus musculus olfactory receptor 1182 (Olfr1182), mRNA [NM_001011535]	GO:0007165|GO:0007186|GO:0004930|GO:0004872|GO:0016021|GO:0004871	NM_001011535	Mm.223246	258167
A_55_P2026291	1.24766	9098.6	9623.84	9016.37	10077.7	10672.4	9800.38	13.4353	13.3296	13.4279	13.0728	13.1155	13.0468	Detected	Detected	Detected	Detected	Detected	Detected	NM_020618	chr11:99070494-99070435	Smarce1	Mus musculus SWI/SNF related, matrix associated, actin dependent regulator of chromatin, subfamily e, member 1 (Smarce1), mRNA [NM_020618]	GO:0005515|GO:0071565|GO:0008080|GO:0005625|GO:0005634|GO:0003677|GO:0071564|GO:0007399|GO:0047485|GO:0016514|GO:0017053|GO:0045892|GO:0016568	NM_020618	Mm.379086	57376
A_51_P341746	0.837344	126.422	149.07	131.249	325.231	161.157	325.188	7.49668	7.2799	7.54592	7.90361	7.2627	7.92451	Detected	Detected	Detected	Detected	Detected	Detected	NM_010823	chr4:118115036-118115022	Mpl	Mus musculus myeloproliferative leukemia virus oncogene (Mpl), transcript variant 2, mRNA [NM_010823]	GO:0005886	NM_010823	Mm.4864	17480
A_55_P2131328	0.984518	288.241	390.517	282.603	485.155	607.03	464.047	8.64934	8.64399	8.62383	8.52488	8.99114	8.46867	Detected	Detected	Detected	Detected	Detected	Detected		chr5:135113276-135113217
A_55_P2043702	1.18858	13322.4	14534.4	13375.6	15517.8	15955.2	15146.2	13.9728	13.9311	13.9804	13.7262	13.7005	13.7098	Detected	Detected	Detected	Detected	Detected	Detected	NM_019678	chr16:56690553-56690494	Tfg	Mus musculus Trk-fused gene (Tfg), mRNA [NM_019678]	GO:0005515|GO:0007165|GO:0005575|GO:0004871|GO:0043123|GO:0042802	NM_019678	Mm.425970	21787
A_55_P1977038	1.21327	29.6023	38.7687	23.7984	66.0862	19.2556	61.6908	5.4936	5.22602	5.21773	5.37211	4.43631	5.29223	Compromised	Compromised	Detected	Detected	Detected	Detected	NM_008599	chr5:92752855-92752796	Cxcl9	Mus musculus chemokine (C-X-C motif) ligand 9 (Cxcl9), mRNA [NM_008599]	GO:0051607|GO:0005576|GO:0005615|GO:0005125|GO:0009897	NM_008599	Mm.766	17329
A_51_P351481	1.08677	898.765	1144.82	901.624	1394.56	1334.24	1346.01	10.2448	10.2004	10.2446	10.1413	10.0823	10.1062	Detected	Detected	Detected	Detected	Detected	Detected	NM_019937	chr3:65751624-65750823	Ccnl1	Mus musculus cyclin L1 (Ccnl1), mRNA [NM_019937]	GO:0005515|GO:0008150|GO:0006396|GO:0006355|GO:0005737|GO:0019901|GO:0016607|GO:0005634|GO:0000079|GO:0008023|GO:0006351	NM_019937	Mm.175612	56706
A_55_P2169417	1.29388	109.201	119.041	115.024	157.574	131.054	156.203	7.28149	6.95869	7.36158	6.7444	6.9901	6.75215	Detected	Detected	Detected	Detected	Detected	Detected	NR_033629	chr3:94464749-94464690	BC021767	Mus musculus cDNA sequence BC021767 (BC021767), non-coding RNA [NR_033629]		NR_033629	Mm.440979	545551
A_55_P2041137	0.851505	59.9425	50.4654	57.6437	151.893	55.6548	147.21	6.44956	5.66399	6.39389	6.68278	5.86854	6.65186	Detected	Detected	Detected	Detected	Detected	Detected		chr1:3503552-3503611		predicted gene 1992 [Source:MGI Symbol;Acc:MGI:3780162] [ENSMUST00000161581]
A_55_P1979973	0.95061	84.4515	146.736	80.5247	179.592	166.279	182.791	6.91854	7.25502	6.85901	6.95151	7.30251	6.99776	Detected	Detected	Detected	Detected	Detected	Detected	NM_001195025	chr1:134229534-134229593	Nuak2	Mus musculus NUAK family, SNF1-like kinase, 2 (Nuak2), transcript variant A, mRNA [NM_001195025]	GO:0043066|GO:0000287|GO:0030036|GO:0006915|GO:0005524|GO:0046872|GO:0016310|GO:0004672|GO:0000166|GO:0004674|GO:0016301|GO:0006468|GO:0042149|GO:0016740|GO:0016772	NM_001195025	Mm.100666	74137
A_55_P2036963	0.681917	56.9873	94.3368	51.5836	207.697	96.6499	200.563	6.38187	6.61564	6.24089	7.1697	6.58822	7.13748	Detected	Detected	Detected	Detected	Detected	Detected		chr8:050117793-050117734
A_55_P1955422	1.08641	120.802	177.683	125.916	219.432	206.294	217.464	7.43291	7.53588	7.49104	7.25661	7.57844	7.26608	Detected	Detected	Detected	Detected	Detected	Detected	AK138605	chr9:52590862-52590921	Gm1715	Mus musculus adult male spinal cord cDNA, RIKEN full-length enriched library, clone:A330074B11 product:unclassifiable, full insert sequence. [AK138605]	GO:0008150|GO:0003674|GO:0005575		Mm.335162	382139
A_52_P409833	1.10049	1072.14	1665.27	1076.89	1735.18	1646.17	1716.16	10.4829	10.7526	10.4908	10.4657	10.3826	10.4636	Detected	Detected	Detected	Detected	Detected	Detected	NM_008872	chr8:23892531-23892590	Plat	Mus musculus plasminogen activator, tissue (Plat), mRNA [NM_008872]	GO:0001666|GO:0004252|GO:0009986|GO:0035249|GO:0045202|GO:0045177|GO:0014909|GO:0005576|GO:0003824|GO:0005615|GO:0045861|GO:0005737|GO:0016787|GO:0006508|GO:0008236|GO:0008233|GO:0048008|GO:0030141	NM_008872	Mm.154660	18791
A_55_P2165974	1.01183	28.9309	39.7943	22.5057	73.5883	25.6458	67.8259	5.46529	5.26719	5.1464	5.53743	4.8474	5.44315	Detected	Compromised	Detected	Detected	Detected	Detected		chr11:62180505-62180446	Ncor1	nuclear receptor co-repressor 1 [Source:MGI Symbol;Acc:MGI:1349717] [ENSMUST00000101068]	GO:0005515|GO:0048471|GO:0000790|GO:0003700|GO:0042826|GO:0005634|GO:0042974|GO:0046966|GO:0021794|GO:0046965|GO:0060318|GO:0005737|GO:0046329|GO:0072362|GO:0017053|GO:0040014|GO:0002361|GO:0005876|GO:0004872|GO:0072368|GO:0042632|GO:0005667|GO:0035033|GO:0006357|GO:0003714|GO:0000122|GO:0014067|GO:0051225|GO:0003677|GO:0032922|GO:0043565|GO:0050790|GO:0031065|GO:0044428|GO:0045892			20185
A_55_P2051778	1.30043	1026.34	1093.31	1037.97	1285.24	1112.69	1258.68	10.4213	10.136	10.4375	10.0222	9.83035	10.0053	Detected	Detected	Detected	Detected	Detected	Detected	NM_017465	chr7:52985509-52985450	Sult2b1	Mus musculus sulfotransferase family, cytosolic, 2B, member 1 (Sult2b1), mRNA [NM_017465]	GO:0006629|GO:0050294|GO:0005737|GO:0004027|GO:0008146|GO:0000103|GO:0016740|GO:0008202|GO:0005829	NM_017465	Mm.271634	54200
A_55_P2371642	1.14805	94.4913	107.21	94.8258	145.258	156.997	135.637	7.07623	6.80255	7.08472	6.61143	7.23118	6.52334	Detected	Detected	Detected	Detected	Detected	Detected	XR_104907	chr4:153723968-153724027	B230104I21Rik	PREDICTED: Mus musculus RIKEN cDNA B230104I21 gene (B230104I21Rik), miscRNA [XR_104907]	GO:0008150|GO:0003674|GO:0005575	XR_104907	Mm.421436	100038561
A_52_P492901	0.799075	1695.99	2015.19	1678.88	3459.75	3016.33	3285.21	11.1056	11.0283	11.0943	11.5002	11.255	11.4437	Detected	Detected	Detected	Detected	Detected	Detected	NM_009294	chr7:134992131-134992273	Stx4a	Mus musculus syntaxin 4A (placental) (Stx4a), mRNA [NM_009294]	GO:0005802|GO:0005515|GO:0048471|GO:0016081|GO:0005886|GO:0042581|GO:0031201|GO:0006886|GO:0005829|GO:0016323|GO:0005737|GO:0016324|GO:0000149|GO:0006836|GO:0006810|GO:0016192|GO:0017137|GO:0009986|GO:0006892|GO:0030507|GO:0016079|GO:0042383|GO:0005484|GO:0006461|GO:0006944|GO:0016020|GO:0043219|GO:0001950|GO:0016021|GO:0016044	NM_009294	Mm.24867	20909
A_52_P302587	0.863306	2009.61	2422.47	2005.93	3724.15	3386.57	3629.87	11.3431	11.2982	11.3448	11.6109	11.4225	11.5888	Detected	Detected	Detected	Detected	Detected	Detected	NM_023543	chr6:54251148-54251207	Chn2	Mus musculus chimerin (chimaerin) 2 (Chn2), transcript variant 1, mRNA [NM_023543]	GO:0035556|GO:0005622|GO:0007165|GO:0016020|GO:0019717|GO:0032855|GO:0030675|GO:0046872|GO:0005096	NM_023543	Mm.321147	69993
A_55_P1953439	0.956989	3962.83	4512.59	4017.99	6044.86	6332.41	5858.17	12.2722	12.2237	12.2956	12.3289	12.3509	12.302	Detected	Detected	Detected	Detected	Detected	Detected	NM_001081193	chr10:120360606-120360547	Lemd3	Mus musculus LEM domain containing 3 (Lemd3), mRNA [NM_001081193]	GO:0030514|GO:0016020|GO:0000166|GO:0005637|GO:0032926|GO:0005634|GO:0016021|GO:0005635|GO:0003677|GO:0030512|GO:0005639	NM_001081193	Mm.339371	380664
A_55_P1991555	0.813664	51.8973	51.833	49.506	139.879	56.4701	141.888	6.24864	5.70359	6.18641	6.54842	5.88888	6.59383	Detected	Detected	Detected	Detected	Detected	Detected	NM_207540	chr7:55276400-55276341	Mrgprx1	Mus musculus MAS-related GPR, member X1 (Mrgprx1), mRNA [NM_207540]	GO:0008150|GO:0007165|GO:0003674|GO:0016020|GO:0007186|GO:0005886|GO:0004930|GO:0004872|GO:0016021|GO:0005575|GO:0004871	NM_207540	Mm.354955	404242
A_52_P572045	0.811944	997.707	1238.28	997.142	1605.7	3092.85	1570.35	10.383	10.3149	10.38	10.3516	11.294	10.334	Detected	Detected	Detected	Detected	Detected	Detected	NM_019703	chr13:6579183-6579124	Pfkp	Mus musculus phosphofructokinase, platelet (Pfkp), mRNA [NM_019703]	GO:0070095|GO:0005625|GO:0003824|GO:0005524|GO:0046872|GO:0006096|GO:0005829|GO:0016310|GO:0005737|GO:0030388|GO:0000166|GO:0051289|GO:0016301|GO:0008152|GO:0046835|GO:0006002|GO:0016740|GO:0003872|GO:0005945	NM_019703	Mm.273874	56421
A_55_P2129955	0.930374	14.2114	25.9946	10.6891	47.233	12.9059	49.5077	4.55795	4.54017	4.23257	4.82385	3.88043	4.93875	Compromised	Compromised	Detected	Compromised	Detected	Detected	NM_207150	chr2:111911862-111911803	Olfr1313	Mus musculus olfactory receptor 1313 (Olfr1313), mRNA [NM_207150]	GO:0007608|GO:0007165|GO:0004984|GO:0007186|GO:0004930|GO:0004872|GO:0016021|GO:0004871	NM_207150	Mm.377396	258257
A_52_P612928	1.81568	272.492	215.738	278.701	234.318	220.984	231.251	8.56898	7.79454	8.60371	7.36158	7.66321	7.36091	Detected	Detected	Detected	Detected	Detected	Detected	NM_001081141	chr4:46737186-46731752	Gabbr2	Mus musculus gamma-aminobutyric acid (GABA) B receptor, 2 (Gabbr2), mRNA [NM_001081141]	GO:0005515|GO:0043005|GO:0030054|GO:0005886|GO:0004930|GO:0004965|GO:0045202|GO:0007214|GO:0007165|GO:0005737|GO:0007186|GO:0016020|GO:0045211|GO:0004872|GO:0004871|GO:0016021	NM_001081141	Mm.101909	242425
A_55_P2155136	0.977569	284.1	336.554	277.607	534.602	386.775	534.36	8.62808	8.43717	8.59862	8.67458	8.39541	8.69207	Detected	Detected	Detected	Detected	Detected	Detected	NM_001008230	chr16:23925814-23925755	Rtp2	Mus musculus receptor transporter protein 2 (Rtp2), mRNA [NM_001008230]	GO:0016020|GO:0009986|GO:0005886|GO:0051205|GO:0016021|GO:0031849	NM_001008230	Mm.39248	224055
A_55_P2118441	0.896236	38.2882	48.5787	33.2322	88.621	49.9205	98.7194	5.83858	5.59944	5.65511	5.82741	5.71832	6.02155	Detected	Detected	Detected	Detected	Detected	Detected	NM_010846	chr16:97668703-97668644	Mx1	Mus musculus myxovirus (influenza virus) resistance 1 (Mx1), mRNA [NM_010846]	GO:0006184|GO:0005515|GO:0005737|GO:0000166|GO:0045087|GO:0003924|GO:0005634|GO:0009615|GO:0005525	NM_010846	Mm.33996	17857
A_55_P1965989	1.11968	1737.29	1833.46	1833.86	2271.02	2576.7	2197.53	11.1388	10.8894	11.2126	10.8753	11.0338	10.8423	Detected	Detected	Detected	Detected	Detected	Detected	NM_026046	chr7:13390391-13390332	Zfp329	Mus musculus zinc finger protein 329 (Zfp329), mRNA [NM_026046]	GO:0005622|GO:0008150|GO:0003674|GO:0006355|GO:0008270|GO:0005634|GO:0005575|GO:0003676|GO:0003677|GO:0046872|GO:0006351	NM_026046	Mm.333574	67230
A_55_P2027152	1.01999	69.189	106.542	66.8562	127.61	133.109	137.03	6.64686	6.79497	6.60332	6.40814	7.01303	6.53831	Detected	Detected	Detected	Detected	Detected	Detected	NM_198109	chr5:114392287-114392228	Ssh1	Mus musculus slingshot homolog 1 (Drosophila) (Ssh1), mRNA [NM_198109]	GO:0030036|GO:0005886|GO:0032268|GO:0003779|GO:0071318|GO:0010591|GO:0016791|GO:0000902|GO:0005737|GO:0006470|GO:0016787|GO:0008064|GO:0016311|GO:0004721|GO:0008138|GO:0005856|GO:0050770|GO:0004725	NM_198109	Mm.389682	231637
A_55_P2002287	0.577944	7.47144	22.6975	10.3523	48.9966	24.7646	50.6037	3.81231	4.28304	4.19617	4.8912	4.79712	4.9762	Detected	Compromised	Detected	Compromised	Detected	Detected	NM_010836	chr7:147233883-147233824	Msx3	Mus musculus homeobox, msh-like 3 (Msx3), mRNA [NM_010836]	GO:0043565|GO:0005515|GO:0006355|GO:0003700|GO:0006357|GO:0007275|GO:0005634|GO:0000122|GO:0035067|GO:0003677|GO:0006351	NM_010836	Mm.4816	17703
A_55_P2109407	1.00583	34.4883	49.1716	33.7218	72.151	52.3481	78.9283	5.69916	5.61958	5.67323	5.50896	5.7801	5.67774	Detected	Detected	Detected	Detected	Detected	Detected	NM_001011875	chr14:51676517-51676458	Rnase12	Mus musculus ribonuclease, RNase A family, 12 (non-active) (Rnase12), mRNA [NM_001011875]	GO:0008150|GO:0003674|GO:0005576|GO:0004522|GO:0005575|GO:0003676	NM_001011875	Mm.379740	497106
A_55_P2049080	0.916194	2589.71	2830.3	2624.46	4331.43	3945.34	4263.87	11.6884	11.5328	11.7073	11.8309	11.6531	11.8232	Detected	Detected	Detected	Detected	Detected	Detected	NM_001242363	chr7:112527208-112527149	Fam160a2	Mus musculus family with sequence similarity 160, member A2 (Fam160a2), transcript variant 1, mRNA [NM_001242363]	GO:0003674|GO:0008333|GO:0006810|GO:0007032|GO:0045022|GO:0015031|GO:0007040|GO:0070695	NM_001242363	Mm.30254	74349
A_55_P2110513	0.951385	968.301	1577.6	990.243	1645.48	2221.77	1632.45	10.3402	10.6678	10.3688	10.3869	10.8115	10.394	Detected	Detected	Detected	Detected	Detected	Detected	NM_201529	chr14:102333150-102333209	Lmo7	Mus musculus LIM domain only 7 (Lmo7), mRNA [NM_201529]	GO:0016337|GO:0016324|GO:0005913|GO:0042805|GO:0008022|GO:0046872	NM_201529	Mm.218981	380928
A_55_P2069974	0.903214	6279.23	7711.12	6246.12	10631.2	9989.64	10265.4	12.923	13.0023	12.9185	13.1511	13.011	13.1223	Detected	Detected	Detected	Detected	Detected	Detected	NM_001142731	chr18:15127254-15127195	Kctd1	Mus musculus potassium channel tetramerisation domain containing 1 (Kctd1), transcript variant 1, mRNA [NM_001142731]	GO:0006355|GO:0016020|GO:0008076|GO:0005249|GO:0003714|GO:0005634|GO:0045892|GO:0006813|GO:0006351|GO:0008134	NM_001142731	Mm.329299	106931
A_51_P401501	0.847377	13.3965	41.289	12.928	49.7155	25.4503	59.5873	4.48746	5.33247	4.45724	4.91869	4.83716	5.2381	Detected	Compromised	Detected	Compromised	Detected	Detected	NM_029921	chr6:38065689-38065748	Tmem213	Mus musculus transmembrane protein 213 (Tmem213), mRNA [NM_029921]	GO:0008150|GO:0003674|GO:0016020|GO:0016021|GO:0005575	NM_029921	Mm.387207	77522
A_55_P2117559	0.985472	45.9577	60.5088	48.0312	102.95	59.7306	112.354	6.08373	5.95741	6.14459	6.05885	5.96531	6.22491	Detected	Detected	Detected	Detected	Detected	Detected	NM_001101038	chr18:78240412-78240353	Siglec15	Mus musculus sialic acid binding Ig-like lectin 15 (Siglec15), mRNA [NM_001101038]	GO:0008150|GO:0003674|GO:0005575	NM_001101038	Mm.35607	620235
A_51_P200249	0.958265	110.605	131.452	107.129	259.76	118.649	247.928	7.30093	7.10623	7.25827	7.52248	6.85757	7.46989	Detected	Detected	Detected	Detected	Detected	Detected	NM_146506	chr9:39065997-39065938	Olfr945	Mus musculus olfactory receptor 945 (Olfr945), mRNA [NM_146506]	GO:0007608|GO:0007165|GO:0004984|GO:0007186|GO:0004930|GO:0004872|GO:0016021|GO:0004871	NM_146506	Mm.377538	258499
A_55_P2155021	1.00838	129.374	191.201	128.564	235.002	248.076	247.728	7.52369	7.63769	7.51791	7.36496	7.80995	7.46828	Detected	Detected	Detected	Detected	Detected	Detected	NM_028358	chr6:40427995-40428054	Ssbp1	Mus musculus single-stranded DNA binding protein 1 (Ssbp1), nuclear gene encoding mitochondrial protein, transcript variant 2, mRNA [NM_028358]	GO:0042645|GO:0006260|GO:0005739|GO:0003674|GO:0070584|GO:0003697|GO:0051096|GO:0003677	NM_028358	Mm.276356	381760
A_55_P1973360	0.898945	22303.3	25295.2	22369.5	32097.3	38075.9	31725.6	14.6781	14.7258	14.6878	14.7886	14.9689	14.7953	Detected	Detected	Detected	Detected	Detected	Detected	XM_001475769	chr6:47765525-47765466		predicted gene 3167 [Source:MGI Symbol;Acc:MGI:3781346] [ENSMUST00000080603]		XM_001475769	Mm.296481
A_55_P1958043	1.05214	3222.45	3951.72	3216.88	5218.12	3844.67	5074.21	11.9992	12.0287	11.9947	12.1097	11.61	12.0829	Detected	Detected	Detected	Detected	Detected	Detected	AK040729	chr11:101203172-101203231	Aoc3	amine oxidase, copper containing 3 [Source:MGI Symbol;Acc:MGI:1306797] [ENSMUST00000017316]	GO:0005886|GO:0005615|GO:0042803|GO:0046872|GO:0002675|GO:0007155|GO:0005792|GO:0048038|GO:0009986|GO:0005507|GO:0002523|GO:0006950|GO:0052596|GO:0052595|GO:0052594|GO:0052593|GO:0010828|GO:0008131|GO:0016020|GO:0002687|GO:0008217|GO:0016491|GO:0009308|GO:0042755|GO:0016021|GO:0055114		Mm.67281	11754
A_66_P121933	1.03139	32.9462	39.8993	30.8332	75.5921	32.098	76.0894	5.63554	5.27408	5.55692	5.57972	5.13319	5.61987	Detected	Detected	Detected	Detected	Detected	Detected	NM_010650	chr6:130079822-130078170	Klra8	Mus musculus killer cell lectin-like receptor, subfamily A, member 8 (Klra8), transcript variant 2, mRNA [NM_010650]	GO:0007165|GO:0016020|GO:0005886|GO:0005488|GO:0005529|GO:0004872|GO:0016021|GO:0009615|GO:0007155	NM_010650	Mm.439698	16639
A_55_P2071406	1.11985	23.6453	43.1192	22.613	44.7979	42.4867	52.4747	5.20324	5.40788	5.15282	4.73859	5.49904	5.03639	Detected	Compromised	Detected	Compromised	Detected	Detected	AK052374	chr6:141448762-141448821	Pde3a	Mus musculus 13 days embryo heart cDNA, RIKEN full-length enriched library, clone:D330042O15 product:phosphodiesterase 3A, cGMP inhibited, full insert sequence. [AK052374]	GO:0043066|GO:0008081|GO:0004115|GO:0004119|GO:0004114|GO:0042493|GO:0047555|GO:0005625|GO:0001556|GO:0005626|GO:0003824|GO:0046872|GO:0005829|GO:0040020|GO:0007165|GO:0030552|GO:0016787|GO:0016020|GO:0060282|GO:0008152|GO:0016021|GO:0006198		Mm.485878	54611
A_55_P2381821	1.5178	1403.23	1297.46	1432.97	1382.43	1280.6	1389.28	10.8462	10.3814	10.8794	10.1268	10.025	10.1493	Detected	Detected	Detected	Detected	Detected	Detected	AK032614	chr10:13407074-13407015	6430706H07Rik	Mus musculus adult male olfactory brain cDNA, RIKEN full-length enriched library, clone:6430706H07 product:unclassifiable, full insert sequence. [AK032614]	GO:0008150|GO:0003674|GO:0005575		Mm.439829	103432
A_51_P330630	0.935863	465.947	581.27	454.517	798.374	819.182	834.306	9.30759	9.22421	9.2731	9.30428	9.39692	9.39058	Detected	Detected	Detected	Detected	Detected	Detected	NM_144937	chr9:66366090-66366031	Usp3	Mus musculus ubiquitin specific peptidase 3 (Usp3), mRNA [NM_144937]	GO:0006511|GO:0016578|GO:0000790|GO:0005634|GO:0046872|GO:0006974|GO:0042393|GO:0007049|GO:0031647|GO:0006281|GO:0016787|GO:0008233|GO:0008270|GO:0004221|GO:0008234|GO:0000278|GO:0016568	NM_144937	Mm.38976	235441
A_55_P1952027	1.31655	19.5368	33.5549	19.7281	37.8649	23.2916	38.4983	4.94637	4.98968	4.97467	4.47015	4.71196	4.53831	Detected	Compromised	Detected	Compromised	Detected	Compromised	NM_001011769	chr11:58545764-58545705	Olfr317	Mus musculus olfactory receptor 317 (Olfr317), mRNA [NM_001011769]	GO:0007608|GO:0007165|GO:0004984|GO:0007186|GO:0004930|GO:0004872|GO:0016021|GO:0004871	NM_001011769	Mm.377306	257931
A_66_P101366	0.803329	339.197	499.314	340.04	834.134	592.747	812.251	8.8674	8.99863	8.8717	9.37751	8.9563	9.35173	Detected	Detected	Detected	Detected	Detected	Detected	NM_001199311	chrX:148998446-148998505	Gm7157	Mus musculus predicted gene 7157 (Gm7157), mRNA [NM_001199311]	GO:0008150|GO:0003674|GO:0005575	NM_001199311	Mm.485766	635396
A_52_P556281	0.855925	16989	23709.3	17143.7	27892	33781.7	26665.4	14.3076	14.63	14.3201	14.5819	14.8056	14.5435	Detected	Detected	Detected	Detected	Detected	Detected	NM_001080795	chr5:92481415-92481356	G3bp2	Mus musculus GTPase activating protein (SH3 domain) binding protein 2 (G3bp2), transcript variant 3, mRNA [NM_001080795]	GO:0005622|GO:0005737|GO:0000166|GO:0007264|GO:0003723|GO:0006810|GO:0051028|GO:0003676	NM_001080795	Mm.290530	23881
A_55_P1960626	0.439105	15.4509	64.7692	15.3714	86.4454	156.956	92.802	4.65693	6.05741	4.66668	5.78985	7.23088	5.92239	Detected	Compromised	Detected	Compromised	Detected	Detected	NM_139146	chr1:56853213-56853154	Satb2	Mus musculus special AT-rich sequence binding protein 2 (Satb2), mRNA [NM_139146]	GO:0010468|GO:0005515|GO:0005667|GO:0006355|GO:0000790|GO:0003700|GO:0051216|GO:0048704|GO:0007275|GO:0005634|GO:0000122|GO:0003677|GO:0006351|GO:0043565|GO:0009880|GO:0005737|GO:0000118|GO:0002076|GO:0045944|GO:0003682|GO:0060021|GO:0006338|GO:0001764|GO:0016568	NM_139146	Mm.145599	212712
A_55_P2011341	0.945625	224.448	279.882	211.785	448.944	315.901	444.964	8.30197	8.16695	8.21839	8.40015	8.12862	8.40053	Detected	Detected	Detected	Detected	Detected	Detected		chr13:113884088-113884029
A_55_P1996319	1.17896	173.332	205.985	167	293.653	176.533	289.305	7.9278	7.73669	7.8749	7.73083	7.37327	7.72274	Detected	Detected	Detected	Detected	Detected	Detected	NM_029687	chr2:38856996-38857055	Wdr38	Mus musculus WD repeat domain 38 (Wdr38), mRNA [NM_029687]	GO:0008150|GO:0003674|GO:0005575	NM_029687	Mm.477090	76646
A_51_P362661	1.01527	56.1566	68.8179	51.5575	94.5862	110.384	97.3387	6.35866	6.15618	6.23981	5.92981	6.76324	5.99602	Detected	Detected	Detected	Detected	Detected	Detected	NM_178753	chrX:92218229-92218170	Spin4	Mus musculus spindlin family, member 4 (Spin4), mRNA [NM_178753]	GO:0008150|GO:0003674|GO:0007276|GO:0005575	NM_178753	Mm.115205	270624
A_51_P279050	0.941501	219.877	433.582	226.247	519.808	375.284	523.614	8.27078	8.79797	8.31047	8.62808	8.35337	8.65865	Detected	Detected	Detected	Detected	Detected	Detected	NM_008444	chr2:153157054-153157113	Kif3b	Mus musculus kinesin family member 3B (Kif3b), mRNA [NM_008444]	GO:0005515|GO:0005737|GO:0016939|GO:0000166|GO:0005874|GO:0017048|GO:0090307|GO:0005856|GO:0003777|GO:0005524|GO:0007018	NM_008444	Mm.315560	16569
A_66_P100578	0.923714	23.9245	28.3709	18.1659	55.283	27.5142	55.173	5.22117	4.70374	4.87018	5.08482	4.93456	5.11916	Detected	Compromised	Detected	Compromised	Detected	Detected	NM_001168588	chr12:85991920-85991979	Vrtn	Mus musculus vertebrae development homolog (pig) (Vrtn), transcript variant 1, mRNA [NM_001168588]	GO:0008150|GO:0003674|GO:0005575	NM_001168588	Mm.311913	432677
A_55_P2317730	0.801046	15.5807	30.0467	12.3013	62.5293	16.9303	60.7582	4.66738	4.8005	4.39522	5.28401	4.26997	5.26926	Compromised	Compromised	Detected	Compromised	Detected	Detected	AK010100	chr13:83204888-83204947	2310067P03Rik	Mus musculus adult male tongue cDNA, RIKEN full-length enriched library, clone:2310067P03 product:unclassifiable, full insert sequence. [AK010100]	GO:0008150|GO:0003674|GO:0005575		Mm.410853	70286
A_55_P2141251	0.885513	23.785	49.9931	24.0452	60.0389	58.3376	68.9547	5.21229	5.64883	5.23058	5.21793	5.93207	5.46794	Detected	Compromised	Detected	Detected	Detected	Detected	NM_177670	chr4:116225827-116225768	Tmem69	Mus musculus transmembrane protein 69 (Tmem69), mRNA [NM_177670]	GO:0008150|GO:0003674|GO:0016020|GO:0016021|GO:0005575	NM_177670	Mm.291484	230657
A_55_P1994492	1.01364	4402.72	5704.88	4402.11	6757.12	6244.36	6776.65	12.4209	12.5628	12.4182	12.4962	12.328	12.519	Detected	Detected	Detected	Detected	Detected	Detected	NM_001033173	chr7:128786046-128785987	Usp31	Mus musculus ubiquitin specific peptidase 31 (Usp31), mRNA [NM_001033173]	GO:0008150|GO:0003674|GO:0016787|GO:0008152|GO:0008233|GO:0008234|GO:0005575|GO:0004221	NM_001033173	Mm.122538	76179
A_55_P1970017	1.03344	37172.7	39126	37319.3	46363.7	44944.4	46068.7	15.3532	15.3837	15.3673	15.3532	15.2282	15.3804	Detected	Detected	Detected	Detected	Detected	Detected	NM_178694	chr2:29952864-29952805	Zer1	Mus musculus zer-1 homolog (C. elegans) (Zer1), mRNA [NM_178694]	GO:0004842|GO:0016567|GO:0005488|GO:0051438|GO:0031462	NM_178694	Mm.474975	227693
A_55_P2029612	0.907311	1545.88	1752.53	1544.83	2673.68	2636.9	2502.41	10.9821	10.8261	10.9869	11.1168	11.0632	11.036	Detected	Detected	Detected	Detected	Detected	Detected	NM_145742	chr2:158683831-158683890	Dhx35	Mus musculus DEAH (Asp-Glu-Ala-His) box polypeptide 35 (Dhx35), mRNA [NM_145742]	GO:0008150|GO:0003674|GO:0016787|GO:0000166|GO:0071013|GO:0005524	NM_145742	Mm.315652	71715
A_52_P15377	1.14993	260.721	306.549	257.227	453.868	274.84	424.104	8.50526	8.2992	8.48479	8.4158	7.94123	8.3276	Detected	Detected	Detected	Detected	Detected	Detected	NM_011719	chr11:103588941-103588882	Wnt9b	Mus musculus wingless-type MMTV integration site 9B (Wnt9b), mRNA [NM_011719]	GO:0001658|GO:0009798|GO:0005886|GO:0007267|GO:0072078|GO:0009952|GO:0005615|GO:0048701|GO:0072181|GO:0030539|GO:0060993|GO:0060021|GO:0009887|GO:0016055|GO:0060070|GO:0060071|GO:0072046|GO:0072170|GO:0001664|GO:0009786|GO:0001822|GO:0072044|GO:0005578|GO:0005102|GO:0005576|GO:0007275|GO:0000122|GO:0043085|GO:0001701|GO:0007165|GO:0003339|GO:0007492|GO:0061038|GO:0072003|GO:0001932|GO:0048754|GO:…	NM_011719	Mm.215161	22412
A_51_P211822	1.15301	3396.66	3536.29	3372.05	4383.94	4090.97	4244.93	12.0713	11.8647	12.0588	11.8487	11.7125	11.8173	Detected	Detected	Detected	Detected	Detected	Detected	NM_001013414	chr11:69727230-69727289	Neurl4	Mus musculus neuralized homolog 4 (Drosophila) (Neurl4), mRNA [NM_001013414]	GO:0008150|GO:0003674|GO:0005575	NM_001013414	Mm.268347	216860
A_55_P2177539	1.14719	66914.8	57523.3	66683.3	65600.3	68782.4	63908.8	16.1405	15.9302	16.1564	15.8803	15.8615	15.891	Detected	Detected	Detected	Detected	Detected	Detected	NM_011434	chr16:90226509-90226568	Sod1	Mus musculus superoxide dismutase 1, soluble (Sod1), mRNA [NM_011434]	GO:0045859|GO:0005515|GO:0030346|GO:0042542|GO:0060047|GO:0009408|GO:0007605|GO:0006801|GO:0060088|GO:0006749|GO:0007283|GO:0001819|GO:0019226|GO:0048678|GO:0005615|GO:0060087|GO:0006879|GO:0043524|GO:0001895|GO:0019430|GO:0043025|GO:0031667|GO:0002262|GO:0006979|GO:0004784|GO:0016209|GO:0007566|GO:0005507|GO:0007569|GO:0007568|GO:0043085|GO:0043234|GO:0016491|GO:0000303|GO:0008270|GO:0046688|GO:…	NM_011434	Mm.276325	20655
A_55_P2134725	1.04116	386.31	446.553	384.439	690.593	452.699	676.47	9.04745	8.83936	9.04179	9.08272	8.60107	9.07022	Detected	Detected	Detected	Detected	Detected	Detected		chr1:082927264-082927205
A_51_P143773	0.903951	50.806	54.9296	51.1911	131.792	52.8073	128.722	6.22087	5.79726	6.23147	6.45455	5.79342	6.43868	Detected	Detected	Detected	Detected	Detected	Detected	XM_003085013	chr14:67557016-67557075	4930578I07Rik	RIKEN cDNA 4930578I07 gene [Source:MGI Symbol;Acc:MGI:1923142] [ENSMUST00000052898]	GO:0008150|GO:0003674|GO:0005575	XM_003085013	Mm.159614	75892
A_55_P2124528	1.2844	13170.5	10736.8	13155.4	13166.8	12681	12870	13.9537	13.4823	13.9547	13.4788	13.3648	13.4638	Detected	Detected	Detected	Detected	Detected	Detected	NM_009795	chr7:30972021-30971962	Capns1	Mus musculus calpain, small subunit 1 (Capns1), mRNA [NM_009795]	GO:0005737|GO:0004198|GO:0046982|GO:0016020|GO:0005886|GO:0008152|GO:0005509|GO:0006508	NM_009795	Mm.439782	12336
A_51_P338317	0.903118	2800.27	3402.95	2818.24	5294.32	3913.13	5110.38	11.8024	11.8082	11.8117	12.1305	11.6387	12.0942	Detected	Detected	Detected	Detected	Detected	Detected	NM_145491	chr17:87399105-87399164	Rhoq	Mus musculus ras homolog gene family, member Q (Rhoq), mRNA [NM_145491]	GO:0032427|GO:0005515|GO:0008286|GO:0032869|GO:0030036|GO:0005886|GO:0007264|GO:0005884|GO:0008360|GO:0003924|GO:0051491|GO:0005525|GO:0005622|GO:0006184|GO:0005737|GO:0016020|GO:0000166|GO:0030866|GO:0046326|GO:0045944|GO:0046325|GO:0090005|GO:0045121|GO:0005522	NM_145491	Mm.826	104215
A_51_P210956	0.899943	1980.88	2514.9	1995.94	3751.21	2942.87	3733.03	11.3261	11.3506	11.3363	11.6217	11.223	11.6246	Detected	Detected	Detected	Detected	Detected	Detected	NM_011693	chr3:115813275-115813216	Vcam1	Mus musculus vascular cell adhesion molecule 1 (Vcam1), mRNA [NM_011693]	GO:0060710|GO:0005886|GO:0009986|GO:0002102|GO:0045177|GO:0031225|GO:0030175|GO:0005615|GO:0060669|GO:0042383|GO:0007507|GO:0005902|GO:0016337|GO:0005178|GO:0071065|GO:0016020|GO:0044419|GO:0042102|GO:0007159|GO:0016021|GO:0007155|GO:0050839|GO:0007157|GO:0009897	NM_011693	Mm.76649	22329
A_55_P1959718	1.08431	1885.71	1451.42	1875.7	2368.55	2316.85	2267.74	11.2573	10.5475	11.2471	10.9386	10.873	10.89	Detected	Detected	Detected	Detected	Detected	Detected	NM_177025	chr2:64926473-64926414	Cobll1	Mus musculus Cobl-like 1 (Cobll1), transcript variant 1, mRNA [NM_177025]	GO:0008150|GO:0003674|GO:0005575	NM_177025	Mm.34159	319876
A_66_P125173	0.847201	2589.63	4224.45	2627.53	5195.63	5271.45	5032.64	11.6878	12.1331	11.7108	12.1006	12.0778	12.0709	Detected	Detected	Detected	Detected	Detected	Detected	NM_016666	chr19:4115116-4114773	Aip	Mus musculus aryl-hydrocarbon receptor-interacting protein (Aip), mRNA [NM_016666]	GO:0003712|GO:0005515|GO:0006805|GO:0051344|GO:0006626|GO:0005624|GO:0005634|GO:0010738|GO:0022417|GO:0044445|GO:0005737|GO:0005488|GO:0006457|GO:0051082	NM_016666	Mm.10433	11632
A_55_P2147101	1.61532	63.7035	84.539	65.7744	68.2966	90.2327	73.1824	6.53404	6.44857	6.58001	5.42417	6.50015	5.56285	Detected	Detected	Detected	Detected	Detected	Detected	NM_013757	chrX:130471009-130470950	Sytl4	Mus musculus synaptotagmin-like 4 (Sytl4), mRNA [NM_013757]	GO:0005515|GO:0017137|GO:0031410|GO:0006887|GO:0006886|GO:0042043|GO:0046872|GO:0016324|GO:0005543|GO:0016020|GO:0008270|GO:0030141|GO:0046676|GO:0019898|GO:0030667	NM_013757	Mm.38674	27359
A_51_P258848	0.895996	118.815	127.333	111.058	244.355	181.463	238.765	7.40252	7.05605	7.3133	7.42477	7.40901	7.4134	Detected	Detected	Detected	Detected	Detected	Detected	NM_028955	chr7:128158205-128158264	4933427G17Rik	Mus musculus RIKEN cDNA 4933427G17 gene (4933427G17Rik), mRNA [NM_028955]	GO:0008150|GO:0003674|GO:0005575	NM_028955	Mm.189707	74466
A_51_P293753	0.960015	1596.74	1381.87	1569.27	2559.66	1973.42	2442.17	11.0267	10.4735	11.0084	11.051	10.6387	10.9956	Detected	Detected	Detected	Detected	Detected	Detected	NM_025611	chr17:46801251-46801309	Cul7	Mus musculus cullin 7 (Cul7), mRNA [NM_025611]	GO:0005515|GO:0006511|GO:0031461|GO:0006915|GO:0005634|GO:0042981|GO:0005622|GO:0005739|GO:0005737|GO:0007049|GO:0005488|GO:0001570|GO:0031625|GO:0045601	NM_025611	Mm.329078	66515
A_55_P1976504	1.05375	455.9	672.341	450.893	760.523	749.977	760.519	9.2772	9.43205	9.26306	9.23053	9.2731	9.24208	Detected	Detected	Detected	Detected	Detected	Detected		chr2:177674032-177673973
A_52_P316437	0.848509	140.497	228.197	137.38	324.354	296.518	320.39	7.63965	7.87791	7.60762	7.89957	8.03865	7.89795	Detected	Detected	Detected	Detected	Detected	Detected	NM_001081400	chr16:8855937-8855996	1810013L24Rik	Mus musculus RIKEN cDNA 1810013L24 gene (1810013L24Rik), mRNA [NM_001081400]	GO:0008150|GO:0003674|GO:0005575	NM_001081400	Mm.390868	69053
A_65_P15689	1.0182	1631.73	3018.35	1653.83	2611.76	3639.22	2579.14	11.0563	11.63	11.0759	11.0823	11.5233	11.0786	Detected	Detected	Detected	Detected	Detected	Detected	NM_008650	chr17:41095817-41097574	Mut	Mus musculus methylmalonyl-Coenzyme A mutase (Mut), nuclear gene encoding mitochondrial protein, mRNA [NM_008650]	GO:0005739|GO:0004494|GO:0008152|GO:0009791	NM_008650	Mm.259884	17850
A_52_P8251	0.843539	117.017	153.041	115.173	281.878	172.432	300.885	7.38144	7.31724	7.36346	7.66007	7.34395	7.79454	Detected	Detected	Detected	Detected	Detected	Detected	AK015743	chr4:94223702-94223761		predicted gene 10306 [Source:MGI Symbol;Acc:MGI:3704234] [ENSMUST00000094969]			Mm.479777
A_55_P1971139	0.820711	1034.03	1791.01	1012.07	2130.88	2534.95	2075.57	10.4317	10.8537	10.3999	10.7748	11.01	10.7557	Detected	Detected	Detected	Detected	Detected	Detected	NM_001004147	chr11:35611579-35611520	Fbll1	Mus musculus fibrillarin-like 1 (Fbll1), mRNA [NM_001004147]		NM_001004147	Mm.189222	237730
A_51_P367125	0.969306	480.451	611.397	485.077	827.823	819.254	826.576	9.34576	9.29797	9.36161	9.36561	9.39715	9.37751	Detected	Detected	Detected	Detected	Detected	Detected	NM_011131	chr7:51788589-51788221	Pold1	Mus musculus polymerase (DNA directed), delta 1, catalytic subunit (Pold1), mRNA [NM_011131]	GO:0043625|GO:0008296|GO:0008408|GO:0003887|GO:0016779|GO:0005634|GO:0003677|GO:0000084|GO:0006260|GO:0006261|GO:0007346|GO:0000109|GO:0045004|GO:0003682|GO:0008152|GO:0000731|GO:0006287|GO:0005654|GO:0006297|GO:0043137|GO:0016740	NM_011131	Mm.16549	18971
A_55_P2149347	0.851394	49.1165	68.3153	47.5677	132.355	78.9294	122.245	6.17271	6.14679	6.13371	6.46236	6.32618	6.36097	Detected	Detected	Detected	Detected	Detected	Detected	XM_001472438	chr5:144049805-144049746	Zfp853	PREDICTED: Mus musculus zinc finger protein 853 (Zfp853), mRNA [XM_001472438]	GO:0008150|GO:0003674|GO:0005575	XM_001472438	Mm.448564	330230
A_51_P123795	1.05825	5070.7	5162.25	5054.74	6599.74	6945.44	6499.65	12.6164	12.4171	12.615	12.4622	12.4856	12.4556	Detected	Detected	Detected	Detected	Detected	Detected	NM_177684	chr6:117795865-117795924	Zfp637	Mus musculus zinc finger protein 637 (Zfp637), mRNA [NM_177684]	GO:0005622|GO:0008150|GO:0003674|GO:0008270|GO:0005634|GO:0005575|GO:0003676|GO:0046872	NM_177684	Mm.290847	232337
A_52_P312563	0.919034	339.72	622.293	347.662	698.727	745.691	690.244	8.86878	9.32427	8.90711	9.10179	9.26684	9.09697	Detected	Detected	Detected	Detected	Detected	Detected	NM_026440	chr18:68471340-68473343	Rnmt	Mus musculus RNA (guanine-7-) methyltransferase (Rnmt), transcript variant 1, mRNA [NM_026440]	GO:0006397|GO:0003723|GO:0008168|GO:0004482|GO:0006370|GO:0080009|GO:0005654|GO:0005634|GO:0032259|GO:0016740|GO:0005845	NM_026440	Mm.27544	67897
A_55_P2171493	1.2739	208.628	211.094	207.809	288.789	223.795	289.498	8.19689	7.76552	8.18972	7.70329	7.67729	7.72379	Detected	Detected	Detected	Detected	Detected	Detected	NM_153544	chr11:102126433-102126492	BC030867	Mus musculus cDNA sequence BC030867 (BC030867), mRNA [NM_153544]	GO:0008150|GO:0003674|GO:0005575	NM_153544	Mm.247335	217216
A_55_P2113061	0.812578	672.162	1069.75	677.134	1558.08	1301.22	1545.38	9.8251	10.104	9.83064	10.3053	10.0457	10.307	Detected	Detected	Detected	Detected	Detected	Detected		chr5:145976694-145976753
A_55_P2018377	0.761521	56.5488	79.9038	61.8031	141.003	162.589	140.182	6.36843	6.36713	6.49824	6.56297	7.2748	6.57516	Detected	Detected	Detected	Detected	Detected	Detected		chr12:078140096-078140037		NKX23_HUMAN (Q8TAU0) Homeobox protein Nkx-2.3 (Homeobox protein NKX-2.3) (Homeobox protein NK-2 homolog C), partial (5%) [TC1771210]
A_52_P24428	1.00595	13833.1	14727.6	13822.7	18522.7	19757.9	18167.5	14.0193	13.9443	14.0218	13.9758	14.0135	13.9704	Detected	Detected	Detected	Detected	Detected	Detected	BC059876	chr8:125407416-125407357	Ankrd11	ankyrin repeat domain 11 [Source:MGI Symbol;Acc:MGI:1924337] [ENSMUST00000039345]	GO:0060348|GO:0003674|GO:0035264|GO:0001894|GO:0060323|GO:0048705|GO:0005575|GO:0001701		Mm.31567	77087
A_55_P1995127	0.968852	11821.5	13514.1	11882	16190	19510.5	15890.6	13.7977	13.8162	13.8059	13.7838	13.9954	13.7776	Detected	Detected	Detected	Detected	Detected	Detected		chr2:145336095-145336036
A_52_P546552	1.22336	1156.01	1109.21	1152.94	1408.29	1417.13	1380.51	10.5884	10.1554	10.5876	10.156	10.1632	10.1397	Detected	Detected	Detected	Detected	Detected	Detected	NM_029231	chr11:70207282-70206484	Pelp1	Mus musculus proline, glutamic acid and leucine rich protein 1 (Pelp1), mRNA [NM_029231]	GO:0008150|GO:0003674|GO:0005737|GO:0005488|GO:0071339|GO:0005634|GO:0006351	NM_029231	Mm.340601	75273
A_51_P514601	0.930875	50.8691	58.6911	47.8678	118.658	58.5483	121.473	6.22292	5.90633	6.14096	6.29057	5.93695	6.3527	Detected	Detected	Detected	Detected	Detected	Detected	NM_146916	chr7:6427601-6427660	Olfr1346	Mus musculus olfactory receptor 1346 (Olfr1346), mRNA [NM_146916]	GO:0007608|GO:0004984|GO:0007186|GO:0004872|GO:0016021	NM_146916	Mm.377748	258918
A_55_P2269700	0.671405	13.0837	23.4855	13.8344	45.0468	46.3788	43.1003	4.45981	4.36063	4.53906	4.74941	5.61958	4.71473	Detected	Compromised	Detected	Compromised	Detected	Detected	NM_026714	chr4:116381639-116381698	Ccdc163	Mus musculus coiled-coil domain containing 163 (Ccdc163), mRNA [NM_026714]	GO:0008150|GO:0003674|GO:0005575	NM_026714	Mm.425201	68394
A_52_P143477	0.825669	2978.08	5168.08	2985.75	6419.28	5653.59	6400.15	11.8882	12.42	11.895	12.4201	12.1805	12.4317	Detected	Detected	Detected	Detected	Detected	Detected	NM_009443	chr6:72559181-72559122	Tgoln1	Mus musculus trans-golgi network protein (Tgoln1), mRNA [NM_009443]	GO:0005802|GO:0005794|GO:0016020|GO:0005886|GO:0016021	NM_009443	Mm.246563	22134
A_55_P2132805	1.17254	522.697	568.878	519.171	768.413	584.325	761.49	9.46718	9.188	9.46074	9.24853	8.93397	9.24452	Detected	Detected	Detected	Detected	Detected	Detected	NM_001081267	chr7:104841145-104841204	Rsf1	Mus musculus remodeling and spacing factor 1 (Rsf1), mRNA [NM_001081267]	GO:0042393|GO:0006352|GO:0006334|GO:0016584|GO:0006338|GO:0005634|GO:0045893|GO:0031213|GO:0045892|GO:0046872|GO:0050434|GO:0043392	NM_001081267	Mm.43977	233532
A_52_P280114	1.06143	128.225	449.661	129.851	328.776	249.78	320.304	7.5114	8.852	7.533	7.92115	7.82026	7.89696	Detected	Detected	Detected	Detected	Detected	Detected	NM_172803	chr12:41570886-41570945	Dock4	Mus musculus dedicator of cytokinesis 4 (Dock4), mRNA [NM_172803]	GO:0030971|GO:0017124|GO:0032420|GO:0032421|GO:0005525|GO:0030165|GO:0032855|GO:0005829|GO:0005085|GO:0048365|GO:0005737|GO:0051020|GO:0016020|GO:0060326|GO:0030675	NM_172803	Mm.341423	238130
A_55_P2405774	1.36404	469.303	440.34	472.246	517.496	553.718	514.05	9.31639	8.82373	9.3217	8.62248	8.86374	8.63194	Detected	Detected	Detected	Detected	Detected	Detected	AK045831	chr5:32776516-32776575	E230008O15Rik	Mus musculus adult male corpora quadrigemina cDNA, RIKEN full-length enriched library, clone:B230313E11 product:unclassifiable, full insert sequence. [AK045831]	GO:0008150|GO:0003674|GO:0005575		Mm.441931	319862
A_52_P508974	0.934965	29.235	24.3462	26.9072	59.2146	28.5344	65.7188	5.47828	4.42114	5.37616	5.19583	4.98119	5.3896	Detected	Compromised	Detected	Detected	Detected	Detected	NM_023670	chr6:49035769-49035710	Igf2bp3	Mus musculus insulin-like growth factor 2 mRNA binding protein 3 (Igf2bp3), mRNA [NM_023670]	GO:0048027|GO:0005737|GO:0000166|GO:0003723|GO:0005634|GO:0003730|GO:0003676|GO:0006417	NM_023670	Mm.281018	140488
A_51_P433778	0.82123	625.35	1009.17	628.967	1477.94	1182.77	1435.84	9.72298	10.0222	9.73658	10.2221	9.91587	10.1962	Detected	Detected	Detected	Detected	Detected	Detected	NM_009354	chr13:73786429-73786488	Tert	Mus musculus telomerase reverse transcriptase (Tert), mRNA [NM_009354]	GO:0005515|GO:0000781|GO:0005697|GO:0003721|GO:0003720|GO:0005694|GO:0003723|GO:0016779|GO:0006916|GO:0005634|GO:0003677|GO:0042803|GO:0005737|GO:0030529|GO:0022616|GO:0003964|GO:0032203|GO:0005654|GO:0090399|GO:0007004|GO:0006278|GO:0070034|GO:0016740	NM_009354	Mm.10109	21752
A_51_P102311	1.0913	154.753	162.021	154.866	286.596	150.476	286.345	7.77036	7.40004	7.77346	7.68822	7.17471	7.70277	Detected	Detected	Detected	Detected	Detected	Detected	NM_011661	chr7:94576324-94576265	Tyr	Mus musculus tyrosinase (Tyr), mRNA [NM_011661]	GO:0005515|GO:0042470|GO:0048471|GO:0046982|GO:0005507|GO:0008283|GO:0048538|GO:0046872|GO:0042803|GO:0004503|GO:0004497|GO:0005737|GO:0016020|GO:0042438|GO:0008152|GO:0043473|GO:0016491|GO:0016021|GO:0055114	NM_011661	Mm.238127	22173
A_55_P2068134	1.17768	86.8751	106.091	87.3536	143.232	115.863	140.821	6.95478	6.78605	6.96775	6.58985	6.82927	6.58162	Detected	Detected	Detected	Detected	Detected	Detected	AK133237	chr10:17956376-17956435	Gm10827	Mus musculus adult male testis cDNA, RIKEN full-length enriched library, clone:4932420G21 product:hypothetical protein, full insert sequence. [AK133237]	GO:0008150|GO:0003674|GO:0005575		Mm.454516	100038405
A_52_P644925	0.910465	395.479	642.836	378.873	780.082	772.933	781.831	9.08231	9.36999	9.02155	9.27043	9.31737	9.29202	Detected	Detected	Detected	Detected	Detected	Detected	NM_198035	chr10:127183894-127183953	Zbtb39	Mus musculus zinc finger and BTB domain containing 39 (Zbtb39), mRNA [NM_198035]	GO:0008150|GO:0003674|GO:0005634|GO:0005575|GO:0046872	NM_198035	Mm.27258	320080
A_51_P244194	0.956281	3402.04	4908.51	3383.59	5649.3	6148.93	5315.33	12.0735	12.3481	12.0638	12.2259	12.2986	12.1543	Detected	Detected	Detected	Detected	Detected	Detected	NM_053199	chr1:175266453-175266394	Cadm3	Mus musculus cell adhesion molecule 3 (Cadm3), mRNA [NM_053199]	GO:0030054|GO:0008104|GO:0016020|GO:0005886|GO:0005911|GO:0016021|GO:0007155|GO:0007156|GO:0042803|GO:0007157	NM_053199	Mm.330524	94332
A_55_P2064598	0.854516	1245.15	1879.29	1232.88	2637.88	2208	2549.57	10.6859	10.9211	10.6781	11.0971	10.8036	11.0649	Detected	Detected	Detected	Detected	Detected	Detected	NM_212484	chr11:49488333-49488274	Cnot6	Mus musculus CCR4-NOT transcription complex, subunit 6 (Cnot6), mRNA [NM_212484]	GO:0008150|GO:0003674|GO:0006355|GO:0005737|GO:0004527|GO:0004518|GO:0016787|GO:0003723|GO:0005634|GO:0005575|GO:0046872|GO:0006351	NM_212484	Mm.247113	104625
A_55_P2102897	0.8867	25848.2	28176.7	25878.2	37302	44147.7	35321	14.8789	14.8893	14.8962	15.0192	15.1993	14.9664	Detected	Detected	Detected	Detected	Detected	Detected	NM_001081019	chr4:94266841-94266900	Gm12657	Mus musculus predicted gene 12657 (Gm12657), mRNA [NM_001081019]		NM_001081019	Mm.449778	667250
A_55_P2081746	0.975918	185.516	210.676	185.505	380.231	219.154	370.54	8.02028	7.76239	8.0259	8.13871	7.65409	8.12127	Detected	Detected	Detected	Detected	Detected	Detected	NM_146926	chr7:115134505-115134564	Olfr477	Mus musculus olfactory receptor 477 (Olfr477), mRNA [NM_146926]	GO:0007608|GO:0007165|GO:0004984|GO:0016020|GO:0007186|GO:0005886|GO:0004930|GO:0004872|GO:0016021|GO:0004871|GO:0050896	NM_146926	Mm.377751	258928
A_51_P108020	1.40766	63.5269	77.8017	63.7474	101.935	53.807	100.812	6.52954	6.33056	6.53732	6.04494	5.81908	6.05349	Detected	Detected	Detected	Detected	Detected	Detected	NM_001029929	chr11:70279625-70279684	Zmynd15	Mus musculus zinc finger, MYND-type containing 15 (Zmynd15), mRNA [NM_001029929]	GO:0008150|GO:0003674|GO:0005575|GO:0046872	NM_001029929	Mm.472771	574428
A_55_P2009622	1.08753	80.5559	132.101	80.3575	152.299	141.56	149.189	6.85199	7.11206	6.85531	6.68848	7.09162	6.6761	Detected	Detected	Detected	Detected	Detected	Detected	NM_029036	chr4:128855545-128855486	S100pbp	Mus musculus S100P binding protein (S100pbp), mRNA [NM_029036]	GO:0008150|GO:0005634|GO:0048306	NM_029036	Mm.172064	74648
A_55_P1955970	1.02106	4812.34	4966.18	4712.88	6650.8	6629.29	6467.83	12.5448	12.3641	12.5174	12.4725	12.4171	12.4466	Detected	Detected	Detected	Detected	Detected	Detected	NM_172860	chr2:154364934-154364993	Cbfa2t2	Mus musculus core-binding factor, runt domain, alpha subunit 2, translocated to, 2 (human) (Cbfa2t2), transcript variant 1, mRNA [NM_172860]	GO:0005515|GO:0006355|GO:0003700|GO:0003714|GO:0030855|GO:0008270|GO:0005634|GO:0045892|GO:0046872	NM_172860	Mm.29914	12396
A_52_P486045	1.13316	1176.42	1620.97	1188.74	1773.5	1703.45	1726.01	10.6144	10.7082	10.6294	10.4985	10.4392	10.4733	Detected	Detected	Detected	Detected	Detected	Detected	NM_178693	chr2:29652292-29652351	Coq4	Mus musculus coenzyme Q4 homolog (yeast) (Coq4), nuclear gene encoding mitochondrial protein, mRNA [NM_178693]	GO:0005739|GO:0008150|GO:0006744|GO:0003674|GO:0016020|GO:0005743	NM_178693	Mm.245948	227683
A_55_P2009351	1.99734	236.702	341.096	233.607	201.423	282.815	193.279	8.37017	8.45335	8.35512	7.12347	7.97998	7.08095	Detected	Detected	Detected	Detected	Detected	Detected	NM_025370	chr13:64393296-64393237	1110018J18Rik	Mus musculus RIKEN cDNA 1110018J18 gene (1110018J18Rik), mRNA [NM_025370]	GO:0008150|GO:0003674|GO:0016491|GO:0005575|GO:0055114	NM_025370	Mm.227240	66129
A_55_P2020242	0.799785	189.937	309.7	195.523	503.599	353.554	496.719	8.05613	8.31546	8.10117	8.58425	8.2767	8.57876	Detected	Detected	Detected	Detected	Detected	Detected		chr4:140978740-140978799
A_66_P128918	0.947512	986.51	1088.81	974.514	1541.34	1804.08	1509.84	10.3662	10.1293	10.347	10.289	10.5138	10.273	Detected	Detected	Detected	Detected	Detected	Detected	NM_019975	chr14:32421176-32421117	Hacl1	Mus musculus 2-hydroxyacyl-CoA lyase 1 (Hacl1), mRNA [NM_019975]	GO:0006629|GO:0000287|GO:0001561|GO:0016830|GO:0030976|GO:0003824|GO:0046872|GO:0044255|GO:0016829|GO:0042802|GO:0005777	NM_019975	Mm.38887	56794
A_55_P2003004	1.41374	144.579	162.333	136.898	163.017	197.55	168.311	7.68153	7.40269	7.60387	6.79746	7.52044	6.87163	Detected	Detected	Detected	Detected	Detected	Detected	NM_009797	chr3:104625779-104625720	Capza1	Mus musculus capping protein (actin filament) muscle Z-line, alpha 1 (Capza1), mRNA [NM_009797]	GO:0005737|GO:0030036|GO:0016020|GO:0030863|GO:0008290|GO:0003779|GO:0005856|GO:0051693	NM_009797	Mm.19142	12340
A_55_P2140076	1.09128	91199	73486.9	89839.8	88073.4	93618.2	85680.1	16.5498	16.2894	16.5529	16.3339	16.3283	16.3518	Detected	Detected	Detected	Detected	Detected	Detected		chr17:003461808-003461749
A_52_P170882	0.614322	16.8303	51.3953	19.1521	101.224	42.9104	94.4421	4.76154	5.69	4.93677	6.03375	5.51356	5.94979	Detected	Compromised	Detected	Compromised	Detected	Detected	NM_009928	chr4:47325273-47325332	Col15a1	Mus musculus collagen, type XV, alpha 1 (Col15a1), mRNA [NM_009928]	GO:0031012|GO:0005581|GO:0005488|GO:0005198|GO:0005578|GO:0005576|GO:0007155|GO:0005615|GO:0005604	NM_009928	Mm.233547	12819
A_55_P1967191	0.936381	19.4788	29.8595	20.5094	54.4217	28.9183	50.9513	4.94214	4.79081	5.03159	5.06407	4.99773	4.98723	Detected	Compromised	Detected	Compromised	Detected	Detected	BC027670	chr14:79578759-79578700	Gm4632	Mus musculus, clone IMAGE:1263126, mRNA. [BC027670]	GO:0008150|GO:0003674|GO:0005575		Mm.435553	100043765
A_51_P118603	1.12815	5404.4	7601.33	5383.28	7092.44	8219.11	6997.06	12.7029	12.9822	12.699	12.5685	12.7252	12.5685	Detected	Detected	Detected	Detected	Detected	Detected	NM_029896	chr9:106093154-106093213	Wdr82	Mus musculus WD repeat domain containing 82 (Wdr82), mRNA [NM_029896]	GO:0003674|GO:0035097|GO:0048188|GO:0005634|GO:0072357|GO:0000785|GO:0051568	NM_029896	Mm.265125	77305
A_55_P1980341	1.12824	30599.2	29809.3	29637.4	33611.5	35413.1	33815.7	15.1025	14.9743	15.0739	14.8628	14.8679	14.8977	Detected	Detected	Detected	Detected	Detected	Detected	NM_001164217	chr2:155971470-155971529	Romo1	Mus musculus reactive oxygen species modulator 1 (Romo1), nuclear gene encoding mitochondrial protein, mRNA [NM_001164217]	GO:0005739|GO:0003674|GO:0008284|GO:0016020|GO:0034614|GO:0001302|GO:0016021|GO:2000379	NM_001164217	Mm.371623	67067
A_52_P35384	1.51016	432.658	725.413	450.896	432.034	908.762	427.903	9.20489	9.53873	9.2635	8.33652	9.54483	8.34167	Detected	Detected	Detected	Detected	Detected	Detected	NM_013503	chr5:38713278-38713337	Drd5	Mus musculus dopamine receptor D5 (Drd5), mRNA [NM_013503]	GO:0005886|GO:0030819|GO:0060292|GO:0045776|GO:0031526|GO:0042220|GO:0019226|GO:0001992|GO:0007191|GO:0001965|GO:0008144|GO:0048169|GO:0001963|GO:0033861|GO:0004872|GO:0004871|GO:0045924|GO:0001589|GO:0008306|GO:0001588|GO:0030336|GO:0004930|GO:0007617|GO:0072593|GO:0004952|GO:0046960|GO:0035240|GO:0045762|GO:0007212|GO:0007165|GO:0001975|GO:0001994|GO:0007186|GO:0016020|GO:0008542|GO:0042060|GO:…	NM_013503	Mm.167154	13492
A_51_P506787	0.880627	5874.97	8036.82	5889.44	10215.1	10853.3	9740.39	12.8256	13.0698	12.8306	13.0968	13.1398	13.0396	Detected	Detected	Detected	Detected	Detected	Detected	NM_001146707	chr10:110934911-110934970	Nap1l1	Mus musculus nucleosome assembly protein 1-like 1 (Nap1l1), transcript variant 1, mRNA [NM_001146707]	GO:0005515|GO:0006334|GO:0005634	NM_001146707	Mm.290407	53605
A_51_P234788	0.890909	3290.45	4258.19	3294.02	6180.6	5012.81	6003.26	12.0274	12.1459	12.0305	12.3644	12.0017	12.3377	Detected	Detected	Detected	Detected	Detected	Detected	NM_133687	chr18:36021053-36021112	Cxxc5	Mus musculus CXXC finger 5 (Cxxc5), mRNA [NM_133687]	GO:0007165|GO:0005737|GO:0008270|GO:0005634|GO:0005575|GO:0004871|GO:0043123|GO:0003677|GO:0046872	NM_133687	Mm.94560	67393
A_55_P2088440	1.26321	2339.46	2105.42	2388.63	2876.52	2091.85	2910.86	11.5534	11.0967	11.5817	11.2304	10.7262	11.2638	Detected	Detected	Detected	Detected	Detected	Detected	NM_027560	chr8:73359124-73359065	Arrdc2	Mus musculus arrestin domain containing 2 (Arrdc2), mRNA [NM_027560]	GO:0008150|GO:0007165|GO:0003674|GO:0005575	NM_027560	Mm.24215	70807
A_55_P1985001	1.02911	88.816	109.77	89.0967	157.443	150.681	158.103	6.98718	6.8359	6.99344	6.74263	7.17664	6.77304	Detected	Detected	Detected	Detected	Detected	Detected		chr10:79635422-79635481	Cirbp	cold inducible RNA binding protein [Source:MGI Symbol;Acc:MGI:893588] [ENSMUST00000054666]	GO:0017148|GO:0010494|GO:0003723|GO:0006950|GO:0005634|GO:0045727|GO:0030371|GO:0003676|GO:0005737|GO:0034063|GO:0000166|GO:0070181|GO:0048255|GO:0003730|GO:0009411			12696
A_52_P63343	1.06361	1472.26	1401.95	1494.65	2204.11	1707.75	2150.36	10.9146	10.4937	10.9413	10.8302	10.444	10.8086	Detected	Detected	Detected	Detected	Detected	Detected	NM_001033302	chr3:95682492-95682433	Gm129	Mus musculus predicted gene 129 (Gm129), mRNA [NM_001033302]	GO:0008150|GO:0003674|GO:0005575	NM_001033302	Mm.331218	229599
A_52_P215469	0.905366	193.635	397.824	187.611	474.271	369.691	446.553	8.08328	8.66978	8.04033	8.48251	8.33467	8.40648	Detected	Detected	Detected	Detected	Detected	Detected	NM_133942	chr7:138054507-138054566	Plekha1	Mus musculus pleckstrin homology domain containing, family A (phosphoinositide binding specific) member 1 (Plekha1), mRNA [NM_133942]	GO:0050853|GO:0051898|GO:0070301|GO:0005886|GO:0001553|GO:0048705|GO:0005634|GO:0007283|GO:0009791|GO:0031529|GO:0008289|GO:0045184|GO:0005737|GO:0035264|GO:0060021|GO:0008209|GO:0043325|GO:0032587|GO:0030165|GO:0014065|GO:0008585|GO:0008210|GO:0016020|GO:0060325|GO:0033327|GO:0048008	NM_133942	Mm.323554	101476
A_55_P2092364	1.01806	1860.2	1779.74	1883.36	2476.36	3035.69	2430.98	11.2323	10.8468	11.2533	11.0017	11.2661	10.9871	Detected	Detected	Detected	Detected	Detected	Detected	NM_001039552	chr17:15201119-15201178	2210404J11Rik	Mus musculus RIKEN cDNA 2210404J11 gene (2210404J11Rik), transcript variant 1, mRNA [NM_001039552]	GO:0008150|GO:0003674|GO:0005575	NM_001039552	Mm.482357	381062
A_55_P2084517	1.04217	348.557	320.097	354.387	520.702	494.684	532.182	8.9059	8.36412	8.93325	8.63074	8.70902	8.68474	Detected	Detected	Detected	Detected	Detected	Detected		chr3:045244833-045244892		Q8HPR7_9PERO (Q8HPR7) NADH dehydrogenase subunit 2, partial (6%) [TC1609409]
A_55_P2136737	0.97178	140.759	282.118	140.121	297.109	275.062	317.151	7.64211	8.17839	7.63427	7.75523	7.94273	7.8807	Detected	Detected	Detected	Detected	Detected	Detected	NR_030673	chr5:104980887-104980946	D930016D06Rik	Mus musculus RIKEN cDNA D930016D06 gene (D930016D06Rik), non-coding RNA [NR_030673]	GO:0008150|GO:0003674|GO:0005575	NR_030673	Mm.319836	100662
A_51_P272586	1.08673	1541.33	2014.69	1554.52	2445.09	2031.1	2414.19	10.9779	11.0276	10.9949	10.9832	10.6794	10.9779	Detected	Detected	Detected	Detected	Detected	Detected	NM_027727	chr18:75403038-75446318	Dym	Mus musculus dymeclin (Dym), mRNA [NM_027727]	GO:0008150|GO:0003674|GO:0005737|GO:0005794|GO:0005575	NM_027727	Mm.173826	69190
A_55_P2002113	1.1103	115431	90432.6	112744	108137	111091	103379	16.8475	16.594	16.8475	16.6173	16.594	16.6249	Detected	Detected	Detected	Detected	Detected	Detected	NM_018730	chr5:137874477-137874536	Rpl36	Mus musculus ribosomal protein L36 (Rpl36), mRNA [NM_018730]	GO:0003674|GO:0030529|GO:0005730|GO:0005840|GO:0006414|GO:0005829	NM_018730	Mm.11376	54217
A_55_P2007575	0.979826	337.42	427.862	343.284	648.588	455.477	654.061	8.86057	8.7776	8.88903	8.99028	8.60845	9.01668	Detected	Detected	Detected	Detected	Detected	Detected	BC049156	chr4:94330960-94331019	Ift74	intraflagellar transport 74 homolog (Chlamydomonas) [Source:MGI Symbol;Acc:MGI:1914944] [ENSMUST00000107104]	GO:0019861|GO:0008150|GO:0003674|GO:0031410|GO:0005575		Mm.240619	67694
A_51_P121915	0.972175	9.55017	23.7433	8.60894	36.3411	12.9846	32.7834	4.08189	4.38042	3.98309	4.39384	3.89022	4.28347	Compromised	Compromised	Detected	Compromised	Detected	Detected	NM_145424	chr10:127314281-127314340	BC089597	Mus musculus cDNA sequence BC089597 (BC089597), mRNA [NM_145424]	GO:0008150|GO:0003674|GO:0016491|GO:0005575|GO:0055114	NM_145424	Mm.214923	216454
A_55_P1969820	0.868779	213.879	317.188	219.979	535.164	316.564	523.201	8.23538	8.34842	8.27331	8.67637	8.13203	8.65753	Detected	Detected	Detected	Detected	Detected	Detected	NM_153139	chr11:55047345-55047404	Slc36a1	Mus musculus solute carrier family 36 (proton/amino acid symporter), member 1 (Slc36a1), mRNA [NM_153139]	GO:0005302|GO:0005280|GO:0005886|GO:0005783|GO:0015078|GO:0006865|GO:0003333|GO:0005764|GO:0015193|GO:0015180|GO:0015804|GO:0015816|GO:0034220|GO:0016020|GO:0015171|GO:0035524|GO:0015824|GO:0006810|GO:0015175|GO:0015187|GO:0016021|GO:0015808|GO:0015992|GO:0015293	NM_153139	Mm.35732	215335
A_52_P91618	0.900678	305.707	517.747	314.381	595.478	679.898	644.394	8.73209	9.04653	8.76666	8.85118	9.1514	8.99545	Detected	Detected	Detected	Detected	Detected	Detected	NM_030257	chr13:81809884-81809943	Lysmd3	Mus musculus LysM, putative peptidoglycan-binding, domain containing 3 (Lysmd3), mRNA [NM_030257]	GO:0008150|GO:0003674|GO:0016020|GO:0016998|GO:0016021|GO:0005575	NM_030257	Mm.259969	80289
A_55_P2244355	0.752166	26.7909	34.0704	20.6101	71.3941	48.2853	69.5573	5.36627	5.0131	5.03795	5.49257	5.67398	5.4834	Detected	Compromised	Detected	Detected	Detected	Detected	AK010586	chr3:103002488-103002429	2410024N13Rik	Mus musculus ES cells cDNA, RIKEN full-length enriched library, clone:2410024N13 product:hypothetical protein, full insert sequence. [AK010586]			Mm.460061	70000
A_55_P2023424	1.02297	984.684	1225.36	987.055	1558.21	1574.21	1539.07	10.3631	10.2984	10.3638	10.3056	10.3195	10.3018	Detected	Detected	Detected	Detected	Detected	Detected	NM_001242389	chr17:57402779-57402838	Trip10	Mus musculus thyroid hormone receptor interactor 10 (Trip10), transcript variant 1, mRNA [NM_001242389]	GO:0005515|GO:0005794|GO:0005886|GO:0005874|GO:0042538|GO:0042995|GO:0005764|GO:0006897|GO:0008289|GO:0042802|GO:0005737|GO:0016020|GO:0005856	NM_001242389	Mm.37368	106628
A_51_P192089	1.77299	12525.1	8545.16	12493.2	8647.6	8367.93	8393.1	13.8753	13.1621	13.8742	12.8505	12.7559	12.8267	Detected	Detected	Detected	Detected	Detected	Detected	NM_028228	chr14:64538435-64538494	Pinx1	Mus musculus PIN2/TERF1 interacting, telomerase inhibitor 1 (Pinx1), mRNA [NM_028228]	GO:0005515|GO:0000781|GO:0005694|GO:0005730|GO:0005819|GO:0005634|GO:0000228|GO:0003676|GO:0043231|GO:0005622|GO:0005739|GO:0005737|GO:0000776|GO:0007080|GO:0007004|GO:0070034|GO:0000775	NM_028228	Mm.379214	72400
A_52_P574653	0.870702	1046.14	1415.5	1027.67	2093.64	1785.52	2045.34	10.4486	10.5089	10.4222	10.7496	10.4975	10.7318	Detected	Detected	Detected	Detected	Detected	Detected	NM_007544	chr6:120843523-120843464	Bid	Mus musculus BH3 interacting domain death agonist (Bid), mRNA [NM_007544]	GO:0005515|GO:0032464|GO:0046902|GO:0008633|GO:0043065|GO:0090150|GO:0006626|GO:0006915|GO:0042981|GO:0001836|GO:0005741|GO:2000045|GO:0005829|GO:0005739|GO:0005737|GO:0008637|GO:0016020|GO:0032592|GO:0042127|GO:0090200|GO:0051260|GO:0031625	NM_007544	Mm.235081	12122
A_55_P2284119	1.15332	24.3769	38.6642	23.1368	46.2706	42.2679	44.0245	5.24501	5.22171	5.18223	4.79118	5.49161	4.74875	Detected	Compromised	Detected	Detected	Detected	Detected	NM_199029	chr14:66015519-66015578	Zfp395	Mus musculus zinc finger protein 395 (Zfp395), mRNA [NM_199029]	GO:0005737|GO:0006357|GO:0005634|GO:0003677	NM_199029	Mm.270087	380912
A_52_P625244	0.852262	376.693	651.18	375.305	801.139	885.712	775.004	9.00801	9.3894	9.00879	9.31324	9.50727	9.27759	Detected	Detected	Detected	Detected	Detected	Detected	NM_011668	chr7:66561271-66561330	Ube3a	Mus musculus ubiquitin protein ligase E3A (Ube3a), transcript variant 2, mRNA [NM_011668]	GO:0005515|GO:0006511|GO:0004842|GO:0060736|GO:0016567|GO:0016874|GO:0003713|GO:0005634|GO:0014068|GO:0005829|GO:0001541|GO:0042787|GO:0045944|GO:0008152|GO:0070936|GO:0035037|GO:0030521	NM_011668	Mm.9002	22215
A_55_P2029046	1.00348	50.0145	53.9656	44.8136	87.3068	78.5792	90.4597	6.19979	5.76886	6.05764	5.80536	6.31983	5.88605	Detected	Detected	Detected	Detected	Detected	Detected	NM_015759	chr13:49358570-49358511	Fgd3	Mus musculus FYVE, RhoGEF and PH domain containing 3 (Fgd3), mRNA [NM_015759]	GO:0005622|GO:0005085|GO:0008624|GO:0005737|GO:0035023|GO:0006915|GO:0046847|GO:0005856|GO:0005089|GO:0046872|GO:0005829	NM_015759	Mm.291089	30938
A_55_P2095513	0.825365	40.8198	60.4499	40.9703	122.951	56.8448	125.097	5.923	5.95651	5.931	6.34948	5.89706	6.39466	Detected	Detected	Detected	Detected	Detected	Detected	NM_001003405	chr6:41261306-41261247	Try5	Mus musculus trypsin 5 (Try5), mRNA [NM_001003405]	GO:0008150|GO:0003674|GO:0016787|GO:0008152|GO:0008236|GO:0008233|GO:0005575	NM_001003405	Mm.333022	103964
A_52_P315369	0.99279	207.236	380.217	206.021	401.191	433.249	400.338	8.18714	8.60401	8.17722	8.22051	8.54352	8.23566	Detected	Detected	Detected	Detected	Detected	Detected	NM_028057	chr1:136303704-136304184	Cyb5r1	Mus musculus cytochrome b5 reductase 1 (Cyb5r1), mRNA [NM_028057]	GO:0005739|GO:0008150|GO:0003674|GO:0008610|GO:0006694|GO:0016020|GO:0004128|GO:0016491|GO:0016126|GO:0016021|GO:0055114	NM_028057	Mm.280230	72017
A_51_P118223	0.954082	177.963	294.589	178.484	341.845	390.041	340.997	7.96497	8.24055	7.97341	7.98027	8.40835	7.99375	Detected	Detected	Detected	Detected	Detected	Detected	NR_002928	chr15:8043015-8042956	Gm1943	Mus musculus predicted gene 1943 (Gm1943), non-coding RNA [NR_002928]		NR_002928	Mm.321312	384864
A_55_P2318090	0.771	16.8953	31.8369	18.6353	57.7833	37.0852	58.7789	4.76765	4.90097	4.90012	5.15452	5.32388	5.21593	Detected	Compromised	Detected	Compromised	Detected	Detected	NM_001160150	chr3:113083148-113083089	Amy2a4	Mus musculus amylase 2a4 (Amy2a4), mRNA [NM_001160150]		NM_001160150	Mm.275426	100043684
A_55_P2076524	0.997685	405.513	520.784	399.323	724.658	589.93	723.638	9.11536	9.05511	9.0906	9.15182	8.94945	9.16983	Detected	Detected	Detected	Detected	Detected	Detected	NR_038042	chr10:82286905-82286964	1700028I16Rik	Mus musculus RIKEN cDNA 1700028I16 gene (1700028I16Rik), non-coding RNA [NR_038042]	GO:0008150|GO:0003674|GO:0005575	NR_038042	Mm.48789	70003
A_55_P2160648	0.888593	67692.4	76869.4	66783.3	89629.7	100691	86650.2	16.1547	16.3547	16.1575	16.3568	16.4481	16.3732	Detected	Detected	Detected	Detected	Detected	Detected	NM_001110020	chr7:11241708-11241649	Gm6900	Mus musculus predicted gene 6900 (Gm6900), mRNA [NM_001110020]	GO:0008150|GO:0003674|GO:0005575	NM_001110020	Mm.389821	628596
A_55_P2234889	0.907999	50.7543	72.9623	50.265	133.412	64.5675	137.736	6.21911	6.24051	6.20823	6.47663	6.06365	6.54528	Detected	Detected	Detected	Detected	Detected	Detected	CA882486	chr13:46793490-46793431	C78704	K0997H05-3N NIA Mouse Neural Stem Cell (Undifferentiated) cDNA Library (Long) Mus musculus cDNA clone NIA:K0997H05 IMAGE:30093592 3'. [CA882486]			Mm.441752	97868
A_51_P116326	0.990026	131.114	189.69	132.678	276.371	195.809	273.512	7.54107	7.62474	7.56035	7.62752	7.50936	7.63266	Detected	Detected	Detected	Detected	Detected	Detected	NM_145526	chr2:84838957-84838898	P2rx3	Mus musculus purinergic receptor P2X, ligand-gated ion channel, 3 (P2rx3), mRNA [NM_145526]	GO:0043005|GO:0030424|GO:0009408|GO:0009409|GO:0007268|GO:0019228|GO:0009266|GO:0009743|GO:0034220|GO:0050909|GO:0043197|GO:0048167|GO:0043195|GO:0043025|GO:0006810|GO:0033198|GO:0001614|GO:0051260|GO:0004872|GO:0014832|GO:0019717|GO:0006812|GO:0006811|GO:0035590|GO:0005791|GO:0001666|GO:0005794|GO:0010033|GO:0004931|GO:0005624|GO:0007274|GO:0030432|GO:0005524|GO:0016020|GO:0005887|GO:0045121|GO:…	NM_145526	Mm.440375	228139
A_52_P173442	1.34418	9654.17	8745.4	9258.75	9001.33	10418.1	8851.5	13.5089	13.1924	13.4662	12.9065	13.0759	12.905	Detected	Detected	Detected	Detected	Detected	Detected	NM_177292	chr5:114039596-114039655	Wscd2	Mus musculus WSC domain containing 2 (Wscd2), mRNA [NM_177292]	GO:0008150|GO:0003674|GO:0005575	NM_177292	Mm.102783	320916
A_51_P265571	0.882619	362.956	513.399	361.731	774.277	590.739	775.902	8.9607	9.03382	8.95474	9.25956	8.95101	9.27909	Detected	Detected	Detected	Detected	Detected	Detected	NM_009627	chr7:117773088-117773147	Adm	Mus musculus adrenomedullin (Adm), mRNA [NM_009627]	GO:0008284|GO:0008285|GO:0031700|GO:0031102|GO:0060712|GO:0060670|GO:0007204|GO:0005615|GO:0055074|GO:0007507|GO:0005737|GO:0048589|GO:0045906|GO:0045909|GO:0032496|GO:0008209|GO:0009611|GO:0006950|GO:0001843|GO:0005576|GO:0045768|GO:0046879|GO:0005179|GO:0002026|GO:0010460	NM_009627	Mm.1408	11535
A_55_P2361932	1.10495	23.899	27.472	24.2195	40.2936	32.7719	49.6025	5.21926	4.64287	5.24108	4.56842	5.15869	4.94415	Detected	Compromised	Detected	Compromised	Detected	Detected	AK020953	chr6:147955161-147955102		RIKEN cDNA B230104C08 gene [Source:MGI Symbol;Acc:MGI:1925091] [ENSMUST00000149815]			Mm.417131
A_52_P237957	1.41529	27.9652	22.7184	32.4576	35.9355	25.7606	39.9553	5.42001	4.28604	5.62445	4.37657	4.85381	4.59683	Detected	Detected	Detected	Detected	Compromised	Compromised	NM_146497	chr7:115466628-115466569	Olfr492	Mus musculus olfactory receptor 492 (Olfr492), mRNA [NM_146497]	GO:0007608|GO:0007165|GO:0004984|GO:0016020|GO:0007186|GO:0005886|GO:0004930|GO:0004872|GO:0016021|GO:0004871|GO:0050896	NM_146497	Mm.377532	258490
A_55_P2083649	1.22649	12228.4	10798.2	11820.3	13160.9	12024.5	13015.9	13.8414	13.4923	13.7996	13.4782	13.288	13.4836	Detected	Detected	Detected	Detected	Detected	Detected	NM_020559	chr9:106136343-106136284	Alas1	Mus musculus aminolevulinic acid synthase 1 (Alas1), mRNA [NM_020559]	GO:0009058|GO:0016769|GO:0003824|GO:0033014|GO:0006783|GO:0005739|GO:0006778|GO:0005759|GO:0008152|GO:0030170|GO:0003870|GO:0016740|GO:0008415	NM_020559	Mm.290578	11655
A_55_P2140814	1.00668	67.0081	80.4287	63.9679	141.084	84.6843	134.439	6.60419	6.3778	6.54156	6.56357	6.42181	6.50935	Detected	Detected	Detected	Detected	Detected	Detected	NM_178672	chr5:74854659-74854600	Scfd2	Mus musculus Sec1 family domain containing 2 (Scfd2), transcript variant b, mRNA [NM_178672]	GO:0008150|GO:0003674|GO:0006810|GO:0005575|GO:0016192|GO:0015031|GO:0006904	NM_178672	Mm.134147	212986
A_52_P507214	0.914193	45.9398	59.7585	44.4601	104.672	77.995	101.131	6.08306	5.9374	6.0442	6.0858	6.30797	6.05919	Detected	Detected	Detected	Detected	Detected	Detected	NM_013599	chr2:164780620-164780679	Mmp9	Mus musculus matrix metallopeptidase 9 (Mmp9), mRNA [NM_013599]	GO:0048771|GO:0071460|GO:0051549|GO:0005615|GO:0032403|GO:0046872|GO:0031915|GO:0030198|GO:0030574|GO:0006508|GO:0001968|GO:0006979|GO:0019087|GO:0043065|GO:0042493|GO:0005578|GO:0005576|GO:0045766|GO:0031012|GO:0043234|GO:0001501|GO:0016787|GO:0008152|GO:0008270|GO:0008233|GO:0004222|GO:0008237	NM_013599	Mm.4406	17395
A_55_P2171185	0.689363	2740.44	4438.7	2711.58	6539.13	6854.23	6337.71	11.7684	12.2029	11.7537	12.4494	12.4645	12.4212	Detected	Detected	Detected	Detected	Detected	Detected		chr11:032939584-032939525
A_55_P2003414	1.14157	64.9343	66.5671	54.7931	106.035	64.4507	114.131	6.56345	6.10502	6.32548	6.10783	6.06227	6.25079	Detected	Detected	Detected	Detected	Detected	Detected	NM_023125	chr16:23081700-23081759	Kng1	Mus musculus kininogen 1 (Kng1), transcript variant 2, mRNA [NM_023125]	GO:0005792|GO:0004869|GO:0010466|GO:0005102|GO:0005576|GO:0048146|GO:0030414|GO:0002020|GO:0005615|GO:0007204|GO:0052548|GO:0050672|GO:0045861|GO:0042130|GO:0007162|GO:0050880|GO:0006954|GO:0001938|GO:0007596|GO:0043407|GO:0042311|GO:0030195|GO:0043204|GO:0043410	NM_023125	Mm.2160	16644
A_52_P134639	0.87072	424.484	933.147	410.486	1068	783.211	1056.09	9.17817	9.91488	9.13012	9.74358	9.33597	9.74277	Detected	Detected	Detected	Detected	Detected	Detected	NM_009444	chr6:72561439-72561380	Tgoln2	Mus musculus trans-golgi network protein 2 (Tgoln2), mRNA [NM_009444]	GO:0005794|GO:0016020|GO:0005886|GO:0016021|GO:0030140	NM_009444	Mm.246563	22135
A_55_P2098771	0.869205	3609.85	3838.94	3670.1	6145.89	5747.92	6046.02	12.1459	11.9843	12.1693	12.3533	12.2066	12.3464	Detected	Detected	Detected	Detected	Detected	Detected	NM_025444	chr3:108384916-108384975	Taf13	Mus musculus TAF13 RNA polymerase II, TATA box binding protein (TBP)-associated factor (Taf13), mRNA [NM_025444]	GO:0005515|GO:0006368|GO:0006355|GO:0006367|GO:0005669|GO:0006366|GO:0005654|GO:0005634|GO:0008022|GO:0003677|GO:0006351	NM_025444	Mm.24431	99730
A_55_P2161400	1.73061	98.7918	81.7365	99.4844	87.4189	98.4758	91.0215	7.13891	6.39934	7.14938	5.8076	6.6124	5.89379	Detected	Detected	Detected	Detected	Detected	Detected	NM_001012322	chr1:121960044-121960103	Sctr	Mus musculus secretin receptor (Sctr), mRNA [NM_001012322]	GO:0042277|GO:0007165|GO:0015055|GO:0016020|GO:0007186|GO:0005886|GO:0004930|GO:0004872|GO:0016021|GO:0004871|GO:0007166|GO:0004888	NM_001012322	Mm.189223	319229
A_52_P647298	1.07505	93.1308	142.503	89.8442	156.063	192.58	156.724	7.05596	7.22171	7.00336	6.72647	7.48237	6.75899	Detected	Detected	Detected	Detected	Detected	Detected	NM_023906	chr11:31002209-31002268	Asb3	Mus musculus ankyrin repeat and SOCS box-containing 3 (Asb3), mRNA [NM_023906]	GO:0008150|GO:0003674|GO:0005575	NM_023906	Mm.440539	65257
A_51_P480328	1.58253	211.834	377.243	202.721	266.949	254.191	264.269	8.21899	8.59301	8.1588	7.57109	7.8408	7.57221	Detected	Detected	Detected	Detected	Detected	Detected	NM_133222	chr3:151207470-151207529	Eltd1	Mus musculus EGF, latrophilin seven transmembrane domain containing 1 (Eltd1), mRNA [NM_133222]	GO:0016020|GO:0005886|GO:0046983|GO:0016021	NM_133222	Mm.317261	170757
A_55_P2121772	0.940329	37.0276	61.9043	33.1193	93.4043	53.7184	96.1169	5.79575	5.99104	5.65135	5.91012	5.81675	5.97754	Detected	Detected	Detected	Detected	Detected	Detected	NM_001164679	chr8:74005913-74005854	Ano8	Mus musculus anoctamin 8 (Ano8), mRNA [NM_001164679]	GO:0008150|GO:0006821|GO:0003674|GO:0016020|GO:0034707|GO:0006810|GO:0016021|GO:0005575|GO:0005254|GO:0005216|GO:0006811	NM_001164679	Mm.475713	382014
A_55_P2325803	1.04993	400.141	574.62	411.89	697.686	622.722	692.242	9.09921	9.20395	9.13475	9.09892	9.02464	9.10348	Detected	Detected	Detected	Detected	Detected	Detected	NM_009399	chr1:107741892-107741951	Tnfrsf11a	Mus musculus tumor necrosis factor receptor superfamily, member 11a (Tnfrsf11a), mRNA [NM_009399]	GO:0005515|GO:0071848|GO:0046872|GO:0060086|GO:0048535|GO:0051091|GO:0051092|GO:0032496|GO:0071847|GO:0004872|GO:0043507|GO:0034097|GO:0070555|GO:0071812|GO:0030316|GO:0007275|GO:0033209|GO:0002250|GO:0019955|GO:0005031|GO:0016020|GO:0001503|GO:0005488|GO:0034612|GO:0016021|GO:0009897|GO:0060749|GO:0004888	NM_009399	Mm.6251	21934
A_51_P128147	1.02028	2720.58	3625.32	2723.13	4240.55	4189.67	4161.21	11.7565	11.8993	11.7596	11.7989	11.742	11.7876	Detected	Detected	Detected	Detected	Detected	Detected	NM_145606	chr8:125728384-125728325	Chmp1a	Mus musculus chromatin modifying protein 1A (Chmp1a), mRNA [NM_145606]	GO:0005515|GO:0007076|GO:0000794|GO:0006355|GO:0005815|GO:0019904|GO:0016458|GO:0005634|GO:0015031|GO:0045749|GO:0016363|GO:0006351|GO:0012505|GO:0045014|GO:0005737|GO:0007049|GO:0016020|GO:0006810|GO:0016192|GO:0045892|GO:0005769|GO:0051301|GO:0005768	NM_145606	Mm.41596	234852
A_66_P116299	0.927493	5006.51	6917.87	5184.55	8378.28	8635.07	8360.58	12.6002	12.8532	12.6469	12.8046	12.8009	12.8206	Detected	Detected	Detected	Detected	Detected	Detected	NM_019663	chr9:62729730-62729671	Pias1	Mus musculus protein inhibitor of activated STAT 1 (Pias1), mRNA [NM_019663]	GO:0005515|GO:0006355|GO:0003714|GO:0005634|GO:0000122|GO:0003676|GO:0065004|GO:0003677|GO:0007259|GO:0046872|GO:0006351|GO:0019789|GO:0033235|GO:0051152|GO:0008270|GO:0045893|GO:0019899|GO:0031625	NM_019663	Mm.479179	56469
A_51_P112557	1.08321	1305.35	1679.06	1305.59	1934.01	2015.24	1908.02	10.7504	10.7654	10.7484	10.6265	10.6698	10.622	Detected	Detected	Detected	Detected	Detected	Detected	NM_009085	chr17:46381264-46381120	Polr1c	Mus musculus polymerase (RNA) I polypeptide C (Polr1c), mRNA [NM_009085]	GO:0005654	NM_009085	Mm.3458	20016
A_55_P1997132	1.10372	49.0429	50.7184	44.3174	96.2815	43.3724	95.9192	6.17155	5.67248	6.03963	5.95484	5.52783	5.97388	Detected	Detected	Detected	Detected	Detected	Detected		chr17:035445772-035445713
A_52_P365044	1.05638	24.3949	16.1103	21.1428	34.9119	23.421	41.4898	5.24635	3.62299	5.06705	4.32726	4.71998	4.65178	Detected	Compromised	Detected	Detected	Compromised	Compromised	NR_027879	chr7:125388369-125388428	4930583K01Rik	Mus musculus RIKEN cDNA 4930583K01 gene (4930583K01Rik), non-coding RNA [NR_027879]	GO:0008150|GO:0003674|GO:0005575	NR_027879	Mm.483404	67745
A_55_P2013184	1.1272	1382.71	2242.19	1371.23	1971.42	2524.19	1951.54	10.8258	11.1956	10.8193	10.6588	11.003	10.6606	Detected	Detected	Detected	Detected	Detected	Detected	NM_177236	chrX:70816247-70816306	Atp2b3	Mus musculus ATPase, Ca++ transporting, plasma membrane 3 (Atp2b3), mRNA [NM_177236]	GO:0034220|GO:0016787|GO:0016020|GO:0000166|GO:0006810|GO:0045121|GO:0016021|GO:0030165|GO:0005524	NM_177236	Mm.210095	320707
A_52_P548963	1.07868	83.0258	98.5449	80.5769	166.963	90.5929	157.523	6.89408	6.6769	6.86077	6.8333	6.50423	6.76643	Detected	Detected	Detected	Detected	Detected	Detected	NM_001111336	chr3:98314276-98313904	Hsd3b4	Mus musculus hydroxy-delta-5-steroid dehydrogenase, 3 beta- and steroid delta-isomerase 4 (Hsd3b4), transcript variant 1, mRNA [NM_001111336]	GO:0005739|GO:0005743	NM_001111336	Mm.475664	15495
A_52_P305949	0.859192	18.0259	21.3734	18.397	48.8047	23.6397	49.6351	4.84621	4.17671	4.88358	4.88441	4.73308	4.94585	Detected	Compromised	Detected	Compromised	Detected	Detected	NM_010806	chr17:13989328-13989387	Mllt4	Mus musculus myeloid/lymphoid or mixed-lineage leukemia (trithorax homolog, Drosophila); translocated to, 4 (Mllt4), mRNA [NM_010806]	GO:0005515|GO:0030054|GO:0005886|GO:0045177|GO:0005634|GO:0005829|GO:0007165|GO:0005737|GO:0005913|GO:0005912|GO:0005911|GO:0030274|GO:0007155|GO:0050839	NM_010806	Mm.59167	17356
A_55_P1988133	1.40389	75.4717	61.5199	74.0901	111.668	45.1604	113.982	6.76424	5.98039	6.74278	6.18572	5.58459	6.24882	Detected	Detected	Detected	Detected	Detected	Detected	NM_011642	chr4:153433157-153433098	Trp73	Mus musculus transformation related protein 73 (Trp73), transcript variant 1, mRNA [NM_011642]	GO:0005515|GO:0003700|GO:0044212|GO:0009791|GO:0043523|GO:0034644|GO:0043524|GO:0003690|GO:0006978|GO:0000785|GO:0010332|GO:0000122|GO:0048546|GO:0042771|GO:0045793|GO:0007049|GO:0045893|GO:0008134|GO:0010165|GO:0001836|GO:0005634|GO:0046872|GO:0005829|GO:0000187|GO:0002039|GO:0006954|GO:0048666|GO:0045944|GO:0007050|GO:0043508|GO:0005667|GO:0006355|GO:0043066|GO:0043065|GO:0051262|GO:0006915|GO:…	NM_011642	Mm.78015	22062
A_55_P2075474	0.974591	910.363	1656.09	908.452	1674.77	1880.3	1619.91	10.2598	10.7426	10.2543	10.4106	10.5757	10.3818	Detected	Detected	Detected	Detected	Detected	Detected	NM_029607	chr2:180449577-180451608	2310003C23Rik	Mus musculus RIKEN cDNA 2310003C23 gene (2310003C23Rik), mRNA [NM_029607]	GO:0008150|GO:0003674|GO:0005634|GO:0005575	NM_029607	Mm.41464	76425
A_55_P2093929	1.52078	58.5091	76.1415	52.4435	68.5697	72.8623	70.6718	6.41407	6.29957	6.26642	5.43068	6.22558	5.50936	Detected	Detected	Detected	Detected	Detected	Detected	NM_001081431	chr5:146052279-146052338	Zfp498	Mus musculus zinc finger protein 498 (Zfp498), mRNA [NM_001081431]	GO:0008150|GO:0003674|GO:0006355|GO:0005634|GO:0005575|GO:0046872|GO:0006351	NM_001081431	Mm.260773	666311
A_51_P120398	0.866802	40.1573	49.7047	40.0422	116.314	47.3076	107.461	5.90435	5.63893	5.89866	6.25912	5.64531	6.15618	Detected	Detected	Detected	Detected	Detected	Detected	NM_025758	chr3:153516456-153516514	Asb17	Mus musculus ankyrin repeat and SOCS box-containing 17 (Asb17), mRNA [NM_025758]	GO:0035556|GO:0008150|GO:0003674|GO:0005575	NM_025758	Mm.116960	66772
A_51_P330144	0.999359	109.05	122.131	102.865	212.217	133.548	216.072	7.27971	6.99608	7.20012	7.20676	7.01708	7.25484	Detected	Detected	Detected	Detected	Detected	Detected	NM_134126	chr17:25172684-25172743	Ift140	Mus musculus intraflagellar transport 140 homolog (Chlamydomonas) (Ift140), mRNA [NM_134126]	GO:0008150|GO:0003674|GO:0005575	NM_134126	Mm.32802	106633
A_55_P2130463	0.927198	19.1665	26.2596	20.6994	53.5922	22.375	56.6582	4.92382	4.55937	5.04252	5.03862	4.65407	5.16017	Detected	Compromised	Detected	Compromised	Detected	Detected	NM_009962	chr19:11016942-11017001	Gpr44	Mus musculus G protein-coupled receptor 44 (Gpr44), mRNA [NM_009962]	GO:0045745|GO:0019722|GO:0005886|GO:0004930|GO:0004956|GO:0007193|GO:0004958|GO:0004982|GO:0007165|GO:0016020|GO:0006935|GO:0007186|GO:0005887|GO:0004872|GO:0016021|GO:0001785|GO:0004871	NM_009962	Mm.470721	14764
A_51_P193336	1.0922	603.538	840.719	612.622	1004.28	834.935	1004.02	9.67232	9.7549	9.69789	9.65403	9.42297	9.6664	Detected	Detected	Detected	Detected	Detected	Detected	NM_016773	chr7:123672564-123676627	Nucb2	Mus musculus nucleobindin 2 (Nucb2), transcript variant 2, mRNA [NM_016773]	GO:0005640|GO:0005164|GO:0005793|GO:0005737|GO:0005794|GO:0005783|GO:0005797|GO:0005509|GO:0006874|GO:0005634|GO:0003677	NM_016773	Mm.9901	53322
A_55_P2196185	0.651309	131.397	181.791	134.112	403.305	302.253	405.282	7.54592	7.56397	7.57739	8.22818	8.06324	8.25162	Detected	Detected	Detected	Detected	Detected	Detected	NR_030693	chr4:9750472-9750531	4930412C18Rik	Mus musculus RIKEN cDNA 4930412C18 gene (4930412C18Rik), non-coding RNA [NR_030693]	GO:0008150|GO:0003674|GO:0005575	NR_030693	Mm.159946	320152
A_52_P587642	1.11136	186.258	337.348	177.066	349.969	274.705	344.457	8.02644	8.44181	7.9584	8.01785	7.94016	8.01166	Detected	Detected	Detected	Detected	Detected	Detected	NM_007916	chr8:113499448-113499389	Ddx19a	Mus musculus DEAD (Asp-Glu-Ala-Asp) box polypeptide 19a (Ddx19a), mRNA [NM_007916]	GO:0005515|GO:0008026|GO:0003723|GO:0004386|GO:0005634|GO:0006917|GO:0003676|GO:0015031|GO:0055085|GO:0005524|GO:0005737|GO:0016787|GO:0016020|GO:0000166|GO:0005643|GO:0006810|GO:0051028	NM_007916	Mm.287901	13680
A_55_P2337033	0.866578	31.9185	58.7961	27.2029	87.4304	55.3112	87.953	5.59282	5.90944	5.39116	5.80786	5.86041	5.84495	Detected	Detected	Detected	Detected	Detected	Detected	NR_038055	chr11:66926022-66925963	2310065F04Rik	Mus musculus RIKEN cDNA 2310065F04 gene (2310065F04Rik), non-coding RNA [NR_038055]	GO:0008150|GO:0003674|GO:0005575	NR_038055	Mm.162554	74184
A_51_P411297	1.23561	557.698	818.704	563.738	786.056	820.193	761.514	9.55581	9.71275	9.57247	9.28207	9.39842	9.24489	Detected	Detected	Detected	Detected	Detected	Detected	NM_016714	chr15:84770217-84770276	Nup50	Mus musculus nucleoporin 50 (Nup50), mRNA [NM_016714]	GO:0005515|GO:0046930|GO:0005487|GO:0005643|GO:0030529|GO:0015288|GO:0005654|GO:0055085|GO:0006913|GO:0001841	NM_016714	Mm.28379	18141
A_55_P2051894	1.28621	5063.36	4531.98	5050.52	5323.75	5360.47	5247.9	12.615	12.2329	12.614	12.1391	12.1018	12.1316	Detected	Detected	Detected	Detected	Detected	Detected	NM_183149	chr17:24818901-24818960	Zfp598	Mus musculus zinc finger protein 598 (Zfp598), mRNA [NM_183149]	GO:0005622|GO:0008150|GO:0003674|GO:0008270|GO:0005575|GO:0046872	NM_183149	Mm.219581	213753
A_52_P251366	0.553606	11.7369	19.0895	9.33061	47.6764	26.6483	57.7391	4.3279	3.96205	4.07695	4.84095	4.8961	5.18906	Detected	Compromised	Detected	Compromised	Compromised	Detected	NM_146208	chr8:54672525-54672466	Neil3	Mus musculus nei like 3 (E. coli) (Neil3), mRNA [NM_146208]	GO:0003906|GO:0000405|GO:0005634|GO:0003676|GO:0003824|GO:0003677|GO:0046872|GO:0016829|GO:0016799|GO:0006974|GO:0003684|GO:0005622|GO:0019104|GO:0003690|GO:0006281|GO:0016787|GO:0003697|GO:0016798|GO:0006284|GO:0008152|GO:0008270|GO:0006289	NM_146208	Mm.281749	234258
A_55_P2048348	1.04778	2512.26	3927.26	2484.81	3951.2	4047.84	3925.62	11.6493	12.0161	11.6363	11.6976	11.6943	11.7078	Detected	Detected	Detected	Detected	Detected	Detected	NM_025446	chr10:13373452-13373393	Aig1	Mus musculus androgen-induced 1 (Aig1), mRNA [NM_025446]	GO:0008150|GO:0003674|GO:0016020|GO:0016021|GO:0005575	NM_025446	Mm.45755	66253
A_55_P2275054	0.885112	2728.86	3863.77	2736.76	5049.15	4893.73	4906.05	11.762	11.9928	11.7687	12.0546	11.968	12.0291	Detected	Detected	Detected	Detected	Detected	Detected	NM_008733	chr19:56394500-56394493	Nrap	Mus musculus nebulin-related anchoring protein (Nrap), transcript variant 2, mRNA [NM_008733]	GO:0005916|GO:0005515|GO:0051371|GO:0030036|GO:0017166|GO:0008270|GO:0003779|GO:0030016|GO:0046872|GO:0005927	NM_008733	Mm.386769	18175
A_51_P111612	1.32493	662.433	715.224	660.561	721.952	958.193	707.782	9.80415	9.51725	9.79916	9.14631	9.62107	9.13543	Detected	Detected	Detected	Detected	Detected	Detected	NM_001042592	chr7:75881964-75881905	Arrdc4	Mus musculus arrestin domain containing 4 (Arrdc4), transcript variant 1, mRNA [NM_001042592]	GO:0008150|GO:0003674|GO:0005575	NM_001042592	Mm.251199	66412
A_51_P241667	1.20701	472.086	601.589	481.037	645.78	684.093	642.191	9.32256	9.27859	9.34872	8.98352	9.16047	8.99157	Detected	Detected	Detected	Detected	Detected	Detected	NM_011159	chr16:15839317-15841922	Prkdc	Mus musculus protein kinase, DNA activated, catalytic polypeptide (Prkdc), mRNA [NM_011159]	GO:0004677|GO:0001756|GO:0005634|GO:0006303|GO:0035234|GO:0006302|GO:0031648|GO:0007507|GO:0018105|GO:0000723|GO:0000166|GO:0016301|GO:0045944|GO:0030098|GO:0016773|GO:0002360|GO:0002328|GO:0005958|GO:0002326|GO:0010332|GO:0016772|GO:0005667|GO:0033077|GO:0032869|GO:0043065|GO:0033152|GO:0033153|GO:0006915|GO:0005524|GO:0003677|GO:0006974|GO:0070419|GO:0016310|GO:0006281|GO:0005488|GO:0004674|GO:…	NM_011159	Mm.71	19090
A_66_P129965	0.762952	12.4839	23.8835	13.3059	43.5864	24.3495	50.9148	4.40165	4.39157	4.4907	4.69658	4.7732	4.98514	Detected	Compromised	Detected	Compromised	Detected	Detected	AK135674	chr7:12810154-12810213	Gm4224	Mus musculus in vitro fertilized eggs cDNA, RIKEN full-length enriched library, clone:7420402M11 product:unclassifiable, full insert sequence. [AK135674]	GO:0008150|GO:0003674|GO:0005575		Mm.367420	100043092
A_55_P2140453	0.925468	18.9894	39.0922	14.7137	50.0451	31.0214	53.5965	4.91309	5.23966	4.60846	4.93147	5.09377	5.07121	Detected	Compromised	Detected	Compromised	Detected	Detected	NM_001164171	chr14:55584191-55584132	Myh6	Mus musculus myosin, heavy polypeptide 6, cardiac muscle, alpha (Myh6), transcript variant 1, mRNA [NM_001164171]	GO:0005515|GO:0005516|GO:0030018|GO:0055010|GO:0006200|GO:0008016|GO:0006941|GO:0005634|GO:0016459|GO:0030899|GO:0030016|GO:0030898|GO:0042803|GO:0007512|GO:0005737|GO:0003774|GO:0000146|GO:0006936|GO:0000166|GO:0043462|GO:0030239|GO:0005859|GO:0008307|GO:0060070|GO:0016887|GO:0055009|GO:0030048|GO:0001725|GO:0030049|GO:0046982|GO:0019901|GO:0045214|GO:0003779|GO:0030509|GO:0007522|GO:0005524|GO:…	NM_001164171	Mm.290003	17888
A_55_P2039038	0.949831	211.471	273.636	218.828	413.124	357.731	413.199	8.21627	8.13483	8.26591	8.26509	8.2933	8.2814	Detected	Detected	Detected	Detected	Detected	Detected	NM_001081750	chr5:125365082-125365141	Zfp664	Mus musculus zinc finger protein 664 (Zfp664), mRNA [NM_001081750]	GO:0005622|GO:0008150|GO:0003674|GO:0006355|GO:0008270|GO:0005634|GO:0003676|GO:0003677|GO:0046872|GO:0006351	NM_001081750	Mm.138617	269704
A_55_P2100715	0.843454	223.182	305.76	225.237	552.242	333.991	535.649	8.29184	8.29531	8.30523	8.73263	8.20057	8.69604	Detected	Detected	Detected	Detected	Detected	Detected	AK003929	chr13:53008364-53008305	Auh	AU RNA binding protein/enoyl-coenzyme A hydratase [Source:MGI Symbol;Acc:MGI:1338011] [ENSMUST00000110031]	GO:0005739|GO:0003723|GO:0008152|GO:0004490|GO:0009083|GO:0003730|GO:0006402|GO:0004300|GO:0003824|GO:0016829|GO:0000288		Mm.252034	11992
A_52_P238523	1.01095	5878.84	7740.31	5745.77	8889.56	8772.55	8630.91	12.8273	13.0077	12.7948	12.8895	12.8251	12.868	Detected	Detected	Detected	Detected	Detected	Detected	NM_183147	chr7:147337032-147336973	Sprn	Mus musculus shadow of prion protein (Sprn), mRNA [NM_183147]	GO:0008150|GO:0003674|GO:0016020|GO:0005886|GO:0031225|GO:0005575	NM_183147	Mm.246858	212518
A_51_P226053	0.979502	4686.42	5588.11	4772.32	7080.5	7440.08	6780.5	12.5063	12.5319	12.5341	12.5649	12.5773	12.5198	Detected	Detected	Detected	Detected	Detected	Detected	NM_025291	chr18:36827074-36827015	Sra1	Mus musculus steroid receptor RNA activator 1 (Sra1), transcript variant 1, mRNA [NM_025291]	GO:0003712|GO:0016922|GO:0005667|GO:0006355|GO:0006357|GO:0008283|GO:0003713|GO:0010861|GO:0006915|GO:0005634|GO:0003677|GO:0030154|GO:0006351|GO:0005737|GO:0030374|GO:0045944|GO:0030529|GO:0005831|GO:0004872|GO:0031252	NM_025291	Mm.29058	24068
A_55_P1952404	1.22451	38.2263	62.1143	36.2552	66.3167	48.1559	78.8511	5.8359	5.99545	5.76814	5.37816	5.66913	5.67559	Detected	Detected	Detected	Detected	Detected	Detected		chr4:115205300-115205359
A_51_P187262	0.592211	34.4705	53.0328	27.7809	137.909	64.9255	136.075	5.6986	5.73782	5.41766	6.52334	6.07071	6.52749	Detected	Detected	Detected	Detected	Detected	Detected	NM_001033339	chr17:23767149-23767090	Mmp25	Mus musculus matrix metallopeptidase 25 (Mmp25), mRNA [NM_001033339]	GO:0005886|GO:0009986|GO:0005509|GO:0031225|GO:0046872|GO:0031012|GO:0016504|GO:0010952|GO:0016787|GO:0016020|GO:0008152|GO:0006508|GO:0008233|GO:0008270|GO:0016021|GO:0004222|GO:0008237	NM_001033339	Mm.235343	240047
A_55_P2100770	1.21938	117.501	171.575	118.84	201.919	140.762	210.246	7.38732	7.4818	7.41004	7.12916	7.08356	7.20802	Detected	Detected	Detected	Detected	Detected	Detected	NM_130879	chr4:137179243-137179302	Usp48	Mus musculus ubiquitin specific peptidase 48 (Usp48), mRNA [NM_130879]	GO:0005739|GO:0008150|GO:0006511|GO:0003674|GO:0005737|GO:0016787|GO:0045211|GO:0045121|GO:0008233|GO:0005634|GO:0008234|GO:0004221	NM_130879	Mm.218478	170707
A_52_P257686	1.3545	577.351	757.28	576.483	671.046	831.503	660.735	9.60647	9.5973	9.6046	9.04179	9.4182	9.03509	Detected	Detected	Detected	Detected	Detected	Detected	NM_028456	chr3:120858943-120858884	Rwdd3	Mus musculus RWD domain containing 3 (Rwdd3), transcript variant 2, mRNA [NM_028456]	GO:0008150|GO:0003674|GO:0005575	NM_028456	Mm.263163	66568
A_55_P1952394	0.889504	224.997	314.681	220.323	502.061	354.443	493.904	8.3051	8.33794	8.2767	8.57844	8.2791	8.56898	Detected	Detected	Detected	Detected	Detected	Detected	NM_175342	chr14:26775638-26775697	Cphx	Mus musculus cytoplasmic polyadenylated homeobox (Cphx), mRNA [NM_175342]	GO:0008150|GO:0003674|GO:0005575	NM_175342	Mm.441404	105594
A_51_P144957	0.860615	2866.51	3943.36	2870.43	5119.53	5829.97	4950.4	11.8349	12.0238	11.8378	12.075	12.2284	12.0428	Detected	Detected	Detected	Detected	Detected	Detected	NM_146140	chr3:124025394-124025453	Tram1l1	Mus musculus translocation associated membrane protein 1-like 1 (Tram1l1), mRNA [NM_146140]	GO:0008150|GO:0003674|GO:0016020|GO:0005783|GO:0006810|GO:0016021|GO:0005575|GO:0015031|GO:0055085	NM_146140	Mm.165810	229801
A_55_P2466685	0.95634	53.1562	118.708	54.887	140.868	106.195	132.356	6.28305	6.95416	6.32686	6.56067	6.71205	6.48457	Detected	Detected	Detected	Detected	Detected	Detected	NM_001047604	chr2:66060846-66060787	Ttc21b	Mus musculus tetratricopeptide repeat domain 21B (Ttc21b), mRNA [NM_001047604]	GO:0005929|GO:0005737|GO:0005488|GO:0042995|GO:0005856	NM_001047604	Mm.250868	73668
A_55_P2172233	1.04233	69052.4	59888.5	69083.9	73461.9	81652.7	71368.2	16.1906	15.991	16.2066	16.0432	16.1209	16.0447	Detected	Detected	Detected	Detected	Detected	Detected		chr16:035920856-035920915
A_52_P85791	0.914885	25.7288	48.8685	29.0423	68.5147	51.3305	75.1117	5.31436	5.60958	5.47882	5.42906	5.75716	5.60154	Detected	Detected	Detected	Detected	Detected	Detected	NM_177353	chrX:19739336-19739277	Slc9a7	Mus musculus solute carrier family 9 (sodium/hydrogen exchanger), member 7 (Slc9a7), mRNA [NM_177353]	GO:0005802|GO:0015386|GO:0005794|GO:0015385|GO:0055085|GO:0006885|GO:0071436|GO:0015297|GO:0016020|GO:0015299|GO:0006810|GO:0016021|GO:0006814|GO:0055038|GO:0006813|GO:0006812|GO:0005768|GO:0006811	NM_177353	Mm.132983	236727
A_66_P106774	1.03956	144.059	254.093	156.142	318.982	215.913	306.494	7.67684	8.03425	7.78533	7.8717	7.63197	7.82482	Detected	Detected	Detected	Detected	Detected	Detected	NM_029990	chr5:22608362-22608421	Lhfpl3	Mus musculus lipoma HMGIC fusion partner-like 3 (Lhfpl3), transcript variant 1, mRNA [NM_029990]	GO:0008150|GO:0003674|GO:0016020|GO:0016021|GO:0005575	NM_029990	Mm.371712	269629
A_55_P2125466	0.797118	1624.42	2438.66	1633.86	3436.12	3455.53	3318.06	11.0505	11.308	11.059	11.4911	11.4498	11.4579	Detected	Detected	Detected	Detected	Detected	Detected	NM_009456	chr16:17153471-17153412	Ube2l3	Mus musculus ubiquitin-conjugating enzyme E2L 3 (Ube2l3), mRNA [NM_009456]	GO:0000209|GO:0004842|GO:0006355|GO:0016567|GO:0008283|GO:0003713|GO:0005634|GO:0071385|GO:0005737|GO:0070979|GO:0071383|GO:0007090|GO:0031625	NM_009456	Mm.3074	22195
A_55_P2117375	1.06571	4151.09	4188.87	4247.09	5688.86	5239.52	5644.21	12.3387	12.1173	12.3728	12.2393	12.0681	12.246	Detected	Detected	Detected	Detected	Detected	Detected	XR_106242	chr11:61678847-61678788		RIKEN cDNA A530017D24 gene [Source:MGI Symbol;Acc:MGI:2144320] [ENSMUST00000101077]		XR_106242	Mm.355162
A_55_P2048594	0.704309	14.6027	19.8344	11.6553	46.2106	25.324	47.06	4.59585	4.0283	4.335	4.78854	4.83134	4.85643	Detected	Compromised	Detected	Compromised	Compromised	Detected	NM_001099330	chr7:34885721-34885780	Gm12776	Mus musculus predicted gene 12776 (Gm12776), mRNA [NM_001099330]	GO:0008150|GO:0003674|GO:0005575	NM_001099330	Mm.465197	100043868
A_51_P112174	1.14325	595.413	1076.32	597.919	1074.3	788.535	1060.39	9.65403	10.1132	9.65717	9.75134	9.34504	9.74857	Detected	Detected	Detected	Detected	Detected	Detected	NM_026203	chr10:20774814-20774873	Ahi1	Mus musculus Abelson helper integration site 1 (Ahi1), transcript variant 1, mRNA [NM_026203]	GO:0005929|GO:0003674|GO:0005737|GO:0030054|GO:0033365|GO:0005814|GO:0060271|GO:0031513|GO:0042995|GO:0005932|GO:0016192|GO:0005856	NM_026203	Mm.253280	52906
A_55_P1976108	0.919064	60874.9	59685.8	61708.3	76502.2	90414.7	72740.7	16.0311	15.9803	16.0638	16.1077	16.258	16.0747	Detected	Detected	Detected	Detected	Detected	Detected	NM_001033865	chr11:29445973-29445914	Rps27a	Mus musculus ribosomal protein S27A (Rps27a), transcript variant 2, mRNA [NM_001033865]	GO:0008624|GO:0003735|GO:0051437|GO:0015935|GO:0006915|GO:0006916|GO:0051436|GO:0031145|GO:0005829|GO:0006414|GO:0002756|GO:0022627|GO:0002755|GO:0005654|GO:0010008|GO:0016044	NM_001033865	Mm.180003	78294
A_55_P2027594	0.853354	348.72	526.517	333.391	771.614	646.506	730.087	8.90736	9.07553	8.84441	9.25474	9.07636	9.18256	Detected	Detected	Detected	Detected	Detected	Detected	NM_027748	chr2:9837764-9837705	Taf3	Mus musculus TAF3 RNA polymerase II, TATA box binding protein (TBP)-associated factor (Taf3), mRNA [NM_027748]	GO:0005515|GO:0006355|GO:0005669|GO:0006357|GO:0006366|GO:0005634|GO:0000122|GO:0006351|GO:0043433|GO:0046872|GO:0002039|GO:0051457|GO:0008270	NM_027748	Mm.86343	209361
A_55_P2117169	1.22496	1379.87	1221.89	1368.68	1637.98	1582.83	1583.6	10.824	10.2937	10.8166	10.3814	10.3277	10.3471	Detected	Detected	Detected	Detected	Detected	Detected	NM_026670	chr4:126724945-126724886	Zmym1	Mus musculus zinc finger, MYM domain containing 1 (Zmym1), mRNA [NM_026670]	GO:0008150|GO:0003674|GO:0005575	NM_026670	Mm.273806	68310
A_55_P2127617	0.827774	404.669	579.346	386.019	747.883	1082.36	736.992	9.11142	9.21947	9.04631	9.20489	9.79002	9.20036	Detected	Detected	Detected	Detected	Detected	Detected	NM_001081227	chr1:182364623-182364564	6330403A02Rik	Mus musculus RIKEN cDNA 6330403A02 gene (6330403A02Rik), mRNA [NM_001081227]	GO:0008150|GO:0003674|GO:0016020|GO:0016021|GO:0005575	NM_001081227	Mm.44791	381310
A_55_P2120696	0.794043	1404.07	2122.76	1406.11	3244.17	2546.73	3147.95	10.8474	11.1114	10.8523	11.4096	11.0184	11.3813	Detected	Detected	Detected	Detected	Detected	Detected	XM_917305	chr14:54255014-54255073		T cell receptor alpha variable 13-2 [Source:MGI Symbol;Acc:MGI:3651611] [ENSMUST00000103658]		XM_917305	Mm.384745
A_55_P2409038	1.20571	84.9216	53.5026	80.7737	118.428	68.6606	117.589	6.92669	5.75525	6.86464	6.28776	6.14697	6.30221	Detected	Detected	Detected	Detected	Detected	Detected	AK020190	chr9:33866525-33866584	7630403G23Rik	Mus musculus adult male corpus striatum cDNA, RIKEN full-length enriched library, clone:7630403G23 product:unclassifiable, full insert sequence. [AK020190]	GO:0008150|GO:0003674|GO:0005575		Mm.367930	77119
A_55_P1992267	0.988971	1549.08	2107.4	1531.66	2791.68	2120.34	2745.29	10.9855	11.0982	10.9766	11.1844	10.7466	11.1772	Detected	Detected	Detected	Detected	Detected	Detected	AK036729	chr13:25081189-25081130		Mus musculus adult male bone cDNA, RIKEN full-length enriched library, clone:9830168J08 product:unclassifiable, full insert sequence. [AK036729]			Mm.436827
A_55_P2017739	1.27524	31.8232	20.4847	35.2852	43.4617	23.6014	49.5473	5.5876	4.0929	5.73638	4.69236	4.73108	4.94112	Detected	Detected	Detected	Detected	Compromised	Detected	AK032546	chr10:102829963-102829904	6430590A10Rik	Mus musculus adult male olfactory brain cDNA, RIKEN full-length enriched library, clone:6430590A10 product:unclassifiable, full insert sequence. [AK032546]	GO:0008150|GO:0003674|GO:0005575		Mm.246703	100043277
A_52_P357181	0.780256	86.0722	104.695	92.5306	232.467	151.853	221.484	6.94467	6.76501	7.05056	7.34941	7.18801	7.29676	Detected	Detected	Detected	Detected	Detected	Detected	NM_028815	chr16:55925146-55925087	Cep97	Mus musculus centrosomal protein 97 (Cep97), transcript variant 1, mRNA [NM_028815]	GO:0008150|GO:0003674|GO:0005813|GO:0005737|GO:0005634|GO:0005856	NM_028815	Mm.178427	74201
A_66_P107973	1.16838	999.632	1200.46	1023.95	1437.75	1313.39	1390.55	10.385	10.2656	10.4174	10.185	10.059	10.1504	Detected	Detected	Detected	Detected	Detected	Detected	NM_025845	chr3:108706263-108706204	Prpf38b	Mus musculus PRP38 pre-mRNA processing factor 38 (yeast) domain containing B (Prpf38b), mRNA [NM_025845]	GO:0008380|GO:0006397|GO:0008150|GO:0003674|GO:0005681|GO:0005634|GO:0005575	NM_025845	Mm.51049	66921
A_66_P120003	1.37053	27.3918	26.6299	28.4654	51.6623	14.3464	52.8208	5.39626	4.58563	5.45229	4.97912	4.04181	5.04906	Compromised	Compromised	Detected	Detected	Detected	Detected	AK030770	chr2:26501187-26501246		RIKEN cDNA 5730588L14 gene [Source:MGI Symbol;Acc:MGI:3045374] [ENSMUST00000131841]			Mm.90790
A_55_P2116988	1.07839	275.753	371.302	279.107	487.693	374.088	487.593	8.58406	8.56898	8.60596	8.53233	8.35046	8.54955	Detected	Detected	Detected	Detected	Detected	Detected	AK006313	chr17:3084560-3084619	1700024P12Rik	Mus musculus adult male testis cDNA, RIKEN full-length enriched library, clone:1700024P12 product:unclassifiable, full insert sequence. [AK006313]	GO:0008150|GO:0003674|GO:0005575		Mm.335641	69392
A_55_P2083317	0.843061	9.18289	44.6223	9.17225	39.4113	32.3625	40.2978	4.03526	5.46285	4.05405	4.53465	5.14394	4.61243	Detected	Compromised	Detected	Compromised	Detected	Compromised	NM_027416	chr13:3803061-3803002	Calml3	Mus musculus calmodulin-like 3 (Calml3), mRNA [NM_027416]	GO:0008150|GO:0003674|GO:0005509|GO:0005575	NM_027416	Mm.20079	70405
A_55_P2093543	1.20674	3428.81	3159.13	3379.16	3967.39	3860.5	3933.55	12.0819	11.7003	12.0621	11.7047	11.616	11.7103	Detected	Detected	Detected	Detected	Detected	Detected	NM_172339	chr2:26218353-26218294	Snapc4	Mus musculus small nuclear RNA activating complex, polypeptide 4 (Snapc4), transcript variant 1, mRNA [NM_172339]	GO:0042796|GO:0006355|GO:0042795|GO:0005634|GO:0003677|GO:0006351|GO:0019185	NM_172339	Mm.207460	227644
A_55_P1980426	0.721057	2100.79	6246.46	2086.45	5077.8	8763.33	4929.21	11.4073	12.7047	11.3957	12.0633	12.8233	12.0366	Detected	Detected	Detected	Detected	Detected	Detected	NM_010923	chr2:157387696-157387755	Nnat	Mus musculus neuronatin (Nnat), transcript variant 1, mRNA [NM_010923]	GO:0032880|GO:0005737|GO:0032024|GO:0007275|GO:0009749	NM_010923	Mm.34330	18111
A_66_P139233	0.557595	20.1937	34.2655	15.8466	88.1553	44.8004	88.657	4.99061	5.02579	4.70464	5.82169	5.56989	5.8576	Detected	Compromised	Detected	Compromised	Detected	Detected	AK018253	chr14:100878536-100878595	6330576A10Rik	Mus musculus adult male medulla oblongata cDNA, RIKEN full-length enriched library, clone:6330576A10 product:unclassifiable, full insert sequence. [AK018253]	GO:0008150|GO:0003674|GO:0005575		Mm.400354	76198
A_55_P1993463	0.731556	292.222	629.764	288.402	867.316	671.004	865.289	8.66918	9.34304	8.65381	9.43398	9.13457	9.45037	Detected	Detected	Detected	Detected	Detected	Detected
A_51_P362554	1.0615	64.8532	96.1957	64.7949	132.449	95.2112	131.287	6.56142	6.64349	6.55836	6.46375	6.56926	6.47196	Detected	Detected	Detected	Detected	Detected	Detected	NM_001011787	chr2:111785008-111784949	Olfr1307	Mus musculus olfactory receptor 1307 (Olfr1307), mRNA [NM_001011787]	GO:0007608|GO:0007165|GO:0004984|GO:0007186|GO:0004930|GO:0004872|GO:0016021|GO:0004871	NM_001011787	Mm.377314	257956
A_51_P109840	0.785019	3402.05	4745.21	3403.76	6871.99	6740.07	6799.86	12.0737	12.2996	12.0705	12.5256	12.4399	12.5259	Detected	Detected	Detected	Detected	Detected	Detected	NM_011707	chr11:78315393-78315665	Vtn	Mus musculus vitronectin (Vtn), mRNA [NM_011707]	GO:0033627|GO:0010811|GO:0050840|GO:0005578|GO:0050731|GO:0005576|GO:0005615|GO:0032092|GO:0014911|GO:0031012|GO:0010951|GO:0061302|GO:0006955|GO:0005178|GO:0007160|GO:0030198|GO:0048260|GO:0030247|GO:0007155|GO:0008201|GO:0005044	NM_011707	Mm.3667	22370
A_51_P495730	1.96435	30.3088	27.6375	28.0158	30.9378	22.752	25.9432	5.52483	4.65443	5.43054	4.13346	4.67573	3.87846	Detected	Detected	Compromised	Detected	Detected	Compromised	NR_003644	chr10:71442798-71442739	1700049L16Rik	Mus musculus RIKEN cDNA 1700049L16 gene (1700049L16Rik), non-coding RNA [NR_003644]		NR_003644	Mm.212793	108950
A_55_P1954277	1.14318	903.809	886.698	886.456	1289.79	1034.7	1245.25	10.2513	9.84313	10.2249	10.0274	9.72587	9.98686	Detected	Detected	Detected	Detected	Detected	Detected	NM_080595	chr11:5006332-5006273	Emid1	Mus musculus EMI domain containing 1 (Emid1), mRNA [NM_080595]	GO:0005515|GO:0008150|GO:0005581|GO:0005794|GO:0005783|GO:0005578|GO:0005576	NM_080595	Mm.840	140703
A_55_P1970621	1.24066	371.828	501.245	363.509	513.064	526.344	509.046	8.9894	9.00281	8.9601	8.6115	8.79306	8.61441	Detected	Detected	Detected	Detected	Detected	Detected	NM_007667	chr8:101554697-101554638	Cdh8	Mus musculus cadherin 8 (Cdh8), transcript variant 2, mRNA [NM_007667]	GO:0016020|GO:0005886|GO:0016021|GO:0007155	NM_007667	Mm.441131	12564
A_55_P2232410	0.855739	25.9126	23.3473	25.391	74.2309	22.4022	67.4482	5.32388	4.34682	5.29669	5.55097	4.65669	5.434	Detected	Detected	Detected	Detected	Detected	Detected	AA985897	chr19:40254382-40254441	AI195470	uc72a10.x1 Sugano mouse liver mlia Mus musculus cDNA clone IMAGE:1431162 3'. [AA985897]			Mm.482435	107131
A_55_P1982533	0.993618	793.661	1266.05	813.984	1075.51	2603.05	1048.77	10.0581	10.3499	10.0974	9.75426	11.0462	9.73259	Detected	Detected	Detected	Detected	Detected	Detected	NM_148941	chr9:83673312-83673253	Elovl4	Mus musculus elongation of very long chain fatty acids (FEN1/Elo2, SUR4/Elo3, yeast)-like 4 (Elovl4), transcript variant 1, mRNA [NM_148941]	GO:0008610|GO:0016020|GO:0005783|GO:0019367|GO:0019432|GO:0030176|GO:0006633|GO:0016021|GO:0042761|GO:0016740	NM_148941	Mm.83949	83603
A_55_P1969266	1.11155	362.824	409.491	363.776	512.606	572.564	524.418	8.96049	8.71381	8.96205	8.61003	8.90651	8.66209	Detected	Detected	Detected	Detected	Detected	Detected	NM_001035231	chr13:67639675-67639616	Zfp748	Mus musculus zinc finger protein 748 (Zfp748), transcript variant 1, mRNA [NM_001035231]	GO:0008150|GO:0003674|GO:0046872	NM_001035231	Mm.422831	212276
A_51_P341918	1.07034	31349.7	39233.6	31647.7	39330.5	43206.3	38615.9	15.1298	15.3876	15.1498	15.1071	15.1646	15.1013	Detected	Detected	Detected	Detected	Detected	Detected	NM_009366	chr14:76907276-76907335	Tsc22d1	Mus musculus TSC22 domain family, member 1 (Tsc22d1), transcript variant 2, mRNA [NM_009366]	GO:0043066|GO:0008284|GO:0006355|GO:0005737|GO:0043065|GO:0003700|GO:0005634|GO:0006351	NM_009366	Mm.153272	21807
A_55_P2169775	0.832135	69.1956	66.8274	59.2192	148.979	99.5585	152.473	6.64701	6.11164	6.43442	6.64956	6.62653	6.7123	Detected	Detected	Detected	Detected	Detected	Detected		chr2:110553491-110553432	Ano3	anoctamin 3 [Source:MGI Symbol;Acc:MGI:3613666] [ENSMUST00000140777]	GO:0008150|GO:0006821|GO:0003674|GO:0016020|GO:0034707|GO:0006810|GO:0016021|GO:0005575|GO:0005254|GO:0005216|GO:0006811			228432
A_55_P2109927	1.19529	107.152	121.186	100.216	161.05	142.047	156.366	7.259	6.98257	7.16055	6.77784	7.09756	6.75466	Detected	Detected	Detected	Detected	Detected	Detected	AK053237	chr11:84706083-84706142	Myo19	myosin XIX [Source:MGI Symbol;Acc:MGI:1913446] [ENSMUST00000020837]	GO:0005739|GO:0008150|GO:0003674|GO:0005737|GO:0003774|GO:0016020|GO:0000166|GO:0005741|GO:0003779|GO:0016459|GO:0005856|GO:0005524		Mm.288689	66196
A_52_P455251	0.998425	340.127	609.157	337.833	648.958	678.237	606.397	8.87136	9.29393	8.86326	8.99133	9.14948	8.89456	Detected	Detected	Detected	Detected	Detected	Detected	NM_010132	chr19:59539142-59539201	Emx2	Mus musculus empty spiracles homolog 2 (Drosophila) (Emx2), mRNA [NM_010132]	GO:0010468|GO:0021846|GO:0021542|GO:0021796|GO:0021987|GO:0007420|GO:0042493|GO:0030182|GO:0030900|GO:0021885|GO:0009952	NM_010132	Mm.245394	13797
A_66_P109192	1.04253	949.884	1116.51	969.117	1464.61	1468.29	1451.42	10.3144	10.1661	10.3389	10.2085	10.219	10.2116	Detected	Detected	Detected	Detected	Detected	Detected	AK140446	chr3:13470552-13470493	Gm2464	Mus musculus 10 days neonate medulla oblongata cDNA, RIKEN full-length enriched library, clone:B830027N01 product:unclassifiable, full insert sequence. [AK140446]	GO:0008150|GO:0003674|GO:0005575		Mm.444347	100039861
A_51_P516119	0.790592	214.542	273.404	206.096	552.184	320.719	534.313	8.24031	8.13327	8.17839	8.73165	8.14608	8.69122	Detected	Detected	Detected	Detected	Detected	Detected	NM_001011519	chr2:87674025-87674084	Olfr1148	Mus musculus olfactory receptor 1148 (Olfr1148), mRNA [NM_001011519]	GO:0007608|GO:0007165|GO:0004984|GO:0007186|GO:0004930|GO:0004872|GO:0016021|GO:0004871	NM_001011519	Mm.377383	258220
A_55_P1990495	1.10693	83.3935	106.75	84.974	151.855	107.296	158.979	6.90146	6.79789	6.93117	6.68181	6.72585	6.78317	Detected	Detected	Detected	Detected	Detected	Detected	NM_011488	chr11:100746373-100746432	Stat5a	Mus musculus signal transducer and activator of transcription 5A (Stat5a), transcript variant 1, mRNA [NM_011488]	GO:0005515|GO:0033026|GO:0003700|GO:0006366|GO:0019915|GO:0019221|GO:0001553|GO:0030879|GO:0030155|GO:0003690|GO:0048541|GO:0060376|GO:0043029|GO:0045885|GO:0007565|GO:0033077|GO:0046543|GO:0046544|GO:0005509|GO:0045588|GO:0018108|GO:0032825|GO:0019218|GO:0045086|GO:0045931|GO:0045647|GO:0005654|GO:0008284|GO:0045579|GO:0043434|GO:0005634|GO:0005829|GO:0042104|GO:0005737|GO:0030856|GO:0045944|GO:…	NM_011488	Mm.277403	20850
A_55_P2241553	0.821178	706.769	763.414	677.284	1454.7	1127.88	1382.85	9.89626	9.61001	9.83135	10.1982	9.85014	10.142	Detected	Detected	Detected	Detected	Detected	Detected	AK033985	chr8:124970309-124970368	9330133O14Rik	Mus musculus adult male diencephalon cDNA, RIKEN full-length enriched library, clone:9330133O14 product:unclassifiable, full insert sequence. [AK033985]	GO:0008150|GO:0003674|GO:0005575		Mm.271989	319574
A_55_P1967867	1.14808	485.116	618.03	486.584	672.474	790.581	664.714	9.36015	9.31302	9.36561	9.04505	9.35	9.04605	Detected	Detected	Detected	Detected	Detected	Detected	NM_011728	chr4:46197298-46197239	Xpa	Mus musculus xeroderma pigmentosum, complementation group A (Xpa), mRNA [NM_011728]	GO:0008630|GO:0019904|GO:0009636|GO:0005634|GO:0003677|GO:0046872|GO:0042803|GO:0006974|GO:0003684|GO:0006281|GO:0000166|GO:0005654|GO:0006289|GO:0000718|GO:0006979|GO:0009411	NM_011728	Mm.247036	22590
A_51_P212068	1.21454	28.2452	34.0084	26.3669	59.8145	19.6807	60.5627	5.43351	5.01049	5.34641	5.21138	4.47282	5.26498	Compromised	Detected	Detected	Detected	Detected	Detected	NM_029638	chr6:48859115-48859174	Abp1	Mus musculus amiloride binding protein 1 (amine oxidase, copper-containing) (Abp1), transcript variant 3, mRNA [NM_029638]	GO:0015898|GO:0008131|GO:0008144|GO:0016491|GO:0005923|GO:0046872|GO:0055114	NM_029638	Mm.213898	76507
A_55_P1989813	2.92754	1958.2	1081.33	1974.98	881.62	710.475	854.084	11.3083	10.1213	11.3204	9.46449	9.20824	9.42822	Detected	Detected	Detected	Detected	Detected	Detected	NM_008103	chr5:017758450-017758509	Gcm1	Mus musculus glial cells missing homolog 1 (Drosophila) (Gcm1), mRNA [NM_008103]	GO:0005667|GO:0006355|GO:0003700|GO:0060706|GO:0060670|GO:0005634|GO:0007275|GO:0003677|GO:0006351|GO:0046872|GO:0060018|GO:0008270|GO:0008134	NM_008103	Mm.1400	14531
A_55_P2124549	0.730576	35.8826	58.628	32.977	113.919	65.9632	120.887	5.75249	5.90435	5.64531	6.22062	6.09497	6.34525	Detected	Detected	Detected	Detected	Detected	Detected	NM_029401	chr4:138125041-138124982	Vwa5b1	Mus musculus von Willebrand factor A domain containing 5B1 (Vwa5b1), mRNA [NM_029401]	GO:0008150|GO:0003674|GO:0005576|GO:0005575	NM_029401	Mm.251530	75718
A_51_P100298	1.27544	25.749	46.1004	25.7931	51.5438	30.9592	52.1658	5.31519	5.51485	5.31745	4.97587	5.09091	5.02774	Detected	Detected	Detected	Detected	Detected	Detected	NM_152220	chr19:11859903-11857591	Stx3	Mus musculus syntaxin 3 (Stx3), transcript variant A, mRNA [NM_152220]	GO:0005515|GO:0043005|GO:0050544|GO:0005886|GO:0042581|GO:0042582|GO:0031201|GO:0006887|GO:0006886|GO:0031175|GO:0030426|GO:0005484|GO:0016324|GO:0006944|GO:0016020|GO:0005911|GO:0006810|GO:0006836|GO:0001950|GO:0034599|GO:0016021|GO:0016192	NM_152220	Mm.272264	20908
A_51_P105017	1.07371	709.014	927.823	709.318	1101.24	1105.52	1090.76	9.90067	9.90637	9.90031	9.78851	9.82075	9.79027	Detected	Detected	Detected	Detected	Detected	Detected	NM_011236	chr6:119872539-119872598	Rad52	Mus musculus RAD52 homolog (S. cerevisiae) (Rad52), transcript variant 4, mRNA [NM_011236]	GO:0006281|GO:0000724|GO:0006310|GO:0005654|GO:0005634|GO:0006974	NM_011236	Mm.149	19365
A_55_P1952385	0.972215	20.9925	41.2785	16.691	52.072	29.3521	59.8745	5.03399	5.33202	4.77165	4.99473	5.01822	5.24666	Detected	Compromised	Detected	Compromised	Detected	Detected	NM_033571	chr5:135815416-135815357	Fkbp6	Mus musculus FK506 binding protein 6 (Fkbp6), mRNA [NM_033571]	GO:0016020|GO:0000239|GO:0006457|GO:0005488|GO:0018208|GO:0003755|GO:0005624|GO:0005528|GO:0007283|GO:0016853|GO:0005829	NM_033571	Mm.26037	94244
A_55_P1996421	1.05288	15486.8	17259.7	15302	19475.2	22152.5	19105.3	14.1768	14.1709	14.1682	14.0505	14.1915	14.0509	Detected	Detected	Detected	Detected	Detected	Detected		chr1:194714995-194715054
A_52_P132165	0.916522	1926.06	2606.2	1949.37	3229.73	3684.15	3234.76	11.2841	11.4038	11.3006	11.4038	11.5412	11.4207	Detected	Detected	Detected	Detected	Detected	Detected	NM_053262	chr5:104419186-104419127	Hsd17b11	Mus musculus hydroxysteroid (17-beta) dehydrogenase 11 (Hsd17b11), mRNA [NM_053262]	GO:0008610|GO:0006694|GO:0005737|GO:0004303|GO:0005488|GO:0008152|GO:0016491|GO:0016229|GO:0005576|GO:0006710|GO:0055114	NM_053262	Mm.46019	114664
A_55_P1991249	0.904417	372.015	420.3	366.976	726.942	568.857	688.415	8.9907	8.74972	8.97491	9.15809	8.89816	9.0939	Detected	Detected	Detected	Detected	Detected	Detected		chr12:073172946-073173005
A_55_P2412319	0.698072	177.303	169.772	182.558	404.777	419.121	401.82	7.95932	7.45996	8.00248	8.23301	8.50233	8.24209	Detected	Detected	Detected	Detected	Detected	Detected	AK043919	chr18:32518779-32518720	A830052D11Rik	Mus musculus 10 days neonate cortex cDNA, RIKEN full-length enriched library, clone:A830052D11 product:unclassifiable, full insert sequence. [AK043919]	GO:0008150|GO:0003674|GO:0005575		Mm.385109	402767
A_55_P2008053	0.640112	3213.37	6493.86	3253.98	10094.7	7344.27	9920.65	11.9947	12.7609	12.0167	13.0754	12.5585	13.0691	Detected	Detected	Detected	Detected	Detected	Detected	NM_007864	chr11:69858757-69858816	Dlg4	Mus musculus discs, large homolog 4 (Drosophila) (Dlg4), transcript variant 1, mRNA [NM_007864]	GO:0005515|GO:0030054|GO:0005886|GO:0045202|GO:0035418|GO:0032839|GO:0042220|GO:0032403|GO:0005737|GO:0048168|GO:0045211|GO:0048169|GO:0032281|GO:0007626|GO:0060997|GO:0019717|GO:0044306|GO:0044224|GO:0019903|GO:0005102|GO:0014069|GO:0005624|GO:0044309|GO:0008022|GO:0030165|GO:0060076|GO:0042043|GO:0031234|GO:0030666|GO:0016020|GO:0035255|GO:0005198|GO:0016188|GO:0043113|GO:0030863	NM_007864	Mm.27256	13385
A_55_P1979595	0.997369	5772.54	7652.53	5841.97	9064.62	8462.2	8972.39	12.7974	12.9897	12.8183	12.919	12.7732	12.9245	Detected	Detected	Detected	Detected	Detected	Detected	NM_029100	chr4:134093867-134093808	Sepn1	Mus musculus selenoprotein N, 1 (Sepn1), mRNA [NM_029100]	GO:0008150|GO:0003674|GO:0005575	NM_029100	Mm.29773	74777
A_55_P2185198	1.19538	1509.91	1295.59	1461.59	1811.01	1567.38	1920.01	10.9543	10.3791	10.9112	10.5268	10.314	10.6314	Detected	Detected	Detected	Detected	Detected	Detected	NM_183022	chr1:75470856-75470915	Accn4	Mus musculus amiloride-sensitive cation channel 4, pituitary (Accn4), mRNA [NM_183022]	GO:0008150|GO:0003674|GO:0016020|GO:0005272|GO:0006810|GO:0016021|GO:0005575|GO:0006814|GO:0005216|GO:0006811	NM_183022	Mm.110790	241118
A_55_P2160528	0.84469	17.4544	31.6128	13.0386	46.5521	30.6661	51.8919	4.80647	4.88809	4.46683	4.80105	5.07524	5.01562	Detected	Compromised	Detected	Compromised	Detected	Detected	NM_080440	chr12:82317768-82317709	Slc8a3	Mus musculus solute carrier family 8 (sodium/calcium exchanger), member 3 (Slc8a3), transcript variant 2, mRNA [NM_080440]	GO:0060402|GO:0005886|GO:0005874|GO:0042995|GO:0005432|GO:0030001|GO:0071436|GO:0005739|GO:0042383|GO:0043197|GO:0016020|GO:0005887|GO:0070588|GO:0043025|GO:0015368|GO:0016021|GO:0071320|GO:0006814	NM_080440	Mm.443748	110893
A_55_P1991994	0.889604	18.1507	43.484	19.2618	61.367	31.8422	63.9367	4.85408	5.42151	4.94326	5.25328	5.12487	5.347	Detected	Compromised	Detected	Compromised	Detected	Detected	NM_001081432	chr10:106954920-106954861	Ptprq	Mus musculus protein tyrosine phosphatase, receptor type, Q (Ptprq), mRNA [NM_001081432]	GO:0042472|GO:0045598|GO:0005575|GO:0003674|GO:0016791|GO:0006470|GO:0016020|GO:0016787|GO:0016311|GO:0004721|GO:0004872|GO:0016021|GO:0004725	NM_001081432	Mm.391418	237523
A_55_P2454099	0.904055	81.9441	243.416	83.3467	264.237	139.062	263.24	6.87569	7.96919	6.90362	7.5515	7.06689	7.56667	Detected	Detected	Detected	Detected	Detected	Detected	NM_023799	chr19:45842426-45842367	Mgea5	Mus musculus meningioma expressed antigen 5 (hyaluronidase) (Mgea5), mRNA [NM_023799]	GO:0060124|GO:0046060|GO:0051928|GO:0010524|GO:0005634|GO:0003824|GO:0005737|GO:0010616|GO:0051901|GO:0043243|GO:0006612|GO:0016798|GO:0046326|GO:0032024|GO:0004402|GO:0008415|GO:0070265|GO:0051054|GO:0060051|GO:0016573|GO:0006044|GO:0045862|GO:0031343|GO:0016787|GO:0008152|GO:0016740	NM_023799	Mm.485430	76055
A_55_P2172227	1.15046	351.558	533.988	356.096	583.402	499.444	569.913	8.91818	9.09697	8.93871	8.82137	8.72108	8.80477	Detected	Detected	Detected	Detected	Detected	Detected	NM_177185	chr6:38441791-38441850	Ubn2	Mus musculus ubinuclein 2 (Ubn2), mRNA [NM_177185]	GO:0008150|GO:0003674|GO:0005575	NM_177185	Mm.302831	320538
A_55_P2020706	1.29877	34.5149	75.4561	34.5363	64.5805	54.0054	66.2282	5.70057	6.28755	5.70676	5.33528	5.82671	5.40146	Detected	Detected	Detected	Detected	Detected	Detected	AK009015	chr11:94824183-94824124	Sgca	sarcoglycan, alpha (dystrophin-associated glycoprotein) [Source:MGI Symbol;Acc:MGI:894698] [ENSMUST00000103162]	GO:0042383|GO:0005737|GO:0016020|GO:0005886|GO:0005911|GO:0005887|GO:0016012|GO:0005509|GO:0045121|GO:0016021|GO:0005856|GO:0016044		Mm.18709	20391
A_55_P2078645	0.929402	1341.48	1696.3	1347.76	2166.98	2619.08	2164.91	10.7852	10.7798	10.7929	10.8036	11.053	10.8181	Detected	Detected	Detected	Detected	Detected	Detected	NM_029280	chr2:69717219-69717160	Mettl5	Mus musculus methyltransferase like 5 (Mettl5), mRNA [NM_029280]	GO:0008150|GO:0003674|GO:0008168|GO:0005575|GO:0003676|GO:0032259|GO:0016740	NM_029280	Mm.268657	75422
A_55_P2087061	0.907497	1460.88	1974.79	1484.96	2782.86	2413.07	2682.12	10.9049	10.9949	10.9331	11.1797	10.9335	11.1397	Detected	Detected	Detected	Detected	Detected	Detected	NM_001101506	chr4:155114449-155114508	Gm5151	Mus musculus predicted gene 5151 (Gm5151), mRNA [NM_001101506]	GO:0008150|GO:0003674|GO:0005575	NM_001101506	Mm.379515	381582
A_52_P213807	0.947919	49.316	59.8917	43.5944	117.47	54.5938	114.123	6.17959	5.94089	6.01807	6.27591	5.84351	6.25062	Detected	Detected	Detected	Detected	Detected	Detected	NM_146405	chr2:86323109-86323050	Olfr228	Mus musculus olfactory receptor 228 (Olfr228), mRNA [NM_146405]	GO:0007608|GO:0007165|GO:0004984|GO:0007186|GO:0004930|GO:0004872|GO:0016021|GO:0004871	NM_146405	Mm.357298	258400
A_55_P1962124	0.894893	310.639	556.071	313.127	680.262	627.458	667.068	8.75176	9.15488	8.76308	9.06312	9.03613	9.05111	Detected	Detected	Detected	Detected	Detected	Detected		chr3:006164974-006164915
A_55_P2030076	0.906574	54.8178	91.8903	52.0924	148.634	73.256	151.488	6.32618	6.57546	6.25574	6.64701	6.23222	6.70265	Detected	Detected	Detected	Detected	Detected	Detected	NM_008336	chr4:88336566-88336507	Ifnab	Mus musculus interferon alpha B (Ifnab), mRNA [NM_008336]	GO:0009615|GO:0005615|GO:0005125	NM_008336	Mm.377093	15974
A_52_P321751	0.57881	37.672	67.2471	44.1017	134.787	160.28	141.88	5.81976	6.12012	6.03445	6.49092	7.25661	6.59331	Detected	Detected	Detected	Detected	Detected	Detected	AK046121	chr9:69255138-69255197	Narg2	NMDA receptor-regulated gene 2 [Source:MGI Symbol;Acc:MGI:2135947] [ENSMUST00000117246]	GO:0005634|GO:0004872		Mm.35911	93697
A_55_P2170836	1.53865	39.6401	56.0766	43.3706	62.5698	37.8089	59.2403	5.88573	5.82942	6.01201	5.28553	5.34605	5.23058	Detected	Detected	Detected	Detected	Detected	Detected	XM_003084513	chr2:151057251-151057310		predicted gene 14149 [Source:MGI Symbol;Acc:MGI:3651549] [ENSMUST00000123048]		XM_003084513	Mm.370388
A_55_P2033020	1.01393	118.25	133.621	107.837	236.617	130.351	232.838	7.39748	7.12764	7.26674	7.37627	6.98336	7.37234	Detected	Detected	Detected	Detected	Detected	Detected	NM_013491	chr6:42264558-42264617	Clcn1	Mus musculus chloride channel 1 (Clcn1), mRNA [NM_013491]	GO:0006821|GO:0005244|GO:0005247|GO:0034707|GO:0055085|GO:0005254|GO:0019227|GO:0042383|GO:0016020|GO:0006810|GO:0034765|GO:0016021|GO:0005216|GO:0006811	NM_013491	Mm.386757	12723
A_55_P2188464	0.926475	5091.77	5920.72	5015.98	8162.28	7921.55	7865.25	12.6232	12.6184	12.6041	12.7693	12.6694	12.7374	Detected	Detected	Detected	Detected	Detected	Detected	NM_029166	chr10:89280868-89280927	Uhrf1bp1l	Mus musculus UHRF1 (ICBP90) binding protein 1-like (Uhrf1bp1l), mRNA [NM_029166]	GO:0008150|GO:0003674|GO:0005575	NM_029166	Mm.268922	75089
A_55_P1961135	1.10995	3981.22	3690.6	3956.99	5381.73	4183.26	5221.53	12.2808	11.9226	12.2679	12.1527	11.7408	12.1263	Detected	Detected	Detected	Detected	Detected	Detected	NM_153583	chr9:21078130-21078189	Atg4d	Mus musculus autophagy-related 4D (yeast) (Atg4d), mRNA [NM_153583]	GO:0004197|GO:0005737|GO:0016787|GO:0006914|GO:0006810|GO:0008233|GO:0008234|GO:0015031	NM_153583	Mm.440165	235040
A_55_P2070769	1.08964	5843.78	5589.87	5767.96	7818.04	6486.12	7576.92	12.8179	12.5328	12.8012	12.7121	12.3855	12.6827	Detected	Detected	Detected	Detected	Detected	Detected	NM_026824	chr11:120650579-120650520	Dus1l	Mus musculus dihydrouridine synthase 1-like (S. cerevisiae) (Dus1l), mRNA [NM_026824]	GO:0008150|GO:0003674|GO:0050660|GO:0008152|GO:0017150|GO:0016491|GO:0005575|GO:0003824|GO:0008033|GO:0055114	NM_026824	Mm.180622	68730
A_55_P2375446	1.0323	36.6944	29.8114	32.7088	64.6355	36.2319	67.6002	5.78433	4.7861	5.63364	5.33886	5.29007	5.43753	Detected	Detected	Detected	Detected	Detected	Detected	AK076609	chr18:17392940-17392881	4921533I20Rik	Mus musculus adult male testis cDNA, RIKEN full-length enriched library, clone:4921533I20 product:similar to HPRP18 (PRE-MRNA SPLICING FACTOR SIMILAR TO S. CEREVISIAE PRP18) [Homo sapiens], full insert sequence. [AK076609]	GO:0008150|GO:0003674|GO:0005575		Mm.250005	664619
A_55_P2055523	0.674482	789.914	1462.18	806.019	1611.4	4122.65	1553.79	10.0531	10.5567	10.082	10.3587	11.7231	10.3144	Detected	Detected	Detected	Detected	Detected	Detected		chr14:056894961-056895020
A_55_P2109439	1.33119	143.231	157.32	142.256	190.904	176.129	186.809	7.66723	7.36062	7.65484	7.04535	7.37041	7.02878	Detected	Detected	Detected	Detected	Detected	Detected	NM_001033437	chr12:40903054-40902995	Gm889	Mus musculus predicted gene 889 (Gm889), mRNA [NM_001033437]	GO:0008150|GO:0003674|GO:0016020|GO:0016021|GO:0005575	NM_001033437	Mm.390463	380755
A_55_P2101372	1.09107	58.2222	62.1525	55.5388	100.171	69.8687	109.141	6.40714	5.99654	6.34278	6.01884	6.17002	6.18039	Detected	Detected	Detected	Detected	Detected	Detected	XM_003086830	chrX:39843832-39843891	Gm2483	PREDICTED: Mus musculus predicted gene 2483 (Gm2483), mRNA [XM_003086830]	GO:0008150|GO:0003674|GO:0005575	XM_003086830	Mm.463247	100039899
A_55_P2207335	0.944294	2741.84	4072.6	2810.76	5032.88	4358.72	4972.79	11.7696	12.0725	11.8071	12.0469	11.7989	12.0515	Detected	Detected	Detected	Detected	Detected	Detected	AK042215	chr2:33669043-33669102		RIKEN cDNA A630071L07 gene [Source:MGI Symbol;Acc:MGI:2444126] [ENSMUST00000156297]			Mm.442057
A_51_P276715	0.942639	239.557	349.774	232.193	503.379	366.977	493.591	8.3876	8.48872	8.34495	8.58349	8.3252	8.56825	Detected	Detected	Detected	Detected	Detected	Detected	NM_146389	chr7:6523331-6523390	Olfr1350	Mus musculus olfactory receptor 1350 (Olfr1350), mRNA [NM_146389]	GO:0007608|GO:0007165|GO:0004984|GO:0007186|GO:0004930|GO:0004872|GO:0016021|GO:0004871	NM_146389	Mm.271316	258384
A_55_P1979356	0.730629	44280.5	63599.5	44808.1	71314.8	111817	69665.3	15.5678	16.0719	15.5971	15.9882	16.6054	16.0016	Detected	Detected	Detected	Detected	Detected	Detected	NM_001039147	chr9:89986588-89986529	Morf4l1	Mus musculus mortality factor 4 like 1 (Morf4l1), transcript variant 1, mRNA [NM_001039147]	GO:0005515|GO:0016575|GO:0047485|GO:0043967|GO:0016580|GO:0008283|GO:0000724|GO:0043968|GO:0003682|GO:0035267|GO:0016585|GO:0006338	NM_001039147	Mm.485383	21761
A_55_P2179604	1.40204	31174.6	28382.3	31492.7	30573	23622.6	29623.4	15.1252	14.8987	15.1474	14.7216	14.284	14.7031	Detected	Detected	Detected	Detected	Detected	Detected	NM_177354	chr6:016809027-016808968	Vash1	Mus musculus vasohibin 1 (Vash1), mRNA [NM_177354]	GO:0003674|GO:0051789|GO:0005737|GO:0005783|GO:0001937|GO:0016525|GO:0001525|GO:0005615|GO:0043537	NM_177354	Mm.216101	238328
A_52_P514107	1.00111	1073.09	1450.81	1112.68	1734.43	1954.56	1720.93	10.4847	10.5468	10.5342	10.4651	10.6268	10.469	Detected	Detected	Detected	Detected	Detected	Detected	NM_001038592	chr1:145596567-145596626	Glrx2	Mus musculus glutaredoxin 2 (thioltransferase) (Glrx2), transcript variant 1, mRNA [NM_001038592]	GO:0042542|GO:0010033|GO:0051536|GO:0051537|GO:0015035|GO:0009055|GO:0005634|GO:0046872|GO:0005739|GO:0006810|GO:0045454|GO:0022900|GO:0016740	NM_001038592	Mm.272727	69367
A_55_P2007103	0.77378	11.9665	46.6533	12.3705	59.3168	30.2671	56.0858	4.35332	5.53501	4.40272	5.19904	5.05985	5.14217	Detected	Compromised	Detected	Compromised	Detected	Detected		chr16:88924352-88924295		predicted gene 9829 [Source:MGI Symbol;Acc:MGI:3704466] [ENSMUST00000062005]
A_51_P491667	2.0141	182.675	342.703	184.947	204.735	154.771	194.275	8.00011	8.45972	8.02148	7.14986	7.21102	7.09003	Detected	Detected	Detected	Detected	Detected	Detected	NM_024440	chr10:75358503-75358562	Derl3	Mus musculus Der1-like domain family, member 3 (Derl3), mRNA [NM_024440]	GO:0016020|GO:0005783|GO:0030176|GO:0016021|GO:0030968	NM_024440	Mm.275878	70377
A_55_P2053714	1.08123	30.3466	34.2723	26.1169	61.4003	28.9857	61.8512	5.52684	5.02672	5.33528	5.25393	5.00086	5.29601	Detected	Detected	Detected	Detected	Detected	Detected	NR_033627	chr1:34691220-34691161	AA619741	Mus musculus expressed sequence AA619741 (AA619741), non-coding RNA [NR_033627]	GO:0008150|GO:0003674|GO:0005575	NR_033627	Mm.282827	241051
A_55_P1980846	0.84799	53.1933	85.6113	60.7451	182.513	68.244	163.533	6.28405	6.46778	6.47299	6.97609	6.13836	6.82401	Detected	Detected	Detected	Detected	Detected	Detected	AY056585	chr14:54150889-54150948		Mus musculus T cell receptor alpha chain (TCRAValpha1/Jalpha16) mRNA, partial cds. [AY056585]			Mm.425900
A_55_P1971229	1.00201	414.172	539.095	427.533	686.389	757.929	679.456	9.14594	9.11118	9.18842	9.07349	9.28852	9.07484	Detected	Detected	Detected	Detected	Detected	Detected	NM_138756	chr9:96978225-96978166	Slc25a36	Mus musculus solute carrier family 25, member 36 (Slc25a36), mRNA [NM_138756]	GO:0005739|GO:0003674|GO:0016020|GO:0005488|GO:0006810|GO:0005743|GO:0016021|GO:0055085|GO:0032355	NM_138756	Mm.228067	192287
A_55_P2037918	0.961773	372.43	486.79	373.464	757.408	503.717	719.948	8.99199	8.96092	8.99845	9.22567	8.73263	9.16176	Detected	Detected	Detected	Detected	Detected	Detected	AK139675	chr18:80209946-80210005	AA684185	Mus musculus 2 cells egg cDNA, RIKEN full-length enriched library, clone:B020010F15 product:unclassifiable, full insert sequence. [AK139675]	GO:0008150|GO:0003674|GO:0005575			100040632
A_51_P112445	1.01867	1318.86	1623.77	1310.39	2081.72	2033.53	2041.08	10.7626	10.713	10.7542	10.74	10.681	10.7288	Detected	Detected	Detected	Detected	Detected	Detected	NM_175552	chr3:99942517-99942458	Wdr3	Mus musculus WD repeat domain 3 (Wdr3), mRNA [NM_175552]	GO:0031965|GO:0005730|GO:0005634	NM_175552	Mm.24591	269470
A_51_P284716	1.21115	43.1084	68.2846	40.9037	97.5172	38.8826	90.2281	5.99602	6.14587	5.92823	5.97521	5.38437	5.88142	Detected	Detected	Detected	Detected	Detected	Detected	NM_001166475	chr15:81896218-81896277	4930407I10Rik	Mus musculus RIKEN cDNA 4930407I10 gene (4930407I10Rik), mRNA [NM_001166475]	GO:0008150|GO:0003674|GO:0005575	NM_001166475	Mm.399189	328573
A_52_P236777	0.815879	120.878	141.619	122.848	308.759	172.427	306.36	7.43452	7.21286	7.45865	7.819	7.34385	7.8239	Detected	Detected	Detected	Detected	Detected	Detected	AK029403	chr12:109355344-109355285	Setd3	SET domain containing 3 [Source:MGI Symbol;Acc:MGI:1289184] [ENSMUST00000099383]	GO:0018022|GO:0006355|GO:0008168|GO:0034968|GO:0005634|GO:0005575|GO:0032259|GO:0006351|GO:0018024|GO:0003674|GO:0008150|GO:0016740|GO:0016568		Mm.159185	52690
A_55_P2305339	0.747412	24.6364	58.9195	20.24	72.9207	74.2204	78.5908	5.25887	5.91297	5.00981	5.52464	6.24755	5.66954	Detected	Compromised	Detected	Detected	Detected	Detected	AK141715	chr13:114765014-114765073	6720427H10Rik	Mus musculus 9 days embryo whole body cDNA, RIKEN full-length enriched library, clone:D030040B09 product:hypothetical protein, full insert sequence. [AK141715]	GO:0008150|GO:0003674|GO:0005575		Mm.441798	77884
A_51_P156434	1.10682	1356.52	2207.15	1347.24	2098.54	2260.44	2049.48	10.8009	11.174	10.7925	10.7526	10.8392	10.7364	Detected	Detected	Detected	Detected	Detected	Detected	NM_027460	chr4:149126565-149123432	Slc25a33	Mus musculus solute carrier family 25, member 33 (Slc25a33), nuclear gene encoding mitochondrial protein, mRNA [NM_027460]	GO:0005739|GO:0016020|GO:0006810|GO:0005743|GO:0016021	NM_027460	Mm.41877	70556
A_55_P2077879	1.05595	360.405	595.937	367.754	668.664	557.277	664.304	8.94945	9.264	8.97866	9.0375	8.87458	9.0444	Detected	Detected	Detected	Detected	Detected	Detected	NM_017479	chr14:22490036-22490095	Myst4	Mus musculus MYST histone acetyltransferase monocytic leukemia 4 (Myst4), transcript variant 1, mRNA [NM_017479]	GO:0070776|GO:0016747|GO:0006355|GO:0016573|GO:0006334|GO:0005634|GO:0003677|GO:0046872|GO:0006351|GO:0043966|GO:0008270|GO:0016407|GO:0045893|GO:0000786|GO:0045892|GO:0016740|GO:0004402|GO:0008134|GO:0008415|GO:0016568	NM_017479	Mm.248967	54169
A_51_P439085	0.985003	408.965	566.343	405.672	697.946	762.151	686.015	9.12829	9.18134	9.11303	9.10021	9.29867	9.08919	Detected	Detected	Detected	Detected	Detected	Detected	NM_023516	chr6:29225141-29225200	2310016C08Rik	Mus musculus RIKEN cDNA 2310016C08 gene (2310016C08Rik), transcript variant 2, mRNA [NM_023516]	GO:0008150|GO:0003674|GO:0016020|GO:0006950|GO:0016021|GO:0005575	NM_023516	Mm.45161	69573
A_51_P191463	0.899202	593.874	853.679	598.609	1236.23	959.134	1232.29	9.64898	9.78164	9.66028	9.95792	9.6222	9.97063	Detected	Detected	Detected	Detected	Detected	Detected	BC144938	chr17:37618439-37618259	H2-M2	histocompatibility 2, M region locus 2 [Source:MGI Symbol;Acc:MGI:95914] [ENSMUST00000077662]	GO:0008150|GO:0003674|GO:0009986|GO:0016021		Mm.329041	14990
A_55_P2035434	0.699964	45.5655	58.3134	42.5761	162.344	60.0579	154.356	6.07194	5.89588	5.9838	6.78959	5.97426	6.73171	Detected	Detected	Detected	Detected	Detected	Detected	NM_175467	chr2:139463351-139463410	Sptlc3	Mus musculus serine palmitoyltransferase, long chain base subunit 3 (Sptlc3), mRNA [NM_175467]	GO:0046520|GO:0004758|GO:0009058|GO:0005783|GO:0016769|GO:0003824|GO:0016020|GO:0008152|GO:0030170|GO:0016021|GO:0017059|GO:0016740|GO:0008415	NM_175467	Mm.100450	228677
A_55_P2068560	0.806475	135.442	170.495	143.554	386.339	161.246	398.072	7.58803	7.46989	7.66742	8.16625	7.26347	8.22651	Detected	Detected	Detected	Detected	Detected	Detected	NM_026915	chr9:121487026-121486967	Lyzl4	Mus musculus lysozyme-like 4 (Lyzl4), mRNA [NM_026915]	GO:0008150|GO:0003674|GO:0016787|GO:0016998|GO:0016798|GO:0008152|GO:0003796|GO:0005576|GO:0005575	NM_026915	Mm.33351	69032
A_52_P342620	1.08109	991.715	1316.93	1003.01	1502.64	1589.75	1484.89	10.3734	10.4047	10.3883	10.247	10.3345	10.2476	Detected	Detected	Detected	Detected	Detected	Detected	NM_153407	chr15:100310501-100310442	Csrnp2	Mus musculus cysteine-serine-rich nuclear protein 2 (Csrnp2), mRNA [NM_153407]	GO:0006355|GO:0003700|GO:0045944|GO:0006915|GO:0005634|GO:0003677|GO:0006351	NM_153407	Mm.294969	207785
A_55_P2013751	0.852291	73.2716	125.26	75.7972	209.969	106.006	225.196	6.72413	7.03084	6.77187	7.18823	6.70885	7.32151	Detected	Detected	Detected	Detected	Detected	Detected	NM_207228	chr1:37892400-37892341	Tsga10	Mus musculus testis specific 10 (Tsga10), mRNA [NM_207228]	GO:0043005|GO:0005737|GO:0016020|GO:0005198|GO:0030031|GO:0009434|GO:0005634	NM_207228	Mm.332756	211484
A_55_P2172022	1.03165	76.7062	111.509	76.0965	157.801	120.136	148.34	6.78487	6.85796	6.77745	6.74624	6.87373	6.66545	Detected	Detected	Detected	Detected	Detected	Detected	NM_022305	chr4:40756815-40756756	B4galt1	Mus musculus UDP-Gal:betaGlcNAc beta 1,4- galactosyltransferase, polypeptide 1 (B4galt1), mRNA [NM_022305]	GO:0008092|GO:0005515|GO:0030057|GO:0060046|GO:0030112|GO:0030879|GO:0031526|GO:0050900|GO:0042803|GO:0009101|GO:0003945|GO:0030198|GO:0042127|GO:0002064|GO:0002526|GO:0005794|GO:0009986|GO:0005975|GO:0016757|GO:0048487|GO:0004461|GO:0008378|GO:0042060|GO:0006486|GO:0009897|GO:0005989|GO:0008285|GO:0005886|GO:0046872|GO:0016323|GO:0007155|GO:0060054|GO:0009312|GO:0043065|GO:0060058|GO:0043014|GO:…	NM_022305	Mm.15622	14595
A_52_P305579	1.26719	21.5039	39.4167	21.4292	35.0529	40.4867	40.2808	5.06827	5.25413	5.08136	4.33537	5.43268	4.61082	Detected	Compromised	Detected	Compromised	Detected	Compromised	NR_033554	chr17:24547214-24547069	D330041H03Rik	Mus musculus RIKEN cDNA D330041H03 gene (D330041H03Rik), non-coding RNA [NR_033554]	GO:0008150|GO:0003674|GO:0005575	NR_033554	Mm.485902	654822
A_51_P141012	0.782818	5276.7	6670.03	5259.16	9799.23	10767.2	9711.31	12.6739	12.8009	12.6657	13.0329	13.1302	13.0372	Detected	Detected	Detected	Detected	Detected	Detected	NM_199065	chr14:109309641-109309582	Slitrk1	Mus musculus SLIT and NTRK-like family, member 1 (Slitrk1), mRNA [NM_199065]	GO:0003674|GO:0016020|GO:0016021|GO:0007409	NM_199065	Mm.257268	76965
A_52_P413502	1.02787	619.974	1131.57	602.728	1098.86	1174.15	1066.42	9.71252	10.1822	9.6699	9.78373	9.9049	9.75697	Detected	Detected	Detected	Detected	Detected	Detected	NM_025542	chr2:172294489-172294548	2410001C21Rik	Mus musculus RIKEN cDNA 2410001C21 gene (2410001C21Rik), mRNA [NM_025542]	GO:0008150|GO:0003674|GO:0005575	NM_025542	Mm.25157	66404
A_55_P2034390	1.09973	977.496	1210.32	969.26	1379.51	1520.47	1401.15	10.3525	10.2773	10.3392	10.1243	10.2706	10.1625	Detected	Detected	Detected	Detected	Detected	Detected	NM_175375	chr18:36817732-36817791	Ankhd1	Mus musculus ankyrin repeat and KH domain containing 1 (Ankhd1), mRNA [NM_175375]	GO:0008150|GO:0003674|GO:0005737|GO:0005634	NM_175375	Mm.482287	108857
A_55_P2028977	0.897753	233.313	349.935	240.489	525.959	403.847	504.775	8.35337	8.48904	8.39505	8.64784	8.45657	8.59988	Detected	Detected	Detected	Detected	Detected	Detected	NM_013836	chr15:82655721-82655662	Tcf20	Mus musculus transcription factor 20 (Tcf20), transcript variant 2, mRNA [NM_013836]	GO:0005515|GO:0003700|GO:0044212|GO:0045944|GO:0005634	NM_013836	Mm.252156	21411
A_52_P136782	0.953335	112.365	212.178	109.993	269.349	180.353	270.229	7.32151	7.77216	7.29676	7.58441	7.40227	7.6106	Detected	Detected	Detected	Detected	Detected	Detected	NM_009063	chr1:171623021-171623080	Rgs5	Mus musculus regulator of G-protein signaling 5 (Rgs5), mRNA [NM_009063]	GO:0007165|GO:0005737|GO:0007186|GO:0005886|GO:0009968|GO:0004871|GO:0005096	NM_009063	Mm.20954	19737
A_55_P2276761	1.19223	100.347	97.4944	99.4929	146.207	121.988	150.982	7.16332	6.66253	7.14959	6.62249	6.89485	6.69712	Detected	Detected	Detected	Detected	Detected	Detected	NR_038130	chr12:100399548-100399489	4930474N09Rik	Mus musculus RIKEN cDNA 4930474N09 gene (4930474N09Rik), non-coding RNA [NR_038130]	GO:0008150|GO:0003674|GO:0005575	NR_038130	Mm.87374	67639
A_55_P1953796	0.83377	4274.94	4580.68	4232.13	8094.93	5955.17	7949.23	12.3778	12.2472	12.3656	12.7592	12.2632	12.755	Detected	Detected	Detected	Detected	Detected	Detected	NM_001146023	chr7:29937592-29937533	Fam98c	Mus musculus family with sequence similarity 98, member C (Fam98c), mRNA [NM_001146023]	GO:0008150|GO:0003674|GO:0005575	NM_001146023	Mm.260890	73833
A_51_P515649	0.936656	287.467	344.39	283.628	496.518	580.969	482.752	8.6446	8.46796	8.62908	8.56358	8.92463	8.53665	Detected	Detected	Detected	Detected	Detected	Detected	NM_053147	chr18:37680669-37680728	Pcdhb22	Mus musculus protocadherin beta 22 (Pcdhb22), mRNA [NM_053147]	GO:0016020|GO:0005886|GO:0016021|GO:0007155	NM_053147	Mm.485167	93893
A_55_P2002115	0.998534	28995.3	30292.9	28405	36369.2	41399.9	35470.8	15.0299	15.0067	15.0146	14.9837	15.0996	14.9743	Detected	Detected	Detected	Detected	Detected	Detected		chr5:137874303-137874362
A_51_P126177	0.810514	15420.7	25108.4	15339	28272.4	32265.5	27912.2	14.1726	14.714	14.1709	14.6066	14.7439	14.6163	Detected	Detected	Detected	Detected	Detected	Detected	NM_026160	chr8:124121771-124121830	Map1lc3b	Mus musculus microtubule-associated protein 1 light chain 3 beta (Map1lc3b), mRNA [NM_026160]	GO:0005515|GO:0008017|GO:0030424|GO:0005875|GO:0019904|GO:0000421|GO:0005874|GO:0006914|GO:0005625|GO:0031410|GO:0005626|GO:0030425|GO:0032092|GO:0005622|GO:0005737|GO:0015631|GO:0016020|GO:0043025|GO:0005856	NM_026160	Mm.28357	67443
A_51_P155345	0.974949	3932.97	5249.62	3918.93	6172.01	6424.27	5990.77	12.2603	12.4436	12.2548	12.3617	12.3731	12.3338	Detected	Detected	Detected	Detected	Detected	Detected	NM_026885	chr7:13618024-13617889	Chmp2a	Mus musculus chromatin modifying protein 2A (Chmp2a), mRNA [NM_026885]	GO:0005515|GO:0005737|GO:0016020|GO:0019904|GO:0006810|GO:0015031|GO:0016044|GO:0005829|GO:0005768	NM_026885	Mm.295670	68953
A_55_P2072453	1.05793	579.778	716.387	569.966	961.625	739.54	978.054	9.61577	9.5192	9.58818	9.59402	9.25616	9.62923	Detected	Detected	Detected	Detected	Detected	Detected	NM_001081361	chr1:186611226-186611167	Mosc1	Mus musculus MOCO sulphurase C-terminal domain containing 1 (Mosc1), nuclear gene encoding mitochondrial protein, mRNA [NM_001081361]	GO:0005739|GO:0008150|GO:0003674|GO:0030170|GO:0016491|GO:0005743|GO:0003824|GO:0055114|GO:0030151	NM_001081361	Mm.272457	66112
A_51_P450924	0.977283	1239.58	1676.87	1223.1	2101.41	2130.89	2003.37	10.679	10.7636	10.6682	10.7549	10.7557	10.6997	Detected	Detected	Detected	Detected	Detected	Detected	NM_025882	chr6:82597794-82597735	Pole4	Mus musculus polymerase (DNA-directed), epsilon 4 (p12 subunit) (Pole4), mRNA [NM_025882]	GO:0043565|GO:0005622|GO:0003674|GO:0043966|GO:0003887|GO:0016779|GO:0005671|GO:0005634|GO:0003677|GO:0016740	NM_025882	Mm.195753	66979
A_55_P1978885	0.879064	167.054	232.454	166.573	409.921	221.907	414.956	7.87504	7.90416	7.87244	8.2536	7.6682	8.28772	Detected	Detected	Detected	Detected	Detected	Detected	AK172359	chr9:30750774-30750715	Gm10700	Mus musculus activated spleen cDNA, RIKEN full-length enriched library, clone:F830204E10 product:unclassifiable, full insert sequence. [AK172359]	GO:0008150|GO:0003674|GO:0005575		Mm.100582	100038748
A_51_P456465	0.928863	5040.92	5157.61	5023.69	7369.57	8164.6	7207.97	12.6096	12.4154	12.6069	12.6229	12.7153	12.6131	Detected	Detected	Detected	Detected	Detected	Detected	NM_021386	chr14:119273459-119273518	Cldn10	Mus musculus claudin 10 (Cldn10), transcript variant b, mRNA [NM_021386]	GO:0030054|GO:0016020|GO:0005886|GO:0016021|GO:0005923	NM_021386	Mm.390755	58187
A_66_P128694	1.1904	225.397	293.829	225.166	336.492	337.409	325.601	8.30797	8.23835	8.30483	7.95508	8.21443	7.92729	Detected	Detected	Detected	Detected	Detected	Detected		chrX:077306558-077306499
A_52_P507498	0.922226	3938.49	5347.77	3949.52	6534.33	6832.99	6434.71	12.262	12.4676	12.2662	12.4482	12.4595	12.4385	Detected	Detected	Detected	Detected	Detected	Detected	NM_018797	chr10:94253938-94253879	Plxnc1	Mus musculus plexin C1 (Plxnc1), mRNA [NM_018797]	GO:0005622|GO:0007165|GO:0016020|GO:0005886|GO:0007275|GO:0004872|GO:0016021	NM_018797	Mm.256712	54712
A_51_P250807	1.24829	2780.06	3589.72	2823.99	3504.4	3485.02	3511.33	11.7904	11.8846	11.8153	11.5212	11.4641	11.5453	Detected	Detected	Detected	Detected	Detected	Detected	NM_030176	chr8:125756404-125756345	Spata2L	Mus musculus spermatogenesis associated 2-like (Spata2L), mRNA [NM_030176]	GO:0008150|GO:0003674|GO:0005575	NM_030176	Mm.41459	78779
A_55_P2008874	0.840898	113.965	145.742	117.381	294.384	165.294	286.435	7.34612	7.24648	7.39271	7.73695	7.2943	7.70405	Detected	Detected	Detected	Detected	Detected	Detected	NM_001003961	chr2:153512991-153513050	Dnmt3b	Mus musculus DNA methyltransferase 3B (Dnmt3b), transcript variant 1, mRNA [NM_001003961]	GO:0005515|GO:0000792|GO:0003886|GO:0006346|GO:0008168|GO:0031503|GO:0010424|GO:0005634|GO:0032259|GO:0046872|GO:0043231|GO:0045322|GO:0005737|GO:0071230|GO:0051718|GO:0090116|GO:0003714|GO:0003677|GO:0006306|GO:0010628|GO:0005720|GO:0051571|GO:0045666|GO:0051573|GO:0045814|GO:0006349|GO:0046498|GO:0045892|GO:0000775|GO:0016740|GO:0046499	NM_001003961	Mm.89772	13436
A_55_P2157788	0.629431	1270.66	2418.35	1291.41	2702.95	6880.21	2690.79	10.7148	11.2955	10.7353	11.1343	12.4694	11.1456	Detected	Detected	Detected	Detected	Detected	Detected		chr14:054944007-054943948
A_55_P2156006	1.01009	86.0927	128.681	87.9261	203.153	107.103	194.12	6.94485	7.0738	6.97509	7.13852	6.72413	7.08765	Detected	Detected	Detected	Detected	Detected	Detected	NM_001030292	chr2:163684551-163684610	Kcnk15	Mus musculus potassium channel, subfamily K, member 15 (Kcnk15), mRNA [NM_001030292]	GO:0008150|GO:0016020|GO:0006810|GO:0005267|GO:0016021|GO:0005575|GO:0005216|GO:0006811	NM_001030292	Mm.295337	241769
A_55_P1964245	0.83405	42.6312	51.9162	39.132	111.724	59.8795	109.229	5.97954	5.70566	5.86745	6.18662	5.96894	6.18247	Detected	Detected	Detected	Detected	Detected	Detected	NM_146959	chr7:111078364-111078423	Olfr631	Mus musculus olfactory receptor 631 (Olfr631), mRNA [NM_146959]	GO:0007608|GO:0004984|GO:0007186|GO:0016021	NM_146959	Mm.438897	258961
A_55_P1966593	0.870053	129.945	188.299	129.957	303.893	232.205	296.411	7.52847	7.61526	7.53499	7.79175	7.72473	7.76472	Detected	Detected	Detected	Detected	Detected	Detected		chr2:032261625-032261566
A_55_P2038203	1.84443	23.9081	55.4272	18.2966	40.3585	15.3136	38.9603	5.21953	5.812	4.8792	4.57232	4.13004	4.55884	Compromised	Compromised	Detected	Compromised	Detected	Detected	NR_027955	chr3:65332963-65332904	4931440P22Rik	Mus musculus RIKEN cDNA 4931440P22 gene (4931440P22Rik), non-coding RNA [NR_027955]	GO:0008150|GO:0003674|GO:0005575	NR_027955	Mm.475465	71004
A_55_P2038792	0.991605	25.9459	24.5376	29.0617	64.4115	23.7426	58.5454	5.32513	4.43757	5.48032	5.32969	4.73982	5.21	Detected	Detected	Detected	Compromised	Detected	Detected	NM_013620	chr7:110925996-110925937	Olfr68	Mus musculus olfactory receptor 68 (Olfr68), mRNA [NM_013620]	GO:0007608|GO:0004984|GO:0007186|GO:0016021	NM_013620	Mm.377109	18369
A_55_P2116744	1.19377	55.972	76.0288	58.1002	105.337	59.8796	112.335	6.35408	6.29717	6.40537	6.09665	5.96919	6.22418	Detected	Detected	Detected	Detected	Detected	Detected	NM_011724	chr9:119923448-119923389	Xirp1	Mus musculus xin actin-binding repeat containing 1 (Xirp1), mRNA [NM_011724]	GO:0005916|GO:0003007|GO:0008285|GO:0005913|GO:0014704|GO:0005886|GO:0042391|GO:0045214|GO:0055013|GO:0031008	NM_011724	Mm.10117	22437
A_52_P254782	1.23841	75.33	138.813	77.5802	133.351	106.711	145.025	6.7614	7.18322	6.80397	6.47607	6.71921	6.62784	Detected	Detected	Detected	Detected	Detected	Detected	NM_001170787	chr9:9673903-9673844	Cntn5	Mus musculus contactin 5 (Cntn5), transcript variant 1, mRNA [NM_001170787]	GO:0007605	NM_001170787	Mm.334958	244682
A_55_P2303488	0.956879	139.513	175.103	134.607	288.123	196.739	286.295	7.62787	7.51441	7.58243	7.69898	7.51398	7.70253	Detected	Detected	Detected	Detected	Detected	Detected	AK013397	chr11:28593185-28593244		RIKEN cDNA 2810471M01 gene [Source:MGI Symbol;Acc:MGI:1920068] [ENSMUST00000146554]			Mm.410846
A_55_P2181176	0.962086	67.1149	77.7385	65.0261	132.242	96.7683	144.186	6.607	6.3296	6.56357	6.46034	6.58933	6.61779	Detected	Detected	Detected	Detected	Detected	Detected	NM_028995	chr4:135019770-135019711	Nipal3	Mus musculus NIPA-like domain containing 3 (Nipal3), mRNA [NM_028995]	GO:0016020|GO:0016021	NM_028995	Mm.26548	74552
A_55_P1988217	1.44161	48.6384	56.6127	40.4141	60.8991	54.2791	60.2996	6.15966	5.84454	5.9114	5.24071	5.83369	5.25815	Detected	Detected	Detected	Detected	Detected	Detected		chr2:153171673-153171614		AK122413 mKIAA0978 protein {Mus musculus} (exp=-1; wgp=0; cg=0), partial (4%) [TC1706700]
A_55_P2106068	1.01568	329.493	329.772	344.172	584.995	385.468	585.037	8.82737	8.40475	8.89228	8.82442	8.38942	8.84323	Detected	Detected	Detected	Detected	Detected	Detected	NM_001039545	chr11:67010960-67011019	Myh2	Mus musculus myosin, heavy polypeptide 2, skeletal muscle, adult (Myh2), mRNA [NM_001039545]	GO:0014823|GO:0005826|GO:0005794|GO:0003779|GO:0016459|GO:0030016|GO:0005524|GO:0043234|GO:0032982|GO:0006936|GO:0000166|GO:0001778|GO:0005859|GO:0031672	NM_001039545	Mm.422801	17882
A_52_P516034	0.87817	1551.27	2211.04	1574.31	2998.06	2892.3	2887.01	10.9871	11.1774	11.0118	11.2923	11.1952	11.251	Detected	Detected	Detected	Detected	Detected	Detected	NM_011200	chr1:30997727-30997668	Ptp4a1	Mus musculus protein tyrosine phosphatase 4a1 (Ptp4a1), mRNA [NM_011200]	GO:0030335|GO:0005886|GO:0005783|GO:0005634|GO:0007275|GO:0035335|GO:0016791|GO:0005737|GO:0007049|GO:0006470|GO:0016787|GO:0016020|GO:0016311|GO:0009898|GO:0004721|GO:0004727|GO:0005856|GO:0004725|GO:0005768	NM_011200	Mm.374437	19243
A_55_P2169371	1.27637	59.2412	57.2422	58.8128	90.0805	61.3481	86.2395	6.43344	5.86308	6.42585	5.85325	5.99882	5.81417	Detected	Detected	Detected	Detected	Detected	Detected	AK035639	chr7:28886152-28886093		predicted gene 10935 [Source:MGI Symbol;Acc:MGI:3809041] [ENSMUST00000098634]
A_52_P127362	0.939935	18874.2	21454.8	19410	27718.6	28348.4	27357.5	14.448	14.4886	14.4984	14.5731	14.5435	14.5865	Detected	Detected	Detected	Detected	Detected	Detected	NM_029478	chr11:86398313-86398254	Vmp1	Mus musculus vacuole membrane protein 1 (Vmp1), mRNA [NM_029478]	GO:0005773|GO:0008150|GO:0003674|GO:0016020|GO:0005886|GO:0005783|GO:0006914|GO:0016021|GO:0007155	NM_029478	Mm.390398	75909
A_51_P294555	0.6475	52.8799	78.514	53.8223	186.324	120.229	173.086	6.27794	6.34236	6.29987	7.00943	6.87479	6.9171	Detected	Detected	Detected	Detected	Detected	Detected	NM_001033632	chr7:148201773-148201714	Ifitm6	Mus musculus interferon induced transmembrane protein 6 (Ifitm6), mRNA [NM_001033632]	GO:0008150|GO:0003674|GO:0016021|GO:0005575	NM_001033632	Mm.276440	213002
A_55_P2006261	1.13264	32.3907	81.0249	37.0389	74.4486	64.07	77.5788	5.61375	6.38838	5.79598	5.5555	6.0543	5.64923	Detected	Detected	Detected	Detected	Detected	Detected	NM_008469	chr11:99993390-99993331	Krt15	Mus musculus keratin 15 (Krt15), mRNA [NM_008469]	GO:0005882|GO:0005198	NM_008469	Mm.440010	16665
A_55_P2159573	0.733538	135.488	214.692	134.123	463.957	189.711	438.92	7.58861	7.78869	7.57828	8.44861	7.46758	8.38054	Detected	Detected	Detected	Detected	Detected	Detected	NM_001204931	chr10:79797955-79798014	Reep6	Mus musculus receptor accessory protein 6 (Reep6), transcript variant 2, mRNA [NM_001204931]	GO:0005515|GO:0008150|GO:0016020|GO:0016021|GO:0005575	NM_001204931	Mm.28147	70335
A_52_P363316	0.95372	30.3498	51.8437	31.8465	66.3889	67.1092	72.0485	5.52704	5.70399	5.60005	5.37954	6.11697	5.53967	Detected	Detected	Detected	Detected	Detected	Detected	NM_001033246	chr8:47028674-47028733	Ccdc110	Mus musculus coiled-coil domain containing 110 (Ccdc110), mRNA [NM_001033246]	GO:0008150|GO:0003674|GO:0005634|GO:0005575	NM_001033246	Mm.296649	212392
A_55_P2149896	0.991141	3552.18	3136.44	3574.23	5238.68	4248.75	5154.94	12.1268	11.6874	12.1335	12.1141	11.7625	12.1097	Detected	Detected	Detected	Detected	Detected	Detected	NM_198861	chr11:62418448-62418389	BC046404	Mus musculus cDNA sequence BC046404 (BC046404), mRNA [NM_198861]	GO:0008150|GO:0003674|GO:0005575	NM_198861	Mm.339972	192976
A_51_P490840	0.724386	17.4891	24.1416	20.1953	68.4882	24.4257	66.5872	4.80955	4.40761	5.00568	5.42767	4.77809	5.4126	Detected	Compromised	Detected	Compromised	Detected	Detected	NM_146077	chr17:37047045-37047104	Trim31	Mus musculus tripartite motif-containing 31 (Trim31), mRNA [NM_146077]	GO:0005739|GO:0005622|GO:0008150|GO:0003674|GO:0005737|GO:0016874|GO:0008270|GO:0005575|GO:0046872	NM_146077	Mm.213417	224762
A_55_P2178327	1.15504	77.4633	109.316	74.0978	109.93	164.449	117.248	6.79981	6.82927	6.74288	6.16236	7.28759	6.29817	Detected	Detected	Detected	Detected	Detected	Detected	NM_009390	chr8:66493626-66493567	Tll1	Mus musculus tolloid-like (Tll1), mRNA [NM_009390]	GO:0016787|GO:0005518|GO:0005509|GO:0006508|GO:0008270|GO:0008233|GO:0007275|GO:0005576|GO:0004222|GO:0046872|GO:0030154|GO:0008237	NM_009390	Mm.438712	21892
A_55_P2001290	1.01439	7470.26	10925.4	7306.66	10617.3	13703.4	10257.3	13.164	13.5103	13.1335	13.1491	13.4776	13.1192	Detected	Detected	Detected	Detected	Detected	Detected	NM_009454	chr2:78760395-78760454	Ube2e3	Mus musculus ubiquitin-conjugating enzyme E2E 3, UBC4/5 homolog (yeast) (Ube2e3), mRNA [NM_009454]	GO:0005515|GO:0004842|GO:0016881|GO:0016874|GO:0005730|GO:0005634|GO:0005524|GO:0005737|GO:0070534|GO:0070979|GO:0000166|GO:0008152|GO:0070936|GO:0040008	NM_009454	Mm.1485	22193
A_55_P2031302	1.18261	40.9361	50.6839	44.5225	72.0226	49.856	79.7728	5.92709	5.67054	6.04686	5.50592	5.71648	5.69617	Detected	Detected	Detected	Detected	Detected	Detected	NM_001033159	chr16:3865349-3865290	Zfp597	Mus musculus zinc finger protein 597 (Zfp597), mRNA [NM_001033159]	GO:0008150|GO:0003674|GO:0046872	NM_001033159	Mm.379190	71063
A_52_P193611	1.11642	91.9805	124.467	85.2352	158.768	122.005	168.383	7.03973	7.02185	6.93573	6.75318	6.89518	6.8723	Detected	Detected	Detected	Detected	Detected	Detected	NM_181422	chr19:44222665-44222606	Pkd2l1	Mus musculus polycystic kidney disease 2-like 1 (Pkd2l1), mRNA [NM_181422]	GO:0008092|GO:0005515|GO:0034220|GO:0005261|GO:0005886|GO:0005783|GO:0006812	NM_181422	Mm.308481	329064
A_55_P2029892	1.34259	188.013	212.194	185.574	254.239	215.19	244.866	8.04099	7.77268	8.02627	7.48526	7.62902	7.45062	Detected	Detected	Detected	Detected	Detected	Detected	XM_133957	chr7:146786915-146786856	E030019B06Rik	PREDICTED: Mus musculus RIKEN cDNA E030019B06 gene, transcript variant 3 (E030019B06Rik), mRNA [XM_133957]	GO:0008150|GO:0003674|GO:0005575	XM_133957	Mm.425507	212124
A_55_P2370210	1.75684	29.4672	30.1625	27.5277	32.2775	22.7303	34.8077	5.48746	4.80564	5.40712	4.20583	4.67415	4.38128	Detected	Detected	Detected	Detected	Detected	Compromised	AK006351	chr10:125812059-125812118	1700025K04Rik	Mus musculus adult male testis cDNA, RIKEN full-length enriched library, clone:1700025K04 product:unclassifiable, full insert sequence. [AK006351]	GO:0008150|GO:0003674|GO:0005575		Mm.381242	66334
A_55_P2005972	0.980096	71.1219	110.771	75.9654	151.794	132.565	151.948	6.68377	6.84889	6.77486	6.68084	7.00639	6.70731	Detected	Detected	Detected	Detected	Detected	Detected
A_51_P118132	1.40583	2642.28	2609.45	2614.65	2633.65	2819.87	2605.2	11.7131	11.4056	11.7016	11.0957	11.1576	11.0927	Detected	Detected	Detected	Detected	Detected	Detected	NM_011386	chr3:31021203-31021262	Skil	Mus musculus SKI-like (Skil), transcript variant 1, mRNA [NM_011386]	GO:0005515|GO:0070306|GO:0005634|GO:0046332|GO:0032403|GO:0070208|GO:0070207|GO:0005737|GO:0000166|GO:0007179|GO:0007050|GO:0002260|GO:0030512|GO:0001669|GO:0003714|GO:0019904|GO:0001825|GO:0042981|GO:0000122|GO:0070848|GO:0005488|GO:0007519|GO:0003682|GO:0016605|GO:0045596|GO:0050772	NM_011386	Mm.15406	20482
A_51_P428781	0.834427	134.304	248.892	136.015	348.564	271.843	347.542	7.57604	8.00464	7.59788	8.01119	7.92538	8.02542	Detected	Detected	Detected	Detected	Detected	Detected	NM_001024954	chr8:72393975-72394034	Pbx4	Mus musculus pre-B-cell leukemia homeobox 4 (Pbx4), mRNA [NM_001024954]	GO:0043565|GO:0001741|GO:0006355|GO:0003700|GO:0006357|GO:0005634|GO:0045893|GO:0003677|GO:0006351	NM_001024954	Mm.210823	80720
A_65_P15675	1.03567	2074.16	2902.03	2087.2	3336.51	3131.18	3292.91	11.3906	11.5722	11.3964	11.4502	11.3109	11.4465	Detected	Detected	Detected	Detected	Detected	Detected	NM_153774	chr1:137279209-137279150	Ipo9	Mus musculus importin 9 (Ipo9), mRNA [NM_153774]	GO:0042393|GO:0005737|GO:0006610|GO:0042254|GO:0008565|GO:0008536|GO:0050821|GO:0015031|GO:0006606	NM_153774	Mm.271642	226432
A_55_P2030756	1.51232	14995.6	14775	14880.7	11961.6	16160.1	11992.7	14.1289	13.9488	14.1244	13.3296	13.7228	13.3595	Detected	Detected	Detected	Detected	Detected	Detected	NM_031881	chr18:65377413-65377472	Nedd4l	Mus musculus neural precursor cell expressed, developmentally down-regulated gene 4-like (Nedd4l), transcript variant 2, mRNA [NM_031881]	GO:0005622|GO:0005515|GO:0005737|GO:0004842|GO:0042787|GO:0016881|GO:0016874|GO:0010766|GO:0010038|GO:0019871|GO:0006464|GO:0017080	NM_031881	Mm.98668	83814
A_51_P111757	1.02311	1171.46	1431.06	1146.55	1947.6	1610.33	1915.38	10.6082	10.5308	10.5803	10.6399	10.3519	10.6286	Detected	Detected	Detected	Detected	Detected	Detected	NM_001039126	chr1:93455932-93455991	Asb1	Mus musculus ankyrin repeat and SOCS box-containing 1 (Asb1), transcript variant 1, mRNA [NM_001039126]	GO:0035556|GO:0030539|GO:0003674|GO:0007275|GO:0005575	NM_001039126	Mm.234152	65247
A_51_P181538	0.882207	2055.54	2984.52	2051.98	3674.4	4124.08	3641.43	11.3775	11.6137	11.3732	11.5904	11.7235	11.5929	Detected	Detected	Detected	Detected	Detected	Detected	NM_145125	chr16:96214419-96214360	Brwd1	Mus musculus bromodomain and WD repeat domain containing 1 (Brwd1), transcript variant 1, mRNA [NM_145125]	GO:0005515|GO:0006355|GO:0005737|GO:0006357|GO:0005634|GO:0006351	NM_145125	Mm.240871	93871
A_55_P2083128	1.20886	4117.68	4180.2	4084.45	4813.09	5025.97	4615.45	12.3255	12.1145	12.3141	11.9865	12.0051	11.9414	Detected	Detected	Detected	Detected	Detected	Detected	NM_153125	chr2:26265020-26264961	Sec16a	Mus musculus SEC16 homolog A (S. cerevisiae) (Sec16a), mRNA [NM_153125]	GO:0005737|GO:0005886|GO:0016311|GO:0010976|GO:0004445	NM_153125	Mm.206371	227648
A_55_P1975210	0.642659	316.271	856.541	302.674	955.499	1320.62	917.67	8.77333	9.78666	8.71969	9.58669	10.0683	9.53831	Detected	Detected	Detected	Detected	Detected	Detected	NM_001033389	chr2:31472017-31472076	Fubp3	Mus musculus far upstream element (FUSE) binding protein 3 (Fubp3), mRNA [NM_001033389]	GO:0003697|GO:0045944|GO:0005575|GO:0045893|GO:0006351	NM_001033389	Mm.207261	320267
A_55_P1998825	1.06873	151466	126720	147239	147787	160390	137382	17.264	17.0766	17.2508	17.0867	17.1327	17.0843	Detected	Detected	Detected	Detected	Detected	Detected	NM_011292	chr5:65779672-65779613	Rpl9	Mus musculus ribosomal protein L9 (Rpl9), mRNA [NM_011292]	GO:0005737|GO:0003735|GO:0005730|GO:0022625|GO:0006412|GO:0006414|GO:0005829	NM_011292	Mm.300271	20005
A_55_P2158058	0.85235	18.1779	37.4924	14.0347	53.6472	34.7421	51.4556	4.85681	5.17634	4.55317	5.04033	5.23449	5.00295	Detected	Compromised	Detected	Compromised	Detected	Detected		chr3:030494078-030494137
A_55_P2002469	0.763467	92.8289	150.309	88.9959	272.405	165.029	269.757	7.05056	7.29199	6.99226	7.60273	7.29242	7.60774	Detected	Detected	Detected	Detected	Detected	Detected	AK020839	chr18:24867651-24867592		predicted gene 9955 [Source:MGI Symbol;Acc:MGI:3642397] [ENSMUST00000067987]			Mm.361250
A_55_P1989251	0.948577	4270.96	4607.61	4219.4	6647.41	6095.62	6530.76	12.376	12.2555	12.3615	12.471	12.2888	12.4617	Detected	Detected	Detected	Detected	Detected	Detected	NM_172717	chr5:110600898-110600957	Chfr	Mus musculus checkpoint with forkhead and ring finger domains (Chfr), mRNA [NM_172717]	GO:0000209|GO:0005515|GO:0006511|GO:0004842|GO:0007093|GO:0016567|GO:0016874|GO:0005634|GO:0046872|GO:0007049|GO:0007067|GO:0000166|GO:0019941|GO:0016605|GO:0008270|GO:0000278|GO:0051301	NM_172717	Mm.30264	231600
A_55_P1969575	0.889885	109.725	135.077	113.557	257.713	164.788	249.899	7.28987	7.14334	7.34385	7.50927	7.28972	7.483	Detected	Detected	Detected	Detected	Detected	Detected	AK144276	chr9:24223079-24223138	Gm10701	Mus musculus 16 days neonate male medulla oblongata cDNA, RIKEN full-length enriched library, clone:G630005L12 product:hypothetical protein, full insert sequence. [AK144276]	GO:0008150|GO:0003674|GO:0005575		Mm.412753	100038418
A_55_P2051039	1.02043	560.562	613.98	567.512	942.773	722.09	938.305	9.56569	9.30546	9.58328	9.56569	9.22921	9.57199	Detected	Detected	Detected	Detected	Detected	Detected	NM_001099346	chr11:99481395-99481336	Gm11937	Mus musculus predicted gene 11937 (Gm11937), mRNA [NM_001099346]	GO:0008150|GO:0003674|GO:0005575	NM_001099346	Mm.465212	100041488
A_55_P2386095	1.42007	332.764	413.55	317.983	371.131	456.237	368.731	8.84105	8.72625	8.78129	8.10474	8.61122	8.11476	Detected	Detected	Detected	Detected	Detected	Detected	AK036139	chr6:45183697-45183756	9630039A02Rik	Mus musculus 16 days neonate cerebellum cDNA, RIKEN full-length enriched library, clone:9630039A02 product:chromobox homolog 3 (Drosophila HP1 gamma), pseudogene3, full insert sequence. [AK036139]	GO:0008150|GO:0003674|GO:0005575		Mm.453025	319254
A_52_P745	0.868885	1172.42	1435.46	1200.44	2234.43	2041.78	2213.98	10.6092	10.5336	10.6431	10.8505	10.6879	10.8556	Detected	Detected	Detected	Detected	Detected	Detected	NM_030721	chr5:35956215-35956274	Acox3	Mus musculus acyl-Coenzyme A oxidase 3, pristanoyl (Acox3), mRNA [NM_030721]	GO:0006629|GO:0005504|GO:0016402|GO:0006635|GO:0005782|GO:0050660|GO:0016627|GO:0005739|GO:0008152|GO:0003997|GO:0006631|GO:0016491|GO:0003995|GO:0033540|GO:0044255|GO:0055114|GO:0005777	NM_030721	Mm.291503	80911
A_51_P493037	0.814223	299.915	397.583	298.1	659.653	582.47	652.908	8.7062	8.66892	8.69604	9.01807	8.92995	9.01266	Detected	Detected	Detected	Detected	Detected	Detected	NM_018831	chr19:56605787-56605728	Dclre1a	Mus musculus DNA cross-link repair 1A, PSO2 homolog (S. cerevisiae) (Dclre1a), mRNA [NM_018831]	GO:0007067|GO:0007049|GO:0006281|GO:0016787|GO:0005634|GO:0006289|GO:0006974|GO:0051301	NM_018831	Mm.2805	55947
A_55_P2063082	0.870365	54.4226	103.301	61.8288	160.817	89.0223	171.722	6.31564	6.74567	6.49911	6.77377	6.48478	6.90279	Detected	Detected	Detected	Detected	Detected	Detected		chr9:050023582-050023641
A_51_P464576	0.997926	1065.86	1588.5	1063.9	1821.44	1854.56	1814.86	10.473	10.6788	10.476	10.5364	10.5525	10.5478	Detected	Detected	Detected	Detected	Detected	Detected	NM_008943	chr12:85075327-85075386	Psen1	Mus musculus presenilin 1 (Psen1), mRNA [NM_008943]	GO:0005515|GO:0030018|GO:0031594|GO:0007220|GO:0008013|GO:0001756|GO:0009790|GO:0015031|GO:0009791|GO:0005765|GO:0007507|GO:0005622|GO:0001947|GO:0015813|GO:0016337|GO:0021795|GO:0007219|GO:0016485|GO:0007175|GO:0007176|GO:0007611|GO:0007613|GO:0006509|GO:0019717|GO:0005938|GO:0006839|GO:0006979|GO:0005791|GO:0031965|GO:0005262|GO:0005813|GO:0005794|GO:0009986|GO:0001708|GO:0000122|GO:0030165|GO:…	NM_008943	Mm.998	19164
A_55_P2152872	0.855701	1126.12	1079.32	1130.01	2120.88	1633.81	2087.61	10.555	10.1185	10.5588	10.7692	10.372	10.7656	Detected	Detected	Detected	Detected	Detected	Detected	NM_054071	chr5:109135855-109135914	Fgfrl1	Mus musculus fibroblast growth factor receptor-like 1 (Fgfrl1), transcript variant 1, mRNA [NM_054071]	GO:0005007|GO:0008285|GO:0005886|GO:0017134|GO:0060412|GO:0003179|GO:0001501|GO:0016020|GO:0005887|GO:0008543|GO:0040037|GO:0060539|GO:0001571|GO:0004872|GO:0016021|GO:0008201|GO:0007166	NM_054071	Mm.35691	116701
A_55_P2009285	1.02872	11142.9	11478.7	11269.9	14856.5	14709	14642	13.7126	13.5808	13.7319	13.6603	13.5826	13.6598	Detected	Detected	Detected	Detected	Detected	Detected	NM_025785	chr8:13940398-13940457	Fbxo25	Mus musculus F-box protein 25 (Fbxo25), mRNA [NM_025785]	GO:0005515|GO:0016567|GO:0005634|GO:0003779|GO:0019005	NM_025785	Mm.37950	66822
A_55_P1996416	0.926685	113.495	158.442	113.597	228.711	233.835	225.924	7.34035	7.37051	7.34423	7.3251	7.73367	7.32588	Detected	Detected	Detected	Detected	Detected	Detected	AK017177	chr1:94805856-94805797	5033417F24Rik	Mus musculus 11 days pregnant adult female ovary and uterus cDNA, RIKEN full-length enriched library, clone:5033417F24 product:hypothetical protein, full insert sequence. [AK017177]	GO:0008150|GO:0003674|GO:0005575		Mm.46179	75995
A_55_P2136672	0.849837	304.155	551.473	282.314	632.331	793.885	605.257	8.72306	9.14171	8.62173	8.94572	9.35473	8.89027	Detected	Detected	Detected	Detected	Detected	Detected	NM_181266	chr2:149942992-149942933	Zfp120	Mus musculus zinc finger protein 120 (Zfp120), transcript variant 1, mRNA [NM_181266]	GO:0005622|GO:0008150|GO:0003674|GO:0006355|GO:0008270|GO:0005634|GO:0005575|GO:0003676|GO:0003677|GO:0046872|GO:0006351	NM_181266	Mm.485851	104348
A_55_P2130109	1.07982	123.719	187.016	119.164	230.789	185.776	233.941	7.47024	7.6055	7.41554	7.33847	7.43877	7.38165	Detected	Detected	Detected	Detected	Detected	Detected	NM_008708	chr2:3243582-3243641	Nmt2	Mus musculus N-myristoyltransferase 2 (Nmt2), mRNA [NM_008708]	GO:0005737|GO:0005794|GO:0005886|GO:0004379|GO:0018008|GO:0016740|GO:0006499|GO:0008415	NM_008708	Mm.65021	18108
A_55_P2076418	0.952683	35.0215	154.127	37.716	123.216	79.5908	124.638	5.72172	7.32933	5.81934	6.35223	6.33911	6.38885	Detected	Detected	Detected	Detected	Detected	Detected	NM_001110327	chr5:9132516-9132457	Dmtf1	Mus musculus cyclin D binding myb-like transcription factor 1 (Dmtf1), transcript variant 2, mRNA [NM_001110327]	GO:0007049|GO:0006355|GO:0005737|GO:0005634|GO:0003677|GO:0006351	NM_001110327	Mm.22480	23857
A_52_P682382	0.660801	7583.51	9933.16	7559.26	18767.4	14175.2	18596.9	13.1887	13.3676	13.1843	13.9948	13.5361	14.0028	Detected	Detected	Detected	Detected	Detected	Detected	NM_009127	chr19:44469446-44469387	Scd1	Mus musculus stearoyl-Coenzyme A desaturase 1 (Scd1), mRNA [NM_009127]	GO:0006629|GO:0005792|GO:0008610|GO:0005506|GO:0050830|GO:0005783|GO:0004768|GO:0010873|GO:0050872|GO:0016020|GO:0050873|GO:0016491|GO:0006633|GO:0016021|GO:0034435|GO:0044130|GO:0016717|GO:0055114	NM_009127	Mm.267377	20249
A_51_P268843	1.10514	264.6	364.439	258.078	439.426	391.899	428.402	8.52676	8.54309	8.48813	8.36618	8.41554	8.34359	Detected	Detected	Detected	Detected	Detected	Detected	NM_028544	chr7:52894134-52894193	Rasip1	Mus musculus Ras interacting protein 1 (Rasip1), mRNA [NM_028544]	GO:0048471|GO:0008284|GO:0005794|GO:0017016	NM_028544	Mm.181396	69903
A_55_P2179676	0.866537	412.944	591.714	423.244	960.024	634.295	923.313	9.14271	9.25057	9.17387	9.59191	9.04852	9.54671	Detected	Detected	Detected	Detected	Detected	Detected	NM_029269	chr1:90322944-90323003	Spp2	Mus musculus secreted phosphoprotein 2 (Spp2), mRNA [NM_029269]	GO:0043234|GO:0003674|GO:0006461|GO:0046849|GO:0005576	NM_029269	Mm.173058	75396
A_51_P110035	1.03485	2096.76	2468.59	2097.24	3074.61	3180.18	3020.61	11.4046	11.3241	11.4031	11.3285	11.3346	11.3204	Detected	Detected	Detected	Detected	Detected	Detected	NM_001081309	chr9:105589596-105589655	Pik3r4	Mus musculus phosphatidylinositol 3 kinase, regulatory subunit, polypeptide 4, p150 (Pik3r4), mRNA [NM_001081309]	GO:0005524|GO:0005829|GO:0003674|GO:0008150|GO:0016310|GO:0004672|GO:0000166|GO:0004674|GO:0005488|GO:0016301|GO:0006468|GO:0016740|GO:0016772	NM_001081309	Mm.274830	75669
A_52_P657800	1.05618	272.03	335.811	281.275	437.893	465.568	439.927	8.56656	8.43278	8.61606	8.35993	8.63504	8.38386	Detected	Detected	Detected	Detected	Detected	Detected	NM_001081091	chr2:125389395-125389336	Cep152	Mus musculus centrosomal protein 152 (Cep152), mRNA [NM_001081091]	GO:0051298|GO:0005813|GO:0019901|GO:0005829	NM_001081091	Mm.330545	99100
A_51_P403243	0.843744	173.668	161.101	183.284	365.87	232.419	406.46	7.9309	7.39191	8.00843	8.08516	7.7258	8.25564	Detected	Detected	Detected	Detected	Detected	Detected	NM_029779	chr16:17141203-17141144	Ccdc116	Mus musculus coiled-coil domain containing 116 (Ccdc116), transcript variant 2, mRNA [NM_029779]	GO:0008150|GO:0003674|GO:0005575	NM_029779	Mm.475763	76872
A_52_P404895	0.870422	755.488	1161.6	744.656	1601.78	1341.44	1576.25	9.98625	10.2199	9.96723	10.3464	10.0885	10.3392	Detected	Detected	Detected	Detected	Detected	Detected	NM_175285	chr2:120828265-120828324	Tmem62	Mus musculus transmembrane protein 62 (Tmem62), mRNA [NM_175285]	GO:0008150|GO:0003674|GO:0016020|GO:0016021|GO:0005575	NM_175285	Mm.315212	96957
A_55_P1957053	1.07379	3781.69	2902.83	3745.21	5304.79	3404.49	5163.84	12.2138	11.5729	12.1968	12.1345	11.4288	12.1121	Detected	Detected	Detected	Detected	Detected	Detected	NM_001167879	chr5:30444859-30444918	Fam59b	Mus musculus family with sequence similarity 59, member B (Fam59b), mRNA [NM_001167879]	GO:0008150|GO:0003674|GO:0005575	NM_001167879	Mm.332287	242915
A_55_P2040170	0.864823	4776.31	4564.2	4756.49	8341.06	6378.45	8066.53	12.5356	12.2419	12.5297	12.8009	12.3625	12.7724	Detected	Detected	Detected	Detected	Detected	Detected	NM_008885	chr11:62972989-62973048	Pmp22	Mus musculus peripheral myelin protein 22 (Pmp22), mRNA [NM_008885]	GO:0007049|GO:0008285|GO:0016020|GO:0043218|GO:0042552|GO:0010977|GO:0007050|GO:0016021|GO:0005923|GO:0030154|GO:0032288	NM_008885	Mm.1237	18858
A_52_P552879	1.03079	206.083	248.209	198.486	357.245	300.462	356.842	8.17839	7.99944	8.12489	8.05366	8.05441	8.06337	Detected	Detected	Detected	Detected	Detected	Detected	NM_001025103	chr7:148652239-148652298	Efcab4a	Mus musculus EF-hand calcium binding domain 4A (Efcab4a), mRNA [NM_001025103]	GO:0003674|GO:0002115|GO:0005509|GO:0005575	NM_001025103	Mm.386851	213573
A_52_P89567	0.761863	7426.18	14435.8	7313.87	15130.6	19987.8	14795	13.1564	13.9172	13.1354	13.6846	14.0282	13.6734	Detected	Detected	Detected	Detected	Detected	Detected	NM_007483	chr12:8504810-8504751	Rhob	Mus musculus ras homolog gene family, member B (Rhob), mRNA [NM_007483]	GO:0005515|GO:0005886|GO:0007264|GO:0008333|GO:0006927|GO:0005624|GO:0006915|GO:0007275|GO:0005625|GO:0005634|GO:0001525|GO:0045786|GO:0015031|GO:0005525|GO:0045766|GO:0030154|GO:0005622|GO:0016020|GO:0000166|GO:0006810|GO:0019003|GO:0007155|GO:0010008|GO:0005768	NM_007483	Mm.687	11852
A_55_P2039105	1.10145	8891.73	8226.96	8738	10849.6	10753.7	10558.1	13.4048	13.1041	13.3818	13.1822	13.1288	13.1614	Detected	Detected	Detected	Detected	Detected	Detected	NM_001083921	chr2:152142134-152142075	Rbck1	Mus musculus RanBP-type and C3HC4-type zinc finger containing 1 (Rbck1), transcript variant 1, mRNA [NM_001083921]	GO:0000209|GO:0050852|GO:0042346|GO:0043130|GO:0004842|GO:0043065|GO:0016874|GO:0071797|GO:0032088|GO:0003677|GO:0097039|GO:0046872|GO:0005622|GO:0051092|GO:0005080|GO:0008270|GO:0043161|GO:0043123	NM_001083921	Mm.182145	24105
A_52_P174915	0.874018	1528.54	1691.16	1518.16	2255.79	3727.41	2228.36	10.9663	10.7751	10.9634	10.8629	11.5589	10.8657	Detected	Detected	Detected	Detected	Detected	Detected	NM_010288	chr10:56109814-56109873	Gja1	Mus musculus gap junction protein, alpha 1 (Gja1), mRNA [NM_010288]	GO:0005515|GO:0030054|GO:0008016|GO:0010232|GO:0051259|GO:0005764|GO:0007512|GO:0001947|GO:0007507|GO:0051924|GO:0043123|GO:0005794|GO:0019904|GO:0030165|GO:0001701|GO:0045844|GO:0060174|GO:0005921|GO:0045121|GO:0005922|GO:0002070|GO:0016044|GO:0045732|GO:0017124|GO:0008285|GO:0005886|GO:0048514|GO:0007267|GO:0005741|GO:0005829|GO:0005916|GO:0005737|GO:0007154|GO:0005911|GO:0043403|GO:0004871|GO:…	NM_010288	Mm.378921	14609
A_55_P2120000	0.954981	80.565	81.8723	83.0062	185.358	81.1771	180.875	6.85275	6.40182	6.89763	7.00095	6.36747	6.98315	Detected	Detected	Detected	Detected	Detected	Detected	AK161418	chr4:96849590-96849531		predicted gene 10192 [Source:MGI Symbol;Acc:MGI:3642867] [ENSMUST00000086672]
A_51_P358243	1.14195	2609.4	3322.99	2569.67	3467.77	3756.51	3409.56	11.6973	11.7755	11.6791	11.5061	11.5755	11.4959	Detected	Detected	Detected	Detected	Detected	Detected	NM_029840	chr4:21684868-21684809	2610029I01Rik	Mus musculus RIKEN cDNA 2610029I01 gene (2610029I01Rik), mRNA [NM_029840]	GO:0008150|GO:0003674|GO:0008152|GO:0005575|GO:0016740	NM_029840	Mm.87238	77032
A_55_P2176320	1.34181	77.8217	90.8528	73.5405	115.998	81.3242	110.725	6.80574	6.55889	6.73243	6.25375	6.36973	6.20106	Detected	Detected	Detected	Detected	Detected	Detected	NM_025973	chr17:47869392-47869451	Pgc	Mus musculus progastricsin (pepsinogen C) (Pgc), mRNA [NM_025973]	GO:0016787|GO:0007586|GO:0006508|GO:0008233|GO:0005576|GO:0004190	NM_025973	Mm.22957	109820
A_51_P118763	1.10777	1033.36	1277.89	1038.11	1598.61	1350.91	1588.52	10.4309	10.3641	10.4384	10.3416	10.0971	10.3518	Detected	Detected	Detected	Detected	Detected	Detected	NM_026375	chr1:181676542-181676483	Ahctf1	Mus musculus AT hook containing transcription factor 1 (Ahctf1), mRNA [NM_026375]	GO:0030097|GO:0031965|GO:0006355|GO:0003700|GO:0005694|GO:0007275|GO:0005634|GO:0051292|GO:0015031|GO:0055085|GO:0003677|GO:0016363|GO:0006351|GO:0000910|GO:0007067|GO:0005737|GO:0007049|GO:0005643|GO:0006810|GO:0000776|GO:0051028|GO:0045893|GO:0000775|GO:0051301	NM_026375	Mm.128165	226747
A_55_P2096515	1.43707	49.1868	44.7269	54.1373	63.7675	42.5079	73.4331	6.17576	5.46597	6.30908	5.31275	5.49974	5.56891	Detected	Detected	Detected	Detected	Detected	Detected	AK138480	chr9:14523423-14523482		predicted gene 10706 [Source:MGI Symbol;Acc:MGI:3642794] [ENSMUST00000128327]			Mm.411788
A_51_P107782	1.15563	848.408	1000.61	844.933	1055.55	1507.64	1034.21	10.1576	10.0114	10.149	9.72517	10.2573	9.70951	Detected	Detected	Detected	Detected	Detected	Detected	NM_027534	chr1:108620698-108620639	Kdsr	Mus musculus 3-ketodihydrosphingosine reductase (Kdsr), mRNA [NM_027534]	GO:0047560|GO:0006666|GO:0016020|GO:0005783|GO:0005488|GO:0030148|GO:0008152|GO:0016491|GO:0005789|GO:0016021|GO:0055114	NM_027534	Mm.458911	70750
A_55_P2206496	1.5701	38.2585	58.3615	37.0275	51.4508	39.1744	58.622	5.83756	5.89736	5.79533	4.971	5.39464	5.21203	Detected	Detected	Detected	Detected	Detected	Detected	AK037495	chr14:21387921-21387980	1810062O18Rik	Mus musculus 16 days neonate thymus cDNA, RIKEN full-length enriched library, clone:A130021I08 product:unclassifiable, full insert sequence. [AK037495]	GO:0008150|GO:0003674|GO:0005575		Mm.437061	75602
A_55_P2295245	1.27935	28.7688	29.1545	26.1447	46.5056	25.4606	46.5761	5.45703	4.74977	5.3372	4.79969	4.83853	4.83956	Detected	Compromised	Detected	Detected	Detected	Detected	AK015294	chr5:76770800-76770859	4930432L08Rik	Mus musculus adult male testis cDNA, RIKEN full-length enriched library, clone:4930432L08 product:unclassifiable, full insert sequence. [AK015294]	GO:0008150|GO:0003674|GO:0005575		Mm.444687	74621
A_55_P2048660	0.806472	2809.74	5943.15	2820.83	6257.99	6667.28	6149.09	11.8078	12.6233	11.8127	12.3808	12.4248	12.369	Detected	Detected	Detected	Detected	Detected	Detected
A_55_P2055854	0.717841	64.8803	115.568	60.3446	195.588	150.246	197.983	6.56191	6.91307	6.4616	7.07861	7.17283	7.11993	Detected	Detected	Detected	Detected	Detected	Detected	NM_011144	chr15:85632110-85632169	Ppara	Mus musculus peroxisome proliferator activated receptor alpha (Ppara), transcript variant 1, mRNA [NM_011144]	GO:0005515|GO:0006629|GO:0010468|GO:0003700|GO:0032099|GO:0003707|GO:0003706|GO:0005634|GO:0010871|GO:0045776|GO:0046872|GO:0008289|GO:0072366|GO:0072363|GO:0045944|GO:0008144|GO:0043401|GO:0006631|GO:0006006|GO:0004872|GO:0004879|GO:0072369|GO:0031624|GO:0032868|GO:0001666|GO:0006355|GO:0046982|GO:0010745|GO:0019902|GO:0019904|GO:0046321|GO:0000122|GO:0019217|GO:0003677|GO:0006351|GO:0010887|GO:…	NM_011144	Mm.212789	19013
A_66_P111871	1.24186	14.5255	59.5101	15.8659	52.8662	19.3759	46.1723	4.58974	5.92996	4.706	5.01785	4.44517	4.82518	Compromised	Compromised	Detected	Compromised	Detected	Detected	NM_001195253	chr8:73246088-73246147	Gm3336	Mus musculus predicted gene 3336 (Gm3336), mRNA [NM_001195253]	GO:0008150|GO:0003674|GO:0005575	NM_001195253	Mm.52981	100041434
A_55_P1965725	0.702341	22323.7	44114.6	22568.3	49181.5	55622.4	47847.1	14.6809	15.5524	14.6965	15.4532	15.5556	15.4502	Detected	Detected	Detected	Detected	Detected	Detected	NM_008084	chr6:125113288-125113229	Gapdh	Mus musculus glyceraldehyde-3-phosphate dehydrogenase (Gapdh), mRNA [NM_008084]	GO:0005739|GO:0005737|GO:0007275|GO:0004365|GO:0055114	NM_008084	Mm.343110	14433
A_55_P2013591	0.917461	988.059	1383.37	977.207	1771.11	1881.07	1746.93	10.3683	10.4759	10.3497	10.4966	10.5765	10.4937	Detected	Detected	Detected	Detected	Detected	Detected		chr1:055438089-055438030
A_51_P353914	1.22083	33754.9	37543.7	33745.8	33468.1	43997.7	33209.7	15.2342	15.3169	15.2347	14.853	15.1948	14.8745	Detected	Detected	Detected	Detected	Detected	Detected	NM_008319	chr9:20843419-20843478	Icam5	Mus musculus intercellular adhesion molecule 5, telencephalin (Icam5), mRNA [NM_008319]	GO:0006909|GO:0005515|GO:0005886	NM_008319	Mm.4629	15898
A_55_P2115315	0.84975	12.844	41.53	20.8222	60.7692	31.9202	56.9163	4.43689	5.34173	5.04773	5.23663	5.12715	5.16723	Detected	Compromised	Detected	Compromised	Detected	Detected	NM_174993	chrX:66022208-66022267	Fmr1nb	Mus musculus fragile X mental retardation 1 neighbor (Fmr1nb), transcript variant 1, mRNA [NM_174993]	GO:0008150|GO:0003674|GO:0016020|GO:0016021|GO:0005575	NM_174993	Mm.284945	207854
A_55_P2021570	1.0433	1085.53	1894.95	1115.79	1835.4	2062.85	1795.55	10.4982	10.9331	10.5381	10.5464	10.705	10.5345	Detected	Detected	Detected	Detected	Detected	Detected	NM_001164284	chr5:94064280-94064222	C87414	Mus musculus expressed sequence C87414 (C87414), transcript variant 1, mRNA [NM_001164284]	GO:0008150|GO:0003674|GO:0005575	NM_001164284	Mm.326591	381654
A_55_P2322169	0.910999	1043.25	1658.83	1017.88	1989.42	2013.8	1954.44	10.445	10.746	10.4098	10.6742	10.6685	10.6616	Detected	Detected	Detected	Detected	Detected	Detected	NM_018818	chrX:110155723-110155664	Chm	Mus musculus choroidermia (Chm), mRNA [NM_018818]	GO:0017137|GO:0001568	NM_018818	Mm.257316	12662
A_55_P2157992	0.822563	70836.7	130423	70047.2	113529	143575	110058	16.223	17.1139	16.2244	16.6818	16.994	16.731	Detected	Detected	Detected	Detected	Detected	Detected		chr2:146580744-146580685
A_55_P1954212	1.09535	11652.9	13329.8	11644.6	14514	16326.9	14001.6	13.7757	13.7952	13.7804	13.6271	13.7377	13.5923	Detected	Detected	Detected	Detected	Detected	Detected	NM_026943	chr7:19737898-19737957	Snrpd2	Mus musculus small nuclear ribonucleoprotein D2 (Snrpd2), mRNA [NM_026943]	GO:0008380|GO:0006397|GO:0030529|GO:0005681|GO:0005654|GO:0005634|GO:0071013|GO:0003676|GO:0000387|GO:0005689|GO:0005829	NM_026943	Mm.29135	107686
A_51_P430903	1.15761	510.136	543.292	501.587	802.832	493.24	790.566	9.43227	9.12284	9.41194	9.31535	8.70701	9.31125	Detected	Detected	Detected	Detected	Detected	Detected	AK029875	chr8:73649716-73649775	Gm3643	Mus musculus adult male testis cDNA, RIKEN full-length enriched library, clone:4931419M04 product:hypothetical protein, full insert sequence. [AK029875]			Mm.411658	100042057
A_55_P1993636	1.07384	2354.36	2970.23	2311.11	3521.47	3270.42	3398.79	11.5615	11.6074	11.5376	11.5283	11.378	11.4919	Detected	Detected	Detected	Detected	Detected	Detected	NM_019773	chrX:162895736-162895677	Rab9	Mus musculus RAB9, member RAS oncogene family (Rab9), mRNA [NM_019773]	GO:0006184|GO:0016020|GO:0005886|GO:0000166|GO:0007264|GO:0005770|GO:0006810|GO:0003924|GO:0019003|GO:0015031|GO:0005525|GO:0005764	NM_019773	Mm.25306	56382
A_55_P2085771	0.98769	8050.8	8587.73	8062.05	11754.3	11036.5	11572.3	13.2654	13.1721	13.274	13.3041	13.1608	13.3002	Detected	Detected	Detected	Detected	Detected	Detected	NM_175561	chr8:128275470-128275411	Pcnxl2	Mus musculus pecanex-like 2 (Drosophila) (Pcnxl2), transcript variant 2, mRNA [NM_175561]	GO:0008150|GO:0003674|GO:0016020|GO:0016021|GO:0005575	NM_175561	Mm.145535	270109
A_55_P2157215	1.27473	36.3078	47.6359	35.3238	59.0568	47.8604	57.1526	5.7684	5.57056	5.73804	5.19107	5.66249	5.17285	Detected	Detected	Detected	Detected	Detected	Detected	AK139008	chr4:42090252-42090193		predicted gene 10595 [Source:MGI Symbol;Acc:MGI:3641751] [ENSMUST00000098120]			Mm.380011
A_55_P2094474	1.45761	83.0316	79.8196	80.1492	104.509	76.2254	104.961	6.89427	6.36535	6.85199	6.0832	6.27903	6.11857	Detected	Detected	Detected	Detected	Detected	Detected	NM_001177394	chr2:44968736-44968795	Gm13476	Mus musculus predicted gene 13476 (Gm13476), transcript variant 1, mRNA [NM_001177394]	GO:0008150|GO:0003674|GO:0005575	NM_001177394	Mm.441408	433424
A_55_P1953683	1.05299	3285.35	3241.21	3236.13	4455.82	4318.8	4440.47	12.0253	11.7359	12.0083	11.8752	11.7843	11.8865	Detected	Detected	Detected	Detected	Detected	Detected	NM_010945	chr4:6323472-6323413	Nsmaf	Mus musculus neutral sphingomyelinase (N-SMase) activation associated factor (Nsmaf), mRNA [NM_010945]	GO:0016230|GO:0006917|GO:0005123|GO:0043085	NM_010945	Mm.3059	18201
A_51_P117581	1.13151	1749.9	2564.02	1748.31	2635.18	2463.39	2580.18	11.1508	11.3754	11.1475	11.0961	10.9637	11.0791	Detected	Detected	Detected	Detected	Detected	Detected	NM_022021	chr18:12103931-12103990	Cables1	Mus musculus CDK5 and Abl enzyme substrate 1 (Cables1), transcript variant 2, mRNA [NM_022021]	GO:0000082|GO:0051726|GO:0007399	NM_022021	Mm.40717	63955
A_55_P1958185	1.58492	172.675	139.628	179.334	207.166	111.435	203.079	7.92011	7.193	7.97918	7.16563	6.77598	7.15745	Detected	Detected	Detected	Detected	Detected	Detected	NM_008273	chr2:74522136-74522195	Hoxd11	Mus musculus homeobox D11 (Hoxd11), mRNA [NM_008273]	GO:0001656|GO:0007389|GO:0001658|GO:0006355|GO:0010720|GO:0003700|GO:0009954|GO:0005634|GO:0007275|GO:0030326|GO:0001759|GO:0009953|GO:0009952|GO:0003677|GO:0006351|GO:0043565|GO:0001501|GO:0048589|GO:0060351|GO:0032332|GO:0042733	NM_008273	Mm.207763	15431
A_51_P111669	1.1281	29.006	38.9349	29.446	54.3542	44.6521	52.851	5.46885	5.23329	5.49804	5.06219	5.56664	5.04965	Detected	Detected	Detected	Detected	Detected	Detected	NM_177346	chr3:62334187-62334128	Gpr149	Mus musculus G protein-coupled receptor 149 (Gpr149), mRNA [NM_177346]	GO:0008150|GO:0007165|GO:0003674|GO:0016020|GO:0007186|GO:0005886|GO:0004930|GO:0004872|GO:0016021|GO:0005575|GO:0004871	NM_177346	Mm.95181	229357
A_55_P2064542	1.07467	2099.02	2440.59	2110.13	2843.68	3331.39	2789.38	11.4063	11.3103	11.4139	11.214	11.4013	11.2035	Detected	Detected	Detected	Detected	Detected	Detected	NM_011666	chr6:97133873-97133814	Uba3	Mus musculus ubiquitin-like modifier activating enzyme 3 (Uba3), transcript variant 1, mRNA [NM_011666]	GO:0016922|GO:0046982|GO:0008152|GO:0007113|GO:0051726|GO:0005634|GO:0000278|GO:0045892|GO:0019781	NM_011666	Mm.277626	22200
A_51_P211506	1.05269	284.175	351.863	278.825	512.183	362.722	500.418	8.62867	8.49816	8.60452	8.60815	8.31132	8.58963	Detected	Detected	Detected	Detected	Detected	Detected	NM_146071	chr16:32786202-32786143	Muc20	Mus musculus mucin 20 (Muc20), transcript variant 2, mRNA [NM_146071]	GO:0005515|GO:0000187|GO:0048012|GO:0009925|GO:0016020|GO:0005886|GO:0051260|GO:0005576|GO:0042995	NM_146071	Mm.153301	224116
A_52_P201185	1.22887	46.4823	46.1737	42.5069	67.7788	50.8995	72.3827	6.09769	5.51827	5.98122	5.41246	5.74628	5.54645	Detected	Detected	Detected	Detected	Detected	Detected	XM_981898	chr13:24838397-24838456		RIKEN cDNA 1700016G14 gene [Source:MGI Symbol;Acc:MGI:1916676] [ENSMUST00000136906]		XM_981898	Mm.390564
A_55_P1994020	1.10019	7618.77	8850.59	7617.28	9648.19	10982.7	9632.98	13.1943	13.214	13.1966	13.0122	13.1527	13.0267	Detected	Detected	Detected	Detected	Detected	Detected	NM_001205369	chr2:121761338-121761397	Casc4	Mus musculus cancer susceptibility candidate 4 (Casc4), transcript variant 3, mRNA [NM_001205369]	GO:0008150|GO:0003674|GO:0016020|GO:0016021|GO:0005575	NM_001205369	Mm.292109	319996
A_55_P2083149	0.87934	797.276	1312.56	793.442	1613.44	1625.52	1598.34	10.066	10.3982	10.0619	10.3595	10.3643	10.3588	Detected	Detected	Detected	Detected	Detected	Detected		chr12:107751348-107751289
A_55_P2186051	0.743655	12.9064	22.6903	11.2861	49.2815	19.5009	49.6863	4.44384	4.28229	4.29775	4.90238	4.45632	4.94707	Compromised	Compromised	Detected	Compromised	Detected	Detected	AY860976	chr6:130041709-130041650		Mus musculus killer cell lectin-like receptor subfamily A (Klra-ps1) pseudogene mRNA, complete sequence. [AY860976]			Mm.439712
A_65_P08521	1.07648	1143.62	1510.39	1152.29	1726.72	1839.41	1698.86	10.5721	10.6046	10.5862	10.4579	10.5391	10.447	Detected	Detected	Detected	Detected	Detected	Detected	NM_001136081	chr2:84885915-84886454	Ssrp1	Mus musculus structure specific recognition protein 1 (Ssrp1), transcript variant 2, mRNA [NM_001136081]	GO:0006260|GO:0008150|GO:0003674|GO:0006355|GO:0005737|GO:0006281|GO:0005694|GO:0005654|GO:0005634|GO:0003677|GO:0006974|GO:0006351	NM_001136081	Mm.219793	20833
A_55_P2027930	1.05642	417.507	561.234	408.332	666.905	664.514	672.953	9.15735	9.16798	9.1245	9.03287	9.11748	9.06192	Detected	Detected	Detected	Detected	Detected	Detected	NM_023739	chr4:40971847-40971906	Nfx1	Mus musculus nuclear transcription factor, X-box binding 1 (Nfx1), mRNA [NM_023739]	GO:0005515|GO:0006355|GO:0003700|GO:0016874|GO:0005634|GO:0000122|GO:0005575|GO:0003676|GO:0003677|GO:0006351|GO:0046872|GO:0045347|GO:0008270	NM_023739	Mm.247456	74164
A_51_P306017	1.01744	332.132	385.814	336.163	534.976	568.247	528.042	8.8389	8.62562	8.85671	8.67576	8.89672	8.67391	Detected	Detected	Detected	Detected	Detected	Detected	NM_007865	chr17:15504682-15504623	Dll1	Mus musculus delta-like 1 (Drosophila) (Dll1), mRNA [NM_007865]	GO:0045608|GO:0048839|GO:0007386|GO:0007368|GO:0005886|GO:0045638|GO:0001757|GO:0001756|GO:0007267|GO:0005112|GO:0045596|GO:0031410	NM_007865	Mm.4875	13388
A_52_P418489	1.55446	131.153	215.118	126.648	166.447	162.837	162.681	7.54172	7.79089	7.49796	6.82825	7.2763	6.81678	Detected	Detected	Detected	Detected	Detected	Detected	NM_023476	chr4:129843103-129843044	Tinagl1	Mus musculus tubulointerstitial nephritis antigen-like 1 (Tinagl1), transcript variant 1, mRNA [NM_023476]	GO:0004197|GO:0006955|GO:0005737|GO:0043236|GO:0006508|GO:0030247|GO:0005576|GO:0008234|GO:0005044	NM_023476	Mm.15801	94242
A_55_P2071447	1.05149	77.3483	85.2406	75.5041	133.824	111.509	138.303	6.79705	6.46142	6.76849	6.47949	6.77727	6.55289	Detected	Detected	Detected	Detected	Detected	Detected	NM_021887	chr7:132776725-132776784	Il21r	Mus musculus interleukin 21 receptor (Il21r), mRNA [NM_021887]	GO:0007165|GO:0004896|GO:0016020|GO:0019221|GO:0004872|GO:0016021|GO:0004888	NM_021887	Mm.155643	60504
A_55_P1958932	0.821371	1002.01	1490.02	1001.24	2323.12	1665.38	2282.26	10.3869	10.5844	10.3858	10.9093	10.4003	10.8992	Detected	Detected	Detected	Detected	Detected	Detected		chr5:092712236-092712177
A_55_P2040161	1.07006	963.757	1215.21	964.4	1515.97	1412.12	1476.39	10.3347	10.2828	10.3323	10.2621	10.1582	10.2363	Detected	Detected	Detected	Detected	Detected	Detected	NM_025924	chr8:13798289-13798348	Upf3a	Mus musculus UPF3 regulator of nonsense transcripts homolog A (yeast) (Upf3a), mRNA [NM_025924]	GO:0006986|GO:0005737|GO:0005886|GO:0045727|GO:0005634|GO:0003729	NM_025924	Mm.44858	67031
A_51_P355151	0.972179	34004.7	32991.5	33795.5	45456.6	41040.8	44271.9	15.24	15.122	15.2385	15.3228	15.0807	15.3191	Detected	Detected	Detected	Detected	Detected	Detected	NM_028420	chr16:20619400-20619341	Camk2n2	Mus musculus calcium/calmodulin-dependent protein kinase II inhibitor 2 (Camk2n2), mRNA [NM_028420]	GO:0016310|GO:0005737|GO:0019901|GO:0016301|GO:0008427|GO:0004860|GO:0005634|GO:0005575|GO:0043086	NM_028420	Mm.425977	73047
A_66_P116360	0.999876	255.23	400.914	258.394	501.739	410.426	502.476	8.47549	8.68148	8.49099	8.57712	8.47734	8.59403	Detected	Detected	Detected	Detected	Detected	Detected		chrX:107106182-107106241
A_55_P2013470	0.874298	51.9135	69.9427	51.9309	128.193	80.9992	132.172	6.24933	6.18039	6.25125	6.41448	6.36475	6.48315	Detected	Detected	Detected	Detected	Detected	Detected	NM_001126321	chrX:75485916-75485858	Gm14743	Mus musculus predicted gene 14743 (Gm14743), mRNA [NM_001126321]	GO:0008150|GO:0003674|GO:0005575	NM_001126321	Mm.302208	236874
A_51_P498403	1.02553	2041.08	3109.54	2081.68	3197.53	3738.78	3125.45	11.3668	11.6732	11.3921	11.3865	11.5657	11.3709	Detected	Detected	Detected	Detected	Detected	Detected	NM_028065	chr17:46872880-46872821	Cnpy3	Mus musculus canopy 3 homolog (zebrafish) (Cnpy3), mRNA [NM_028065]	GO:0005783|GO:0045087|GO:0005102	NM_028065	Mm.240325	72029
A_55_P2041422	0.889597	128.746	159.683	119.706	258.34	230.965	267.389	7.51685	7.38116	7.42208	7.51491	7.71861	7.59289	Detected	Detected	Detected	Detected	Detected	Detected	NM_008364	chr16:26716515-26716574	Il1rap	Mus musculus interleukin 1 receptor accessory protein (Il1rap), transcript variant 1, mRNA [NM_008364]	GO:0005515|GO:0005886|GO:0019221|GO:0005576|GO:0031224|GO:0042094|GO:0007165|GO:0016020|GO:0045087|GO:0004908|GO:0004872|GO:0004871|GO:0016021|GO:0004888	NM_008364	Mm.253424	16180
A_51_P460643	0.925856	19.9573	32.7584	14.0213	44.0101	32.9999	49.2691	4.97365	4.95004	4.55151	4.71064	5.16848	4.92951	Detected	Compromised	Detected	Compromised	Detected	Detected	NM_001079869	chr11:96207114-96207173	Hoxb3	Mus musculus homeobox B3 (Hoxb3), transcript variant 1, mRNA [NM_001079869]	GO:0006355|GO:0003700|GO:0051216|GO:0005634|GO:0007275|GO:0048704|GO:0060216|GO:0030878|GO:0009952|GO:0003677|GO:0006351|GO:0043565|GO:0021615	NM_001079869	Mm.342481	15410
A_51_P233101	0.92736	1967.62	2308.99	1941.21	3377.62	3044.27	3270.83	11.3157	11.2328	11.2971	11.4641	11.2704	11.4375	Detected	Detected	Detected	Detected	Detected	Detected	NM_008520	chr19:5758289-5758346	Ltbp3	Mus musculus latent transforming growth factor beta binding protein 3 (Ltbp3), mRNA [NM_008520]	GO:0005509|GO:0005578|GO:0005576|GO:0030502|GO:0060430|GO:0001501|GO:0019838|GO:0046849|GO:0005488|GO:0045780|GO:0060349|GO:0007179|GO:0032331	NM_008520	Mm.182396	16998
A_55_P2002472	1.24883	1730.94	1528.01	1722.72	1982.57	1861.34	2000.08	11.1343	10.6203	11.1283	10.6689	10.5561	10.6962	Detected	Detected	Detected	Detected	Detected	Detected	NM_001081382	chr6:47974284-47974225	Zfp777	Mus musculus zinc finger protein 777 (Zfp777), mRNA [NM_001081382]	GO:0008150|GO:0003674|GO:0005575|GO:0046872	NM_001081382	Mm.381553	72306
A_55_P2322620	0.941459	316.603	333.838	316.361	600.788	420.723	593.763	8.7743	8.4236	8.7743	8.86474	8.50634	8.8622	Detected	Detected	Detected	Detected	Detected	Detected	AK046125	chr12:58600733-58600792		Mus musculus adult male corpora quadrigemina cDNA, RIKEN full-length enriched library, clone:B230343F10 product:unclassifiable, full insert sequence. [AK046125]			Mm.268180
A_52_P370935	1.00241	2111.99	2172.79	2092.35	3072.3	3112.81	3027.36	11.413	11.1495	11.3995	11.327	11.3025	11.3221	Detected	Detected	Detected	Detected	Detected	Detected	NM_133236	chr6:8543357-8543416	Glcci1	Mus musculus glucocorticoid induced transcript 1 (Glcci1), transcript variant 1, mRNA [NM_133236]	GO:0005515|GO:0005737	NM_133236	Mm.210787	170772
A_51_P418016	0.888163	204.119	280.652	202.514	399.522	456.381	385.232	8.16177	8.17144	8.15672	8.21459	8.61173	8.17692	Detected	Detected	Detected	Detected	Detected	Detected	NM_172839	chr19:40922847-40922906	Ccnj	Mus musculus cyclin J (Ccnj), mRNA [NM_172839]	GO:0008150|GO:0003674|GO:0005634|GO:0005575	NM_172839	Mm.309	240665
A_55_P2178553	0.714176	5018.29	9476.71	5022.93	12225.2	11722.8	11952.8	12.6041	13.3061	12.6066	13.3665	13.2533	13.3539	Detected	Detected	Detected	Detected	Detected	Detected	NM_013474	chr1:173156445-173156504	Apoa2	Mus musculus apolipoprotein A-II (Apoa2), mRNA [NM_013474]	GO:0060192|GO:0030300|GO:0030301|GO:0010903|GO:0005615|GO:0042803|GO:0034361|GO:0015759|GO:0006457|GO:0034364|GO:0006810|GO:0055102|GO:0006656|GO:0042632|GO:0033344|GO:0046982|GO:0043691|GO:0045416|GO:0034366|GO:0043085|GO:0034370|GO:0034374|GO:0034375|GO:0042157|GO:0005788|GO:0005319|GO:0008035|GO:0032375|GO:0050996|GO:0050995|GO:0060695|GO:0031100|GO:0017127|GO:0010873|GO:0042627|GO:0060228|GO:…	NM_013474	Mm.389209	11807
A_52_P375876	0.869574	88035.9	103386	87700.5	117646	139464	109398	16.5033	16.7836	16.5206	16.7492	16.9442	16.719	Detected	Detected	Detected	Detected	Detected	Detected	NM_007478	chr15:98568177-98568118	Arf3	Mus musculus ADP-ribosylation factor 3 (Arf3), mRNA [NM_007478]	GO:0005737|GO:0005794|GO:0000166|GO:0006810|GO:0016192|GO:0015031|GO:0005525	NM_007478	Mm.221298	11842
A_55_P2026525	1.30882	22.9815	41.0926	28.356	44.1193	38.4579	42.2881	5.16053	5.32388	5.44744	4.71663	5.36935	4.68108	Detected	Detected	Detected	Compromised	Detected	Detected	AK032385	chr14:28726168-28726227	Erc2	Mus musculus adult male olfactory brain cDNA, RIKEN full-length enriched library, clone:6430531D06 product:similar to ELKS [Homo sapiens], full insert sequence. [AK032385]	GO:0030054|GO:0045202|GO:0005624|GO:0014069|GO:0030165|GO:0032403|GO:0030426|GO:0042734|GO:0043234|GO:0005737|GO:0043195|GO:0043025|GO:0005856|GO:0019717		Mm.318004	238988
A_55_P2150555	1.06197	718.843	786.822	718.538	1099.27	994.971	1079.49	9.9207	9.65546	9.9207	9.78567	9.67527	9.77569	Detected	Detected	Detected	Detected	Detected	Detected	NM_029508	chr19:36530629-36530688	Pcgf5	Mus musculus polycomb group ring finger 5 (Pcgf5), mRNA [NM_029508]	GO:0031519|GO:0008150|GO:0003674|GO:0006355|GO:0005813|GO:0008270|GO:0005634|GO:0046872|GO:0006351	NM_029508	Mm.381165	76073
A_55_P2415387	1.57264	40.8058	103.366	34.3746	61.8258	50.2033	66.7884	5.92239	6.7467	5.70057	5.26518	5.7268	5.41812	Detected	Detected	Detected	Detected	Detected	Detected	NM_026668	chr3:30571162-30571221	Lrriq4	Mus musculus leucine-rich repeats and IQ motif containing 4 (Lrriq4), mRNA [NM_026668]	GO:0008150|GO:0003674|GO:0005575	NM_026668	Mm.389425	68307
A_51_P291501	1.27303	192.088	185.906	192.714	229.063	309.757	217.921	8.07149	7.59463	8.07883	7.32822	8.10248	7.26944	Detected	Detected	Detected	Detected	Detected	Detected	NM_001081062	chr13:113780810-113780869	Ccno	Mus musculus cyclin O (Ccno), mRNA [NM_001081062]	GO:0004844|GO:0007049|GO:0019901|GO:0006284|GO:0045008|GO:0051726|GO:0005654|GO:0005634|GO:0000079|GO:0051301	NM_001081062	Mm.25457	218630
A_55_P2092557	1.034	325.499	380.28	324.629	578.693	405.197	572.018	8.80777	8.60462	8.80853	8.80696	8.4607	8.80853	Detected	Detected	Detected	Detected	Detected	Detected		chrX:099013609-099013550
A_55_P2028511	0.982708	4696.8	7116.72	4648.93	7593.14	7902.84	7310.29	12.5083	12.8915	12.4957	12.6715	12.6654	12.6341	Detected	Detected	Detected	Detected	Detected	Detected	XM_003085343	chr3:8882554-8882495	LOC100504173	PREDICTED: Mus musculus hypothetical protein LOC100504173 (LOC100504173), mRNA [XM_003085343]		XM_003085343		100504173
A_52_P535907	0.944274	909.327	1234.37	954.129	1615.45	1786.12	1510.02	10.2585	10.3078	10.3206	10.3631	10.4983	10.2737	Detected	Detected	Detected	Detected	Detected	Detected	NM_145943	chr1:182797490-182797549	BC031781	Mus musculus cDNA sequence BC031781 (BC031781), mRNA [NM_145943]	GO:0008150|GO:0003674|GO:0005575	NM_145943	Mm.272625	208768
A_66_P108468	1.15252	223.766	194.386	230.783	348.22	230.418	332.718	8.29781	7.66321	8.33487	8.00949	7.71583	7.95619	Detected	Detected	Detected	Detected	Detected	Detected	NM_001206684	chr14:37915426-37915367	2610528A11Rik	Mus musculus RIKEN cDNA 2610528A11 gene (2610528A11Rik), mRNA [NM_001206684]	GO:0008150|GO:0003674|GO:0005575	NM_001206684	Mm.271619	70045
A_55_P2058671	0.952494	2485.5	2411.51	2478.47	3970.99	3380.17	3783.1	11.6365	11.2921	11.6331	11.7063	11.4195	11.6465	Detected	Detected	Detected	Detected	Detected	Detected	NM_001015039	chr5:34537649-34537590	Zfyve28	Mus musculus zinc finger, FYVE domain containing 28 (Zfyve28), mRNA [NM_001015039]	GO:0005737|GO:0016020|GO:0031901|GO:0007175|GO:0042059|GO:0032266|GO:0046872|GO:0005829|GO:0005768	NM_001015039	Mm.113388	231125
A_51_P130447	0.800494	171.77	273.298	171.73	421.134	374.797	410.855	7.91367	8.13226	7.91437	8.29781	8.35228	8.27331	Detected	Detected	Detected	Detected	Detected	Detected	NR_040401	chr9:78026086-78026145	C920006O11Rik	Mus musculus RIKEN cDNA C920006O11 gene (C920006O11Rik), non-coding RNA [NR_040401]	GO:0008150|GO:0003674|GO:0005575	NR_040401	Mm.131285	320295
A_55_P1973950	1.55124	49.5336	103.731	49.467	83.3613	46.4731	89.3266	6.18715	6.75341	6.18572	5.73544	5.62173	5.86885	Detected	Detected	Detected	Detected	Detected	Detected	NR_033444	chr15:101584881-101584822	Krt74	Mus musculus keratin 74 (Krt74), non-coding RNA [NR_033444]	GO:0005882|GO:0008150|GO:0003674|GO:0005198|GO:0005575|GO:0045095	NR_033444	Mm.359153	406222
A_51_P275123	0.724388	31977.1	34041.9	31691.2	58233.5	53137.9	55429.9	15.1522	15.1725	15.1522	15.7037	15.4926	15.6761	Detected	Detected	Detected	Detected	Detected	Detected	NM_177698	chr8:70213168-70213109	Psd3	Mus musculus pleckstrin and Sec7 domain containing 3 (Psd3), transcript variant 2, mRNA [NM_177698]	GO:0030054|GO:0005886|GO:0005624|GO:0045202|GO:0005085|GO:0005622|GO:0005086|GO:0005737|GO:0050790|GO:0016020|GO:0045211|GO:0032012|GO:0032011	NM_177698	Mm.32525	234353
A_51_P125446	0.907441	148.807	217.431	149.814	298.746	325.133	292.664	7.71622	7.80489	7.73083	7.76388	8.16558	7.74287	Detected	Detected	Detected	Detected	Detected	Detected	NM_026963	chr4:148870470-148870529	Lzic	Mus musculus leucine zipper and CTNNBIP1 domain containing (Lzic), mRNA [NM_026963]	GO:0008150|GO:0003674|GO:0008013|GO:0005575	NM_026963	Mm.464434	69151
A_51_P117995	0.823628	13693.1	18318.5	13670.7	24605.6	23830.8	24313.9	14.0023	14.2554	14.0091	14.4012	14.2955	14.41	Detected	Detected	Detected	Detected	Detected	Detected	NM_021514	chr15:97962713-97962772	Pfkm	Mus musculus phosphofructokinase, muscle (Pfkm), transcript variant 2, mRNA [NM_021514]	GO:0003824|GO:0051259|GO:0008443|GO:0046872|GO:0006096|GO:0046716|GO:0005829|GO:0042802|GO:0005737|GO:0016324|GO:0000166|GO:0051289|GO:0016301|GO:0032024|GO:0019900|GO:0006002|GO:0070061|GO:0003872|GO:0016208|GO:0070095|GO:0005529|GO:0005625|GO:0042593|GO:0008022|GO:0005524|GO:0016310|GO:0030388|GO:0008152|GO:0046835|GO:0016740|GO:0005945	NM_021514	Mm.272582	18642
A_55_P2062627	0.838087	56.0656	50.1492	50.4321	114.727	89.6032	114.909	6.35585	5.65349	6.21331	6.23434	6.49169	6.26109	Detected	Detected	Detected	Detected	Detected	Detected	NM_029384	chr7:4736451-4736392	2210411K11Rik	Mus musculus RIKEN cDNA 2210411K11 gene (2210411K11Rik), mRNA [NM_029384]	GO:0008150|GO:0003674|GO:0005575	NM_029384	Mm.292837	664968
A_51_P467668	0.740547	290.247	431.593	305.303	710.069	716.397	709.143	8.66014	8.79026	8.72917	9.12284	9.21736	9.13938	Detected	Detected	Detected	Detected	Detected	Detected	NM_019987	chr9:78014734-78014793	Ick	Mus musculus intestinal cell kinase (Ick), transcript variant 2, mRNA [NM_019987]	GO:0000287|GO:0007275|GO:0005524|GO:0046872|GO:0007243|GO:0043231|GO:0007165|GO:0016310|GO:0005737|GO:0004672|GO:0000166|GO:0004674|GO:0016301|GO:0006468|GO:0016740|GO:0016772|GO:0004693	NM_019987	Mm.288719	56542
A_55_P2056739	1.01395	2788.33	3857.4	2787.12	4849.91	3736.03	4667.74	11.7948	11.9906	11.7945	11.9961	11.5636	11.9602	Detected	Detected	Detected	Detected	Detected	Detected	NM_028266	chr4:129776333-129776392	Col16a1	Mus musculus collagen, type XVI, alpha 1 (Col16a1), mRNA [NM_028266]	GO:0005581|GO:0005178|GO:0071230|GO:0005198|GO:0005578|GO:0005576|GO:0007155	NM_028266	Mm.41860	107581
A_55_P1956898	1.17638	5585.97	6056.04	5535.52	6386.72	7636.95	6308.03	12.7504	12.6549	12.7388	12.4144	12.6131	12.4136	Detected	Detected	Detected	Detected	Detected	Detected		chr5:020094668-020094727
A_55_P2136358	0.714788	17.1623	40.6576	17.0787	68.6246	55.9055	52.4586	4.78496	5.30804	4.79817	5.4317	5.87651	5.0362	Detected	Compromised	Detected	Compromised	Detected	Detected	NM_180958	chr8:106992688-106992629	Ccdc79	Mus musculus coiled-coil domain containing 79 (Ccdc79), mRNA [NM_180958]	GO:0008150|GO:0003674|GO:0006355|GO:0005488|GO:0005575|GO:0003677	NM_180958	Mm.249775	320022
A_52_P502228	0.684593	56.0772	126.746	58.5991	196.342	169.555	189.876	6.35648	7.04915	6.42019	7.08632	7.3242	7.05534	Detected	Detected	Detected	Detected	Detected	Detected	NM_009576	chr9:91283991-91284050	Zic4	Mus musculus zinc finger protein of the cerebellum 4 (Zic4), mRNA [NM_009576]	GO:0005622|GO:0008270|GO:0005634|GO:0003676|GO:0003677|GO:0046872	NM_009576	Mm.8062	22774
A_55_P2083063	0.663958	27.3285	55.081	29.5114	113.168	60.4402	116.006	5.39269	5.8024	5.50082	6.20935	5.98259	6.27648	Detected	Detected	Detected	Detected	Detected	Detected	NM_026735	chr5:89186933-89186992	Mobkl1a	Mus musculus MOB1, Mps One Binder kinase activator-like 1A (yeast) (Mobkl1a), mRNA [NM_026735]	GO:0016310|GO:0019209|GO:0005737|GO:0046777|GO:0016301|GO:0005634|GO:0035329|GO:0043085|GO:0019900|GO:0046872|GO:0042327	NM_026735	Mm.35764	68473
A_51_P346272	0.823749	1100.24	2023	1096.08	2653.52	2059.07	2612.35	10.5177	11.0345	10.5138	11.1056	10.7021	11.0975	Detected	Detected	Detected	Detected	Detected	Detected	NM_178252	chr7:31307670-31307611	Arhgap33	Mus musculus Rho GTPase activating protein 33 (Arhgap33), mRNA [NM_178252]	GO:0005515|GO:0005886|GO:0015031|GO:0005100|GO:0005622|GO:0007165|GO:0005737|GO:0007154|GO:0016020|GO:0006810|GO:0035091|GO:0030675|GO:0005096	NM_178252	Mm.190704	233071
A_51_P229990	1.1781	106.114	128.237	104.533	171.168	139.333	169.953	7.24648	7.06954	7.22058	6.87247	7.06913	6.88562	Detected	Detected	Detected	Detected	Detected	Detected	NM_029494	chr7:99985127-99985186	Rab30	Mus musculus RAB30, member RAS oncogene family (Rab30), mRNA [NM_029494]	GO:0008150|GO:0003674|GO:0016020|GO:0005886|GO:0000166|GO:0007264|GO:0005575|GO:0015031|GO:0005525	NM_029494	Mm.389966	75985
A_52_P184368	0.971593	14.6028	28.296	14.2754	45.9279	20.8045	41.6325	4.59617	4.69863	4.573	4.77977	4.55408	4.65867	Detected	Compromised	Detected	Compromised	Detected	Detected	NM_010954	chr16:81597911-81597970	Ncam2	Mus musculus neural cell adhesion molecule 2 (Ncam2), transcript variant 2, mRNA [NM_010954]	GO:0030424|GO:0016020|GO:0005886|GO:0031225|GO:0016021|GO:0007155	NM_010954	Mm.433941	17968
A_52_P819011	1.4056	56.5989	83.6508	61.9269	77.63	88.2762	82.0233	6.36955	6.43507	6.50242	5.62493	6.47348	5.73508	Detected	Detected	Detected	Detected	Detected	Detected	NM_007619	chr9:43958183-43958124	Cbl	Mus musculus Casitas B-lineage lymphoma (Cbl), mRNA [NM_007619]	GO:0043066|GO:0017124|GO:0005737|GO:0004842|GO:0016567|GO:0005886|GO:0014068|GO:0046872|GO:0005829	NM_007619	Mm.266871	12402
A_51_P390715	0.932898	50.4303	88.6428	49.1207	132.355	77.446	129.399	6.21005	6.52515	6.17483	6.46258	6.29987	6.4482	Detected	Detected	Detected	Detected	Detected	Detected	NM_011577	chr7:26489877-26489936	Tgfb1	Mus musculus transforming growth factor, beta 1 (Tgfb1), mRNA [NM_011577]	GO:0005515|GO:0008219|GO:0030308|GO:0002513|GO:0030879|GO:0006796|GO:0005615|GO:0007406|GO:0005114|GO:0006754|GO:0010763|GO:0007173|GO:0002062|GO:0006611|GO:0016202|GO:0009887|GO:0007179|GO:0017015|GO:0000060|GO:0010800|GO:0022408|GO:0002460|GO:0009986|GO:0005796|GO:0006952|GO:0000122|GO:0005160|GO:0007183|GO:0010936|GO:0001501|GO:0007519|GO:0007184|GO:0002028|GO:0016049|GO:0008083|GO:0030424|GO:…	NM_011577	Mm.248380	21803
A_51_P492087	1.14762	267.264	455.94	272.18	472.931	397.507	463.973	8.54191	8.87387	8.56513	8.47962	8.43696	8.46839	Detected	Detected	Detected	Detected	Detected	Detected	NM_021498	chr4:62185404-62185138	Pole3	Mus musculus polymerase (DNA directed), epsilon 3 (p17 subunit) (Pole3), mRNA [NM_021498]	GO:0043565|GO:0005622|GO:0005515|GO:0043966|GO:0003887|GO:0016779|GO:0005671|GO:0005634|GO:0003677|GO:0016740	NM_021498	Mm.27444	59001
A_55_P1956482	0.964947	139.164	215.178	135.224	282.263	268.792	266.481	7.6246	7.79117	7.58932	7.6614	7.91064	7.58748	Detected	Detected	Detected	Detected	Detected	Detected	AK165204	chr14:71001930-71001871	Epb4.9	erythrocyte protein band 4.9 [Source:MGI Symbol;Acc:MGI:99670] [ENSMUST00000110984]	GO:0005737|GO:0016020|GO:0030863|GO:0005634		Mm.210863	13829
A_51_P110888	0.960271	105.421	178.529	102.325	216.099	226.863	212.283	7.23853	7.54208	7.19291	7.22983	7.69541	7.22374	Detected	Detected	Detected	Detected	Detected	Detected	NM_028994	chr14:56168027-56168086	Pck2	Mus musculus phosphoenolpyruvate carboxykinase 2 (mitochondrial) (Pck2), nuclear gene encoding mitochondrial protein, mRNA [NM_028994]	GO:0005739|GO:0004611|GO:0000166|GO:0004613|GO:0016831|GO:0006107|GO:0006094|GO:0017076|GO:0005625|GO:0005525|GO:0046872|GO:0016829	NM_028994	Mm.29856	74551
A_55_P2043877	0.964876	220.802	239.766	233.646	438.941	255.041	479.836	8.2767	7.94886	8.35532	8.36468	7.8442	8.52676	Detected	Detected	Detected	Detected	Detected	Detected	NM_001195383	chr11:99699370-99699311	2300003K06Rik	Mus musculus RIKEN cDNA 2300003K06 gene (2300003K06Rik), mRNA [NM_001195383]	GO:0005882|GO:0008150|GO:0003674|GO:0005575	NM_001195383	Mm.476649	666021
A_55_P2055394	0.941532	31.7508	25.4742	28.9321	72.9541	24.1878	71.8651	5.5849	4.50521	5.47443	5.52546	4.76328	5.53655	Detected	Detected	Detected	Detected	Detected	Detected	AK133290	chr5:93233305-93233246	4932430I15Rik	Mus musculus adult male testis cDNA, RIKEN full-length enriched library, clone:4932430I15 product:hypothetical protein, full insert sequence. [AK133290]	GO:0008150|GO:0003674|GO:0005575		Mm.444791	619319
A_55_P2045931	0.929864	37.5876	39.242	31.9492	83.3575	40.2584	86.5176	5.81698	5.24581	5.6048	5.73529	5.42672	5.8203	Detected	Detected	Detected	Detected	Detected	Detected	NM_138678	chr11:58740346-58740405	Butr1	Mus musculus butyrophilin related 1 (Butr1), mRNA [NM_138678]	GO:0008150|GO:0003674|GO:0016020|GO:0016021|GO:0005575	NM_138678	Mm.22540	192194
A_55_P1971867	1.24574	190.176	127.389	182.886	227.387	196.99	228.208	8.05944	7.05693	8.00487	7.31395	7.51532	7.34096	Detected	Detected	Detected	Detected	Detected	Detected	NM_153143	chr11:69693686-69693627	Kctd11	Mus musculus potassium channel tetramerisation domain containing 11 (Kctd11), mRNA [NM_153143]	GO:0007275|GO:0030154|GO:0007399|GO:0003674|GO:0005737|GO:0007049|GO:0016020|GO:0005249|GO:0008076|GO:0042127|GO:0005216|GO:0006813|GO:0040008	NM_153143	Mm.239498	216858
A_55_P2122314	0.840776	4471.81	6057.4	4536.96	8401.63	8119.71	8202.41	12.4422	12.6553	12.4644	12.8092	12.707	12.7964	Detected	Detected	Detected	Detected	Detected	Detected	NM_146157	chr4:138931751-138931810	C230096C10Rik	Mus musculus RIKEN cDNA C230096C10 gene (C230096C10Rik), transcript variant 1, mRNA [NM_146157]	GO:0008150|GO:0003674|GO:0016020|GO:0016021|GO:0005575	NM_146157	Mm.394288	230866
A_55_P1994348	0.98012	2128.56	2136.52	2124.03	3000.99	3488.92	2968.45	11.4225	11.1217	11.4234	11.2942	11.4663	11.294	Detected	Detected	Detected	Detected	Detected	Detected	NM_175193	chr3:75680656-75680597	Golim4	Mus musculus golgi integral membrane protein 4 (Golim4), mRNA [NM_175193]	GO:0008150|GO:0003674|GO:0005794|GO:0016020|GO:0006810|GO:0005634|GO:0016021|GO:0005768	NM_175193	Mm.249232	73124
A_55_P1963900	0.993975	13173.2	12005.3	13328.3	17444	17196.7	17130.4	13.9549	13.6466	13.9728	13.8919	13.824	13.8846	Detected	Detected	Detected	Detected	Detected	Detected	NM_145124	chr4:155028850-155028791	Mib2	Mus musculus mindbomb homolog 2 (Drosophila) (Mib2), mRNA [NM_145124]	GO:0004842|GO:0016567|GO:0016874|GO:0000151|GO:0003779|GO:0046872|GO:0007165|GO:0005737|GO:0007219|GO:0008270|GO:0004871|GO:0043123|GO:0005769|GO:0005768	NM_145124	Mm.235738	76580
A_55_P2107178	0.610238	15.9867	26.0557	12.7197	64.695	28.0814	70.9651	4.70096	4.54659	4.43597	5.34075	4.96196	5.51847	Detected	Compromised	Detected	Compromised	Detected	Detected	NM_001144948	chr4:121089333-121088118	Gm12886	Mus musculus predicted gene 12886 (Gm12886), mRNA [NM_001144948]	GO:0008150|GO:0003674|GO:0005575	NM_001144948	Mm.477980	666921
A_55_P2038458	0.890233	4665.8	6645.32	4655.86	8437.22	7935.83	8302.6	12.5003	12.7961	12.499	12.8152	12.6732	12.8103	Detected	Detected	Detected	Detected	Detected	Detected	NM_133737	chr6:57688900-57688959	Lancl2	Mus musculus LanC (bacterial lantibiotic synthetase component C)-like 2 (Lancl2), mRNA [NM_133737]	GO:0005737|GO:0009789|GO:0016020|GO:0005886|GO:0070273|GO:0005634|GO:0032266|GO:0030864|GO:0003824|GO:0045892|GO:0010314|GO:0005829	NM_133737	Mm.274904	71835
A_52_P106259	1.09668	591.971	525.315	594.927	840.375	689.093	844.182	9.64489	9.07163	9.65057	9.38923	9.16983	9.40861	Detected	Detected	Detected	Detected	Detected	Detected	NM_207655	chr11:16813815-16813874	Egfr	Mus musculus epidermal growth factor receptor (Egfr), transcript variant 1, mRNA [NM_207655]	GO:0005515|GO:0050730|GO:0042698|GO:0006412|GO:0007243|GO:0042802|GO:0005622|GO:0005006|GO:0016337|GO:0051015|GO:0046777|GO:0001948|GO:0021795|GO:0000166|GO:0007173|GO:0016301|GO:0042127|GO:0001942|GO:0016772|GO:0050679|GO:0030335|GO:0005794|GO:0046982|GO:0009986|GO:0019901|GO:0048408|GO:0019903|GO:0001892|GO:0048546|GO:0051592|GO:0016310|GO:0005178|GO:0008544|GO:0045930|GO:0004888|GO:0048471|GO:…	NM_207655	Mm.8534	13649
A_55_P2262993	1.0878	78.0457	96.4444	82.6607	155.205	94.6533	151.682	6.80914	6.64722	6.89216	6.7168	6.56273	6.70473	Detected	Detected	Detected	Detected	Detected	Detected	AK006385	chr10:019890977-019890919	1700026H06Rik	Mus musculus adult male testis cDNA, RIKEN full-length enriched library, clone:1700026H06 product:unclassifiable, full insert sequence. [AK006385]	GO:0008150|GO:0003674|GO:0005575		Mm.410868	70376
A_66_P136834	0.963683	718.025	748.793	715.812	1140.41	1153.94	1135.8	9.91826	9.57985	9.91488	9.83878	9.88131	9.85302	Detected	Detected	Detected	Detected	Detected	Detected	NM_001003918	chr16:8688992-8688933	Usp7	Mus musculus ubiquitin specific peptidase 7 (Usp7), mRNA [NM_001003918]	GO:0006511|GO:0016579|GO:0004843|GO:0005634|GO:0007275|GO:0006917|GO:0008022|GO:0042803|GO:0051090|GO:0002039|GO:0005737|GO:0031647|GO:0016787|GO:0008233|GO:0004221|GO:0008234|GO:0031625|GO:0008134	NM_001003918	Mm.295330	252870
A_66_P100777	0.756927	1580.76	1682.45	1589.96	3271.06	2855.1	3222.17	11.0148	10.7678	11.0241	11.4226	11.1754	11.414	Detected	Detected	Detected	Detected	Detected	Detected	NM_009216	chr12:59316670-59316729	Sstr1	Mus musculus somatostatin receptor 1 (Sstr1), mRNA [NM_009216]	GO:0005886|GO:0004930|GO:0005624|GO:0007268|GO:0007215|GO:0004994|GO:0007165|GO:0005737|GO:0007186|GO:0016020|GO:0007218|GO:0004872|GO:0016021|GO:0004871	NM_009216	Mm.278336	20605
A_51_P428595	0.993271	141.973	192.09	142.089	232.252	339.19	238.212	7.65344	7.64417	7.65344	7.34878	8.22286	7.40863	Detected	Detected	Detected	Detected	Detected	Detected	AK032310	chr1:10057658-10057717	Cspp1	Mus musculus adult male olfactory brain cDNA, RIKEN full-length enriched library, clone:6430518I24 product:hypothetical protein, full insert sequence. [AK032310]	GO:0008150|GO:0003674|GO:0005813|GO:0005737|GO:0005874|GO:0005856		Mm.244046	211660
A_55_P2315747	1.06324	136.592	146.903	138.084	220.797	214.942	223.2	7.59876	7.25698	7.61407	7.26701	7.62832	7.30908	Detected	Detected	Detected	Detected	Detected	Detected	AK016268	chr17:55702746-55702805	4930571B16Rik	Mus musculus adult male testis cDNA, RIKEN full-length enriched library, clone:4930571B16 product:SAM domain, SH3 domain and nuclear localisation signals, 1, full insert sequence. [AK016268]	GO:0008150|GO:0003674|GO:0005575		Mm.382588	613117
A_52_P680637	0.71515	13.0989	14.2282	15.7483	40.9957	24.4993	41.55	4.46184	3.42583	4.69709	4.59838	4.7821	4.65532	Detected	Compromised	Detected	Compromised	Compromised	Detected	NM_146406	chr2:86349367-86349426	Olfr1076	Mus musculus olfactory receptor 1076 (Olfr1076), mRNA [NM_146406]	GO:0007608|GO:0007165|GO:0004984|GO:0007186|GO:0004872|GO:0016021	NM_146406	Mm.377483	258401
A_55_P1955472	1.04506	2284.82	2696.65	2267.99	3247.72	3573.21	3187.05	11.5248	11.4558	11.5139	11.4104	11.4963	11.397	Detected	Detected	Detected	Detected	Detected	Detected	NM_001033128	chr19:4887093-4887034	Bbs1	Mus musculus Bardet-Biedl syndrome 1 (human) (Bbs1), mRNA [NM_001033128]	GO:0007608|GO:0034464|GO:0021987|GO:0031514|GO:0000226|GO:0045494|GO:0035058|GO:0016358|GO:0048854|GO:0060296|GO:0009566|GO:0042384|GO:0003674|GO:0021756|GO:0021766|GO:0035264|GO:0042048|GO:0001895|GO:0060271|GO:0009296|GO:0042445|GO:0030534|GO:0008594|GO:0044255	NM_001033128	Mm.23636	52028
A_66_P132997	0.808738	34.5112	54.2303	35.273	91.4175	76.1983	96.141	5.70018	5.77628	5.73544	5.87425	6.27857	5.97784	Detected	Detected	Detected	Detected	Detected	Detected	NM_001081429	chr9:37085011-37084952	Ccdc15	Mus musculus coiled-coil domain containing 15 (Ccdc15), mRNA [NM_001081429]	GO:0008150|GO:0003674|GO:0005813	NM_001081429	Mm.390150	245902
A_55_P2015742	1.06029	1603.66	1795.87	1581.82	2342.7	2221.87	2319.46	11.0307	10.8599	11.0174	10.9214	10.8118	10.9214	Detected	Detected	Detected	Detected	Detected	Detected	NM_178647	chr16:64859213-64859272	Cggbp1	Mus musculus CGG triplet repeat binding protein 1 (Cggbp1), mRNA [NM_178647]	GO:0008150|GO:0006355|GO:0003690|GO:0005634|GO:0003677|GO:0006351	NM_178647	Mm.10160	106143
A_51_P123920	1.05451	1916.28	2340.99	1925.49	2867.13	2750.29	2854.22	11.2778	11.2506	11.2855	11.2233	11.1242	11.2367	Detected	Detected	Detected	Detected	Detected	Detected	NM_080837	chr17:56316053-56315994	D17Wsu104e	Mus musculus DNA segment, Chr 17, Wayne State University 104, expressed (D17Wsu104e), mRNA [NM_080837]	GO:0005576	NM_080837	Mm.294870	28106
A_55_P2304010	0.839885	11.9661	56.1178	14.08	56.9888	28.983	64.6341	4.35316	5.83157	4.55713	5.13228	5.00057	5.36421	Detected	Compromised	Detected	Compromised	Detected	Detected	BG083149	chr17:62871151-62871092	AU015230	H3085A07-5 NIA Mouse 15K cDNA Clone Set Mus musculus cDNA clone H3085A07 5', mRNA sequence [BG083149]			Mm.410573	106695
A_52_P669964	0.829088	328.802	371.731	314.665	709.479	493.207	713.21	8.82442	8.57133	8.76769	9.12239	8.70678	9.14549	Detected	Detected	Detected	Detected	Detected	Detected	NM_146248	chr17:35667707-35667766	Cchcr1	Mus musculus coiled-coil alpha-helical rod protein 1 (Cchcr1), mRNA [NM_146248]	GO:0005515|GO:0005737|GO:0006611	NM_146248	Mm.49544	240084
A_51_P243134	1.21313	2301.81	2840.58	2300.76	3196.23	2595.57	3069.06	11.5344	11.5395	11.5328	11.3858	11.0433	11.3413	Detected	Detected	Detected	Detected	Detected	Detected	NM_007405	chr15:98420418-98420404	Adcy6	Mus musculus adenylate cyclase 6 (Adcy6), mRNA [NM_007405]	GO:0005886|GO:0031528|GO:0007193|GO:0046872|GO:0035556|GO:0007190|GO:0000166|GO:0071377|GO:0006171|GO:0034199|GO:0016849|GO:0008294|GO:0005102|GO:0005624|GO:0005524|GO:0016829|GO:0042383|GO:0004016|GO:0016020|GO:0044424|GO:0045121|GO:0007189|GO:0016021|GO:0009190|GO:0005768	NM_007405	Mm.157091	11512
A_51_P514412	1.2123	48.1218	68.9024	43.7875	81.9394	59.8092	86.7528	6.1451	6.15808	6.02532	5.70478	5.96737	5.8231	Detected	Detected	Detected	Detected	Detected	Detected	NM_019827	chr16:38187987-38191632	Gsk3b	Mus musculus glycogen synthase kinase 3 beta (Gsk3b), mRNA [NM_019827]	GO:0005515|GO:0006983|GO:0008013|GO:0050321|GO:0030877|GO:0035372|GO:0030010|GO:0007409|GO:0032855|GO:0034747|GO:0048168|GO:0000166|GO:0018105|GO:0016301|GO:0043227|GO:0006611|GO:0043025|GO:0045444|GO:0009887|GO:0016055|GO:0031625|GO:0016772|GO:0010800|GO:0005813|GO:0014902|GO:0071109|GO:0019901|GO:0005977|GO:0006950|GO:0007520|GO:0043234|GO:0016310|GO:0005178|GO:0050774|GO:0045121|GO:0005654|GO:…	NM_019827	Mm.394930	56637
A_51_P136792	0.947265	1351.26	1917.58	1355.76	2375.13	2380.26	2327.84	10.7956	10.9531	10.8007	10.9436	10.913	10.9273	Detected	Detected	Detected	Detected	Detected	Detected	NM_026192	chr15:102537538-102537479	Calcoco1	Mus musculus calcium binding and coiled coil domain 1 (Calcoco1), mRNA [NM_026192]	GO:0003712|GO:0005515|GO:0000790|GO:0044212|GO:0008013|GO:0003713|GO:0005634|GO:0008022|GO:0006351|GO:0043565|GO:0007165|GO:0005737|GO:0030374|GO:0030518|GO:0045944|GO:0003682|GO:0045893|GO:0016055|GO:0070016	NM_026192	Mm.71682	67488
A_55_P2090484	1.14973	36.3647	85.024	36.994	76.7219	76.6952	71.435	5.7711	6.45747	5.79448	5.60413	6.28755	5.52749	Detected	Detected	Detected	Detected	Detected	Detected	NM_011866	chr17:9174477-9174536	Pde10a	Mus musculus phosphodiesterase 10A (Pde10a), mRNA [NM_011866]	GO:0008081|GO:0004114|GO:0004112|GO:0047555|GO:0005624|GO:0046069|GO:0005625|GO:0003824|GO:0046872|GO:0005829|GO:0007165|GO:0005737|GO:0030552|GO:0030553|GO:0016787|GO:0000166|GO:0008144|GO:0008152|GO:0043025|GO:0043204|GO:0006198	NM_011866	Mm.87161	23984
A_55_P2061660	1.14777	1085.72	924.418	1088.01	1366.04	1301.27	1390.6	10.4985	9.90204	10.5047	10.112	10.046	10.1508	Detected	Detected	Detected	Detected	Detected	Detected	NM_001081182	chr3:89743462-89743403	Atp8b2	Mus musculus ATPase, class I, type 8B, member 2 (Atp8b2), mRNA [NM_001081182]	GO:0005515|GO:0000287|GO:0005886|GO:0005524|GO:0046872|GO:0015662|GO:0006754|GO:0034220|GO:0000166|GO:0015914|GO:0016020|GO:0016787|GO:0004012|GO:0016820|GO:0016021	NM_001081182	Mm.30455	54667
A_51_P341379	0.829102	4481.63	3884.18	4516.61	7091.66	7512.46	6933.58	12.4444	12.0015	12.4575	12.5683	12.5916	12.5547	Detected	Detected	Detected	Detected	Detected	Detected	NM_172678	chr3:35990197-35990256	Acad9	Mus musculus acyl-Coenzyme A dehydrogenase family, member 9 (Acad9), nuclear gene encoding mitochondrial protein, mRNA [NM_172678]	GO:0005739|GO:0008150|GO:0003674|GO:0050660|GO:0008152|GO:0016491|GO:0003995|GO:0016627|GO:0055114	NM_172678	Mm.260997	229211
A_55_P2052853	0.967584	58.261	79.5899	64.8907	137.607	84.4055	136.796	6.40794	6.36097	6.56094	6.51887	6.41833	6.53527	Detected	Detected	Detected	Detected	Detected	Detected	AK016301	chr4:42858801-42858860		RIKEN cDNA 4930578G10 gene [Source:MGI Symbol;Acc:MGI:1923202] [ENSMUST00000107984]
A_51_P213099	1.32379	1836.05	1978.68	1818.99	1815.3	2818.75	1763.24	11.2136	10.9985	11.2	10.5313	11.1569	10.5099	Detected	Detected	Detected	Detected	Detected	Detected	AK053689	chr3:109946407-109946348	Ntng1	Mus musculus 0 day neonate eyeball cDNA, RIKEN full-length enriched library, clone:E130203P04 product:hypothetical protein, full insert sequence. [AK053689]	GO:0016020|GO:0005886|GO:0007275|GO:0031225|GO:0007409|GO:0046658|GO:0030154|GO:0007399		Mm.39262	80883
A_55_P2075977	0.989715	79.5442	110.382	84.0067	175.639	112.133	176.545	6.83568	6.84353	6.9146	6.91084	6.78304	6.94467	Detected	Detected	Detected	Detected	Detected	Detected		chr6:050211572-050211631
A_51_P164207	0.928378	2278.57	3090.14	2263.3	3863.36	4153.65	3736.58	11.5216	11.6659	11.5126	11.664	11.731	11.6267	Detected	Detected	Detected	Detected	Detected	Detected	NM_011842	chr19:9026535-9026594	Mta2	Mus musculus metastasis-associated gene family, member 2 (Mta2), mRNA [NM_011842]	GO:0005515|GO:0006355|GO:0003700|GO:0044212|GO:0005634|GO:0006323|GO:0000122|GO:0003677|GO:0046872|GO:0000989|GO:0043565|GO:0000118|GO:0016581|GO:0045944|GO:0016585|GO:0006338|GO:0008270|GO:0004407|GO:0045892	NM_011842	Mm.25339	23942
A_55_P2294037	1.04308	230.887	311.939	230.158	367.607	478.016	354.672	8.34098	8.3264	8.33033	8.09163	8.66788	8.05566	Detected	Detected	Detected	Detected	Detected	Detected	AK018157	chr18:36451309-36451368	Pura	purine rich element binding protein A [Source:MGI Symbol;Acc:MGI:103079] [ENSMUST00000051301]	GO:0005515|GO:0017148|GO:0008284|GO:0003700|GO:0031575|GO:0008283|GO:0046332|GO:0005634|GO:0030154|GO:0030425|GO:0005737|GO:0003691|GO:0003690|GO:0003697|GO:0043025|GO:0005662|GO:0006355|GO:0006915|GO:0032422|GO:0003677|GO:0006351|GO:0007399|GO:0006268|GO:0045892|GO:0000900|GO:0008134		Mm.404138	19290
A_55_P1994550	1.1317	66.4723	82.5786	63.7138	115.311	94.6718	111.018	6.59502	6.41473	6.53613	6.24261	6.56297	6.20484	Detected	Detected	Detected	Detected	Detected	Detected	NM_001034115	chr7:51612669-51612728	Shank1	Mus musculus SH3/ankyrin domain gene 1 (Shank1), mRNA [NM_001034115]	GO:0008306|GO:2000463|GO:0007616|GO:2000311|GO:0005624|GO:0014069|GO:0030159|GO:0035418|GO:0008022|GO:0031877|GO:0060076|GO:0032403|GO:0060074|GO:0030160|GO:0035255|GO:0045211|GO:0050885|GO:0060999	NM_001034115	Mm.360368	243961
A_51_P211260	1.02719	301.027	402.495	295.723	483.715	570.743	486.572	8.71093	8.6881	8.6862	8.52001	8.90212	8.54701	Detected	Detected	Detected	Detected	Detected	Detected	NM_001081270	chr9:45561221-45561280	Dscaml1	Mus musculus Down syndrome cell adhesion molecule-like 1 (Dscaml1), mRNA [NM_001081270]	GO:0016338|GO:0009986|GO:0005886|GO:0007420|GO:0048704|GO:0007156|GO:0042803	NM_001081270	Mm.325499	114873
A_55_P1987121	1.15427	25426.4	22880.9	25699.2	26814.7	30727.2	26126.4	14.861	14.5819	14.8801	14.5215	14.6694	14.5112	Detected	Detected	Detected	Detected	Detected	Detected	NM_026528	chr14:20631202-20631143	2700060E02Rik	Mus musculus RIKEN cDNA 2700060E02 gene (2700060E02Rik), mRNA [NM_026528]	GO:0005737|GO:0005634|GO:0005856|GO:0072669|GO:0042802	NM_026528	Mm.21932	68045
A_55_P1979684	0.971366	935.855	1156.33	928.657	1697.1	1323.84	1659.29	10.2964	10.2134	10.2834	10.4328	10.0712	10.4149	Detected	Detected	Detected	Detected	Detected	Detected	NM_007484	chr3:104597203-104597262	Rhoc	Mus musculus ras homolog gene family, member C (Rhoc), mRNA [NM_007484]	GO:0005622|GO:0005515|GO:0007165|GO:0016020|GO:0005886|GO:0000166|GO:0007264|GO:0005634|GO:0004871|GO:0043123|GO:0005525	NM_007484	Mm.262	11853
A_55_P2158251	1.16582	29.8754	26.8067	20.2273	52.9882	22.7344	44.0589	5.5038	4.59642	5.00934	5.02009	4.67514	4.75029	Compromised	Compromised	Detected	Detected	Detected	Detected	NM_001081097	chr4:125385533-125385592	Grik3	Mus musculus glutamate receptor, ionotropic, kainate 3 (Grik3), mRNA [NM_001081097]	GO:0005515|GO:0030424|GO:0030054|GO:0005886|GO:0001640|GO:0045202|GO:0007196|GO:0032839|GO:0030425|GO:0045211|GO:0043195|GO:0004970|GO:0042391|GO:0006810|GO:0015277|GO:0043204|GO:0004872|GO:0006811|GO:0001664|GO:0051967|GO:0007216|GO:0007215|GO:0016020|GO:0005887|GO:0008066|GO:0016021|GO:0005216	NM_001081097	Mm.40896	14807
A_51_P330133	0.687378	1151.46	2115.2	1179	3009.52	3253.05	2899.08	10.581	11.1058	10.6178	11.2973	11.3707	11.259	Detected	Detected	Detected	Detected	Detected	Detected	NM_025682	chr14:57341929-57341870	Pspc1	Mus musculus paraspeckle protein 1 (Pspc1), mRNA [NM_025682]	GO:0005515|GO:0006355|GO:0005737|GO:0042382|GO:0000166|GO:0003723|GO:0005654|GO:0005634|GO:0003676|GO:0006351	NM_025682	Mm.20129	66645
A_51_P113026	0.992465	82.3463	108.053	80.5499	180.345	103.682	177.614	6.88297	6.81473	6.8599	6.95751	6.67982	6.953	Detected	Detected	Detected	Detected	Detected	Detected	NM_009965	chr11:77533002-77532943	Cryba1	Mus musculus crystallin, beta A1 (Cryba1), mRNA [NM_009965]	GO:0005737|GO:0005212|GO:0043010|GO:0005634|GO:0005625|GO:0007601|GO:0042803	NM_009965	Mm.22830	12957
A_66_P117815	0.678597	679.109	1488.37	727.418	1387.05	4208.95	1388.47	9.83614	10.5825	9.93613	10.135	11.7496	10.1483	Detected	Detected	Detected	Detected	Detected	Detected		chr12:113169224-113169165
A_55_P2123341	0.763656	14.5895	32.0731	17.9768	60.1475	27.8114	64.7214	4.59425	4.91532	4.85831	5.22062	4.94852	5.36576	Detected	Compromised	Detected	Compromised	Detected	Detected		chr13:081226123-081226182
A_66_P114169	0.826479	18.2284	53.3084	21.113	71.1439	36.0888	81.5973	4.85982	5.74818	5.06467	5.48599	5.28374	5.7278	Detected	Compromised	Detected	Compromised	Detected	Detected	NR_003372	chr9:21411698-21411639	Gm7904	Mus musculus predicted gene 7904 (Gm7904), non-coding RNA [NR_003372]		NR_003372	Mm.247282	666043
A_55_P2158741	1.14725	156.52	206.634	155.445	236.929	259.738	246.047	7.78373	7.74152	7.77963	7.38016	7.87009	7.46009	Detected	Detected	Detected	Detected	Detected	Detected	NM_010927	chr11:78773567-78773626	Nos2	Mus musculus nitric oxide synthase 2, inducible (Nos2), mRNA [NM_010927]	GO:0050661|GO:0005515|GO:0005516|GO:0048471|GO:0008603|GO:0051712|GO:0010181|GO:0050660|GO:0006801|GO:0007199|GO:0008016|GO:0051879|GO:0005634|GO:0019934|GO:0046872|GO:0042803|GO:0007243|GO:0005829|GO:0006809|GO:0005622|GO:0005737|GO:0006954|GO:0042127|GO:0006527|GO:0042742|GO:0005777|GO:0012506|GO:0001666|GO:0043065|GO:0005506|GO:0042177|GO:0001542|GO:0018119|GO:0004517|GO:0007165|GO:0071222|GO:…	NM_010927	Mm.2893	18126
A_55_P2030269	1.21564	318.468	589.716	325.6	560.22	412.341	554.391	8.77989	9.24647	8.81186	8.75468	8.4852	8.75319	Detected	Detected	Detected	Detected	Detected	Detected	NM_001164669	chr6:72967662-72967603	Dnahc6	Mus musculus dynein, axonemal, heavy chain 6 (Dnahc6), mRNA [NM_001164669]	GO:0008150|GO:0003674|GO:0000166|GO:0005575|GO:0005524	NM_001164669	Mm.333166	330355
A_51_P110301	1.08501	106.13	158.359	105.795	193.064	175.256	192.913	7.24666	7.36996	7.23909	7.06015	7.36333	7.0791	Detected	Detected	Detected	Detected	Detected	Detected	NM_009778	chr17:57343475-57343416	C3	Mus musculus complement component 3 (C3), mRNA [NM_009778]	GO:0005515|GO:0048037|GO:0005576|GO:0005615|GO:0010575|GO:0008289|GO:0006957|GO:0006956|GO:0050766|GO:0007596|GO:0048639|GO:0001798|GO:0070374	NM_009778	Mm.19131	12266
A_51_P103594	1.29074	23.2757	20.9761	24.147	38.3243	20.1131	36.6631	5.17838	4.14201	5.23713	4.4876	4.50311	4.46221	Detected	Detected	Detected	Detected	Detected	Detected	NM_029894	chr10:51305336-51305277	Fam162b	Mus musculus family with sequence similarity 162, member B (Fam162b), mRNA [NM_029894]	GO:0008150|GO:0003674|GO:0016020|GO:0016021|GO:0005575	NM_029894	Mm.30588	77296
A_55_P2148821	0.833578	154.97	326.153	147.188	360.118	427.878	356.568	7.77216	8.38851	7.70635	8.06587	8.52676	8.06222	Detected	Detected	Detected	Detected	Detected	Detected	NM_001048008	chr13:59594978-59594919	Agtpbp1	Mus musculus ATP/GTP binding protein 1 (Agtpbp1), transcript variant 2, mRNA [NM_001048008]	GO:0005515|GO:0001754|GO:0008219|GO:0060041|GO:0035610|GO:0005634|GO:0046872|GO:0005829|GO:0050905|GO:0005739|GO:0005737|GO:0015631|GO:0021772|GO:0021680|GO:0021702|GO:0006508|GO:0004180|GO:0004181|GO:0035609|GO:0016787|GO:0005488|GO:0008152|GO:0008233|GO:0008270|GO:0007005|GO:0008237|GO:0042133	NM_001048008	Mm.153008	67269
A_51_P224164	1.67258	2528.26	2926.75	2537.15	1898.63	3542.64	1874.9	11.657	11.5844	11.6628	10.5933	11.4884	10.5963	Detected	Detected	Detected	Detected	Detected	Detected	NM_011867	chr12:32204825-32204766	Slc26a4	Mus musculus solute carrier family 26, member 4 (Slc26a4), mRNA [NM_011867]	GO:0006820|GO:0005215|GO:0006821|GO:0008509|GO:0015698|GO:0015111|GO:0055085|GO:0006885|GO:0032880|GO:0016324|GO:0034220|GO:0016020|GO:0015108|GO:0006810|GO:0008272|GO:0008271|GO:0009887|GO:0016021|GO:0015705	NM_011867	Mm.100187	23985
A_55_P2083566	1.05167	45319.7	42660.1	44710.3	48691.7	57421	47687.6	15.6027	15.507	15.5931	15.4411	15.6027	15.4411	Detected	Detected	Detected	Detected	Detected	Detected		chrX:133634534-133634593
A_52_P488427	1.21543	2029.38	2644.78	1998.27	2614.99	2725.61	2583.61	11.3604	11.4248	11.3382	11.0839	11.1132	11.0819	Detected	Detected	Detected	Detected	Detected	Detected	NM_144520	chr11:3997333-3997274	Sec14l2	Mus musculus SEC14-like 2 (S. cerevisiae) (Sec14l2), mRNA [NM_144520]	GO:0005215|GO:0006355|GO:0005634|GO:0043085|GO:0006351|GO:0005829|GO:0008289|GO:0005622|GO:0005737|GO:0006810|GO:0016765|GO:0016021|GO:0008047|GO:0045542	NM_144520	Mm.253922	67815
A_51_P510891	1.33296	24.1611	21.7556	12.5351	33.1451	14.5184	33.3009	5.23399	4.20767	4.41801	4.24846	4.05838	4.30895	Compromised	Compromised	Detected	Detected	Detected	Detected	NM_007423	chr5:90937781-90937840	Afp	Mus musculus alpha fetoprotein (Afp), mRNA [NM_007423]	GO:0019953|GO:0005737|GO:0004566|GO:0042448|GO:0006810|GO:0005576|GO:0001542|GO:0060395|GO:0005615|GO:0046872	NM_007423	Mm.358570	11576
A_52_P217675	0.53839	119.218	186.99	119.023	427.159	414.117	417.702	7.40694	7.60534	7.4126	8.31741	8.48989	8.2974	Detected	Detected	Detected	Detected	Detected	Detected	NM_134071	chr13:77265872-77265653	Ankrd32	Mus musculus ankyrin repeat domain 32 (Ankrd32), mRNA [NM_134071]	GO:0005622|GO:0005515|GO:0008150|GO:0005813|GO:0005634	NM_134071	Mm.209730	105377
A_51_P340668	0.952324	73.0177	87.7253	71.46	142.744	130.729	139.303	6.71797	6.50935	6.69683	6.5837	6.9873	6.56458	Detected	Detected	Detected	Detected	Detected	Detected	NM_030256	chr9:44317916-44317975	Bcl9l	Mus musculus B-cell CLL/lymphoma 9-like (Bcl9l), mRNA [NM_030256]	GO:0003674|GO:0006355|GO:0045944|GO:0022604|GO:0010718|GO:0005634|GO:0005575|GO:0030512|GO:0006351	NM_030256	Mm.370270	80288
A_55_P2095425	1.10267	47.9644	65.2267	52.3633	97.983	61.3976	101.746	6.13925	6.07103	6.26434	5.98321	6.00011	6.06829	Detected	Detected	Detected	Detected	Detected	Detected	NM_182745	chr5:107974815-107974874	1700028K03Rik	Mus musculus RIKEN cDNA 1700028K03 gene (1700028K03Rik), transcript variant 1, mRNA [NM_182745]	GO:0008150|GO:0003674|GO:0005575	NM_182745	Mm.67037	76421
A_55_P2317556	1.60358	24.3971	39.383	20.588	39.0961	19.4106	38.1577	5.24657	5.25299	5.03666	4.51997	4.44962	4.52273	Compromised	Compromised	Detected	Detected	Detected	Detected	XR_105653	chr14:46287085-46287026		RIKEN cDNA A530076I17 gene [Source:MGI Symbol;Acc:MGI:2443897] [ENSMUST00000138379]		XR_105653	Mm.404206
A_51_P351860	0.794827	839.754	1634.6	850.655	2091.93	1829.93	2053.52	10.1438	10.7213	10.1607	10.7484	10.5313	10.74	Detected	Detected	Detected	Detected	Detected	Detected	NM_009777	chr4:136436637-136436578	C1qb	Mus musculus complement component 1, q subcomponent, beta polypeptide (C1qb), mRNA [NM_009777]	GO:0005581|GO:0045087|GO:0006958|GO:0005576|GO:0005602|GO:0042803	NM_009777	Mm.2570	12260
A_55_P2027047	1.03134	19.484	33.1563	19.6451	54.8544	21.0055	54.8112	4.94299	4.97212	4.96985	5.07449	4.56928	5.10762	Detected	Compromised	Detected	Compromised	Detected	Detected	NM_147067	chr9:18661976-18662035	Olfr829	Mus musculus olfactory receptor 829 (Olfr829), mRNA [NM_147067]	GO:0007608|GO:0007165|GO:0004984|GO:0007186|GO:0004930|GO:0004872|GO:0016021|GO:0004871	NM_147067	Mm.377821	259070
A_51_P124719	1.07919	212.807	291.823	214.25	396.749	278.487	389.142	8.22651	8.22732	8.23418	8.20408	7.95932	8.19477	Detected	Detected	Detected	Detected	Detected	Detected	NM_001025156	chr1:123397921-123397980	Ccdc93	Mus musculus coiled-coil domain containing 93 (Ccdc93), transcript variant 1, mRNA [NM_001025156]	GO:0008150|GO:0003674|GO:0005575	NM_001025156	Mm.25788	70829
A_51_P478688	0.813582	1159.26	2162.05	1140.44	2453.24	2972.52	2414.91	10.5924	11.1414	10.5741	10.9878	11.2342	10.9789	Detected	Detected	Detected	Detected	Detected	Detected	NM_172676	chr2:181330510-181330451	Samd10	Mus musculus sterile alpha motif domain containing 10 (Samd10), mRNA [NM_172676]	GO:0008150|GO:0003674|GO:0005575	NM_172676	Mm.205422	229011
A_51_P265348	0.819741	291.296	332.092	292.233	672.577	432.054	657.246	8.66407	8.41554	8.67188	9.04558	8.53981	9.02637	Detected	Detected	Detected	Detected	Detected	Detected	NM_001039076	chr14:35374748-35374689	Ldb3	Mus musculus LIM domain binding 3 (Ldb3), transcript variant 7, mRNA [NM_001039076]	GO:0005515|GO:0030018|GO:0005737|GO:0005080|GO:0008270|GO:0042995|GO:0005856|GO:0046872	NM_001039076	Mm.29733	24131
A_52_P544555	0.959253	9278.82	13249.7	9235.95	14185.4	16249.3	13785.9	13.4644	13.7822	13.4619	13.5898	13.7325	13.5662	Detected	Detected	Detected	Detected	Detected	Detected	NM_024219	chr8:121868865-121869534	Hsbp1	Mus musculus heat shock factor binding protein 1 (Hsbp1), mRNA [NM_024219]	GO:0003674|GO:0006936|GO:0005634|GO:0005856	NM_024219	Mm.358714	68196
A_52_P169982	0.686005	26.6318	54.7009	22.5151	124.473	33.5551	123.047	5.36067	5.79136	5.14681	6.36798	5.18982	6.37218	Detected	Compromised	Detected	Detected	Detected	Detected	NM_134157	chr6:83706880-83707858	Atp6v1b1	Mus musculus ATPase, H+ transporting, lysosomal V1 subunit B1 (Atp6v1b1), mRNA [NM_134157]	GO:0007588|GO:0042472|GO:0007605|GO:0015078|GO:0045851|GO:0005624|GO:0032403|GO:0016328|GO:0006885|GO:0055074|GO:0005829|GO:0033572|GO:0005902|GO:0016323|GO:0016324|GO:0005737|GO:0034220|GO:0001503|GO:0006810|GO:0016471|GO:0006811|GO:0015992	NM_134157	Mm.220823	110935
A_55_P2114789	1.07601	327.786	357.116	328.102	464.817	564.345	471.347	8.8202	8.51398	8.82233	8.45242	8.89142	8.4956	Detected	Detected	Detected	Detected	Detected	Detected	NM_001039519	chr9:69870594-69870653	Gtf2a2	Mus musculus general transcription factor II A, 2 (Gtf2a2), mRNA [NM_001039519]	GO:0006355|GO:0006368|GO:0006367|GO:0046982|GO:0006366|GO:0003713|GO:0005634|GO:0006351|GO:0042803|GO:0042802|GO:0051091|GO:0045944|GO:0017025|GO:0005654|GO:0005672|GO:0051123|GO:0008134	NM_001039519	Mm.293117	235459
A_55_P2420814	1.1421	8712.19	8729.68	8695.86	10940.3	9775.92	10735.3	13.3739	13.1897	13.3754	13.193	12.9822	13.1887	Detected	Detected	Detected	Detected	Detected	Detected	AK047704	chr4:102649915-102649974	C030014L02	Mus musculus adult male corpus striatum cDNA, RIKEN full-length enriched library, clone:C030014L02 product:unclassifiable, full insert sequence. [AK047704]			Mm.54201	329906
A_55_P2002562	1.12647	1098.94	1646.91	1097.36	1652.57	1741.24	1625.86	10.5157	10.7328	10.5151	10.394	10.4652	10.3889	Detected	Detected	Detected	Detected	Detected	Detected	NM_019951	chr7:88068059-88068000	Sec11a	Mus musculus SEC11 homolog A (S. cerevisiae) (Sec11a), mRNA [NM_019951]	GO:0008150|GO:0005792|GO:0003674|GO:0016787|GO:0016020|GO:0005783|GO:0008236|GO:0008233|GO:0016021|GO:0005575|GO:0006465	NM_019951	Mm.43760	56529
A_55_P2069226	1.2542	62.7228	89.3347	60.1914	90.7342	105.718	94.8296	6.51127	6.53755	6.45805	5.86455	6.70561	5.95641	Detected	Detected	Detected	Detected	Detected	Detected	NM_001081224	chr18:51464236-51464295	Prr16	Mus musculus proline rich 16 (Prr16), mRNA [NM_001081224]	GO:0008150|GO:0003674|GO:0005575	NM_001081224	Mm.63546	71373
A_55_P2148366	0.85097	40.448	68.3277	36.1484	113.877	63.4438	114.735	5.91195	6.14753	5.76415	6.22028	6.04227	6.25955	Detected	Detected	Detected	Detected	Detected	Detected	AK146084	chr11:57646316-57646257	Hand1	heart and neural crest derivatives expressed transcript 1 [Source:MGI Symbol;Acc:MGI:103577] [ENSMUST00000108845]	GO:0005515|GO:0055010|GO:0006366|GO:0005634|GO:0042803|GO:0003219|GO:0030154|GO:0003218|GO:0042802|GO:0001947|GO:0007507|GO:0005737|GO:0045944|GO:0006355|GO:0001707|GO:0046982|GO:0035050|GO:0001709|GO:0060707|GO:0060411|GO:0003713|GO:0005730|GO:0043425|GO:0007275|GO:0001525|GO:0000122|GO:0003677|GO:0001701|GO:0003007|GO:0005654|GO:0045893|GO:0019899|GO:0045892|GO:0008134		Mm.4746	15110
A_52_P382914	1.00343	1745.1	2150.11	1757.95	2772.07	2670.36	2724.6	11.1446	11.1327	11.1549	11.1737	11.0797	11.1639	Detected	Detected	Detected	Detected	Detected	Detected	NM_011639	chr5:137751212-137751153	Trip6	Mus musculus thyroid hormone receptor interactor 6 (Trip6), mRNA [NM_011639]	GO:0005149|GO:0006355|GO:0030335|GO:0030054|GO:0005634|GO:0046872|GO:0006351|GO:0042802|GO:0005737|GO:0008588|GO:0004872|GO:0008270|GO:0005856|GO:0007155|GO:0019900|GO:0005925	NM_011639	Mm.27063	22051
A_51_P132685	0.892543	130.159	175.483	123.879	298.825	190.107	297.849	7.53083	7.51685	7.46885	7.76455	7.46938	7.77462	Detected	Detected	Detected	Detected	Detected	Detected	NM_007433	chr1:88984270-88984099	Alppl2	Mus musculus alkaline phosphatase, placental-like 2 (Alppl2), mRNA [NM_007433]	GO:0016787|GO:0004035|GO:0016311|GO:0030016	NM_007433	Mm.195224	11650
A_55_P2124871	1.0028	106.214	155.533	101.747	237.738	137.025	227.054	7.24788	7.34243	7.1846	7.38448	7.04708	7.33126	Detected	Detected	Detected	Detected	Detected	Detected	NM_001099664	chr17:24794334-24794275	Npw	Mus musculus neuropeptide W (Npw), mRNA [NM_001099664]	GO:0007631|GO:0001664|GO:0007186|GO:0005576	NM_001099664	Mm.291772	381073
A_55_P2417003	1.07073	1497.18	1608.11	1487.86	2057.2	2289.87	1997.43	10.9393	10.6972	10.9362	10.7245	10.8583	10.6941	Detected	Detected	Detected	Detected	Detected	Detected
A_51_P378298	0.991387	76.7735	58.2602	74.6324	140.331	79.4534	140.667	6.78624	5.89379	6.75353	6.55437	6.33638	6.58024	Detected	Detected	Detected	Detected	Detected	Detected	NM_026976	chr1:132777256-132777315	Faim3	Mus musculus Fas apoptotic inhibitory molecule 3 (Faim3), mRNA [NM_026976]	GO:0016020|GO:0016021	NM_026976	Mm.46042	69169
A_51_P312846	0.87204	8158.66	9840.19	8130.4	13175.3	14960.2	12683.9	13.288	13.3565	13.2849	13.4794	13.6053	13.4373	Detected	Detected	Detected	Detected	Detected	Detected	NM_023605	chr9:77929524-77929465	Fbxo9	Mus musculus f-box protein 9 (Fbxo9), transcript variant 1, mRNA [NM_023605]	GO:0008150|GO:0003674|GO:0005575	NM_023605	Mm.28584	71538
A_52_P162486	0.84061	78.5189	174.79	84.1185	229.252	159.006	239.439	6.81669	7.51157	6.91666	7.32985	7.24811	7.41843	Detected	Detected	Detected	Detected	Detected	Detected	NM_007542	chrX:70738554-70738613	Bgn	Mus musculus biglycan (Bgn), mRNA [NM_007542]	GO:0042383|GO:0031012|GO:0030133|GO:0019800|GO:0009986|GO:0050840|GO:0005578|GO:0044424|GO:0005576|GO:0005539	NM_007542	Mm.2608	12111
A_55_P2071858	1.28905	99.2922	115.98	101.192	122.386	176.577	128.111	7.14801	6.91823	7.17761	6.33994	7.37357	6.43142	Detected	Detected	Detected	Detected	Detected	Detected	NM_008598	chr7:144319790-144319849	Mgmt	Mus musculus O-6-methylguanine-DNA methyltransferase (Mgmt), mRNA [NM_008598]	GO:0003908|GO:0005509|GO:0008168|GO:0005634|GO:0045739|GO:0003824|GO:0003677|GO:0032259|GO:0046872|GO:0006974|GO:0006281|GO:0006307|GO:0043281|GO:0060548|GO:0005654|GO:0016740	NM_008598	Mm.440219	17314
A_51_P520699	0.767629	124.777	175.187	114.062	321.483	226.283	323.719	7.48155	7.51468	7.35066	7.88385	7.69161	7.91598	Detected	Detected	Detected	Detected	Detected	Detected	NM_001207021	chr15:82038197-82037935	AI848285	Mus musculus expressed sequence AI848285 (AI848285), mRNA [NM_001207021]	GO:0008150|GO:0003674|GO:0005575	NM_001207021	Mm.41289	435145
A_51_P365844	0.831119	22.4271	22.6107	18.3781	49.1022	30.246	55.8058	5.129	4.27636	4.88278	4.89629	5.05911	5.13337	Detected	Compromised	Detected	Compromised	Detected	Detected	NM_146893	chr2:88853416-88853357	Olfr1216	Mus musculus olfactory receptor 1216 (Olfr1216), mRNA [NM_146893]	GO:0007608|GO:0007165|GO:0004984|GO:0007186|GO:0004930|GO:0004872|GO:0016021|GO:0004871	NM_146893	Mm.377738	258895
A_51_P154684	0.68766	626.854	963.5	622.432	1039.82	3861.39	1037.45	9.72675	9.962	9.72095	9.70108	11.6163	9.71299	Detected	Detected	Detected	Detected	Detected	Detected	NM_011568	chr11:120455916-120455857	Thoc4	Mus musculus THO complex 4 (Thoc4), mRNA [NM_011568]	GO:0006397|GO:0008380|GO:0000346|GO:0003723|GO:0005634|GO:0071013|GO:0003676|GO:0046784|GO:0005737|GO:0006406|GO:0000166|GO:0003697|GO:0006810|GO:0005681|GO:0051028	NM_011568	Mm.1886	21681
A_51_P253897	1.11907	47.9409	72.7951	43.9397	87.975	70.2713	92.8107	6.13871	6.23764	6.02907	5.81757	6.17832	5.92263	Detected	Detected	Detected	Detected	Detected	Detected	NM_028216	chr15:74546879-74546938	Psca	Mus musculus prostate stem cell antigen (Psca), mRNA [NM_028216]	GO:0016020	NM_028216	Mm.46395	72373
A_55_P2031432	0.991784	360.399	619.332	363.757	731.753	569.706	734.552	8.94911	9.31572	8.96186	9.16785	8.89966	9.19488	Detected	Detected	Detected	Detected	Detected	Detected	NM_177249	chr7:119236944-119245254	Usp47	Mus musculus ubiquitin specific peptidase 47 (Usp47), transcript variant 1, mRNA [NM_177249]	GO:0006511|GO:0043066|GO:0004843|GO:0030307|GO:0042493|GO:0006974|GO:0034644|GO:0005737|GO:0006281|GO:0010972|GO:0016787|GO:0071987|GO:0006284|GO:0035520|GO:0008233|GO:0004221|GO:0008234|GO:0043154|GO:0045892|GO:0019005	NM_177249	Mm.16974	74996
A_51_P243930	0.980024	1115.53	1437.23	1116.58	1822.32	1986.39	1774.19	10.5388	10.5353	10.5391	10.5371	10.647	10.5165	Detected	Detected	Detected	Detected	Detected	Detected	NM_001081054	chr10:43594408-43594349	Qrsl1	Mus musculus glutaminyl-tRNA synthase (glutamine-hydrolyzing)-like 1 (Qrsl1), mRNA [NM_001081054]	GO:0008150|GO:0003674|GO:0016884|GO:0000166|GO:0016874|GO:0005575|GO:0006412|GO:0005524	NM_001081054	Mm.5904	76563
A_55_P2003973	0.951134	130.607	139.801	135.302	274.174	164.859	273.135	7.53588	7.19468	7.58993	7.61549	7.29113	7.63072	Detected	Detected	Detected	Detected	Detected	Detected		chr7:106772402-106772343
A_51_P109171	1.10651	8122.55	8546	8095.22	10327.5	10263.3	10263.4	13.2812	13.1628	13.2781	13.1097	13.0531	13.1212	Detected	Detected	Detected	Detected	Detected	Detected	NM_177614	chr10:126532833-126532774	Os9	Mus musculus amplified in osteosarcoma (Os9), transcript variant 2, mRNA [NM_177614]	GO:0034976|GO:0016567|GO:0001948|GO:0042787|GO:0005783|GO:0005529|GO:0005788|GO:0006621|GO:0030433	NM_177614	Mm.295246	216440
A_55_P2098354	1.10161	1974.74	2377.04	1993.44	2845.46	2691.32	2785.05	11.3202	11.274	11.3336	11.2148	11.094	11.2003	Detected	Detected	Detected	Detected	Detected	Detected	NM_001013829	chr2:122174994-122174935	Shf	Mus musculus Src homology 2 domain containing F (Shf), mRNA [NM_001013829]	GO:0008150|GO:0003674|GO:0006915|GO:0005575	NM_001013829	Mm.458215	435684
A_51_P440892	1.20344	2968.46	2445.02	2975.71	3236.1	3533.02	3174.46	11.883	11.3122	11.8899	11.4071	11.483	11.3934	Detected	Detected	Detected	Detected	Detected	Detected	NM_026344	chr4:117561578-117561519	Dph2	Mus musculus DPH2 homolog (S. cerevisiae) (Dph2), mRNA [NM_026344]	GO:0005515|GO:0008150|GO:0005737|GO:0005575|GO:0017183	NM_026344	Mm.13823	67728
A_55_P2083824	1.16042	289.927	264.975	281.441	412.829	326.064	414.858	8.65753	8.09163	8.61689	8.26403	8.17099	8.2871	Detected	Detected	Detected	Detected	Detected	Detected	AK007003	chr7:29221914-29221972	1700085B13Rik	Mus musculus adult male testis cDNA, RIKEN full-length enriched library, clone:1700085B13 product:unclassifiable, full insert sequence. [AK007003]	GO:0008150|GO:0003674|GO:0005575		Mm.23521	76721
A_55_P2146646	0.850974	19.9409	28.5765	17.3253	56.3817	24.8621	61.2345	4.97292	4.71503	4.8138	5.11645	4.80298	5.28076	Detected	Compromised	Detected	Compromised	Detected	Detected	XM_001480992	chr14:106874629-106874688		predicted gene 4666 [Source:MGI Symbol;Acc:MGI:3805017] [ENSMUST00000095561]		XM_001480992
A_55_P2060303	0.873626	3134.99	3465.44	3091.49	5259.76	5305.9	5149.23	11.9563	11.8353	11.9418	12.1217	12.0892	12.1072	Detected	Detected	Detected	Detected	Detected	Detected	NM_008624	chr9:99288485-99288426	Mras	Mus musculus muscle and microspikes RAS (Mras), mRNA [NM_008624]	GO:0006184|GO:0007165|GO:0030742|GO:0016020|GO:0005886|GO:0000166|GO:0007264|GO:0003924|GO:0005525	NM_008624	Mm.2045	17532
A_51_P437327	0.895318	110.355	158.069	109.211	250.527	196.81	244.818	7.2976	7.36668	7.28277	7.46171	7.51441	7.44951	Detected	Detected	Detected	Detected	Detected	Detected	NM_008553	chr10:86955161-86955102	Ascl1	Mus musculus achaete-scute complex homolog 1 (Drosophila) (Ascl1), mRNA [NM_008553]	GO:0010468|GO:0007389|GO:0003700|GO:0048709|GO:0061104|GO:0061103|GO:0061102|GO:0061100|GO:0030154|GO:0042803|GO:0007405|GO:0003690|GO:0043525|GO:0007219|GO:0043025|GO:0045747|GO:0021879|GO:0070888|GO:0010001|GO:0045892|GO:0003359|GO:0021987|GO:0021530|GO:0005634|GO:0048666|GO:0050769|GO:0030182|GO:0045944|GO:0060166|GO:0060165|GO:0021779|GO:0008593|GO:0022008|GO:0060163|GO:0043066|GO:0021954|GO:…	NM_008553	Mm.136217	17172
A_55_P2048101	1.31147	28.6986	34.9914	29.0133	47.7674	31.2279	47.3599	5.45374	5.058	5.47742	4.84474	5.10226	4.8686	Detected	Detected	Detected	Detected	Detected	Detected	NM_001167603	chr9:35381823-35381764	Gm6762	Mus musculus predicted pseudogene 6762 (Gm6762), mRNA [NM_001167603]		NM_001167603	Mm.479521	627480
A_55_P2123566	1.91242	478.461	477.053	485.44	359.863	513.832	342.857	9.33832	8.93416	9.36334	8.06453	8.76177	8.00334	Detected	Detected	Detected	Detected	Detected	Detected	AK132916	chr8:128040891-128040832	Sipa1l2	Mus musculus adult male testis cDNA, RIKEN full-length enriched library, clone:4930515A19 product:hypothetical protein, full insert sequence. [AK132916]	GO:0008150|GO:0003674|GO:0005575		Mm.463243	244668
A_55_P1997894	1.04943	21892.6	22017.7	22043.5	26262	30581.4	25616.4	14.6541	14.5219	14.6694	14.4937	14.661	14.482	Detected	Detected	Detected	Detected	Detected	Detected		chr7:034960919-034960978
A_55_P2031651	1.06245	88.0342	82.2815	81.5743	150.429	112.147	137.972	6.97365	6.40947	6.87677	6.6653	6.78325	6.54914	Detected	Detected	Detected	Detected	Detected	Detected		chr14:062178493-062178552
A_52_P51429	1.09388	158.821	127.689	159.067	240.479	195.445	233.719	7.80726	7.06145	7.81089	7.40323	7.50709	7.38091	Detected	Detected	Detected	Detected	Detected	Detected	NM_153551	chr17:57205573-57205514	Dennd1c	Mus musculus DENN/MADD domain containing 1C (Dennd1c), mRNA [NM_153551]	GO:0005085|GO:0008150|GO:0003674|GO:0050790|GO:0005737|GO:0031410|GO:0005575	NM_153551	Mm.284447	70785
A_55_P1972628	1.07831	149.916	193.009	146.854	262.239	219.353	262.81	7.7271	7.65105	7.70253	7.53627	7.65506	7.56303	Detected	Detected	Detected	Detected	Detected	Detected	NM_001039373	chrX:72655878-72655819	Mtcp1	Mus musculus mature T-cell proliferation 1 (Mtcp1), transcript variant 1, mRNA [NM_001039373]	GO:0005739	NM_001039373	Mm.16366	17763
A_55_P2420873	0.957196	18417.8	19588.3	18537.5	26263.4	26086.6	25513.8	14.4191	14.3557	14.432	14.4946	14.4219	14.4796	Detected	Detected	Detected	Detected	Detected	Detected	XM_003085221	chr18:36461008-36461067	Pura	purine rich element binding protein A [Source:MGI Symbol;Acc:MGI:103079] [ENSMUST00000051301]	GO:0005515|GO:0017148|GO:0008284|GO:0003700|GO:0031575|GO:0008283|GO:0046332|GO:0005634|GO:0030154|GO:0030425|GO:0005737|GO:0003691|GO:0003690|GO:0003697|GO:0043025|GO:0005662|GO:0006355|GO:0006915|GO:0032422|GO:0003677|GO:0006351|GO:0007399|GO:0006268|GO:0045892|GO:0000900|GO:0008134	XM_003085221	Mm.426423	19290
A_52_P667477	1.26943	2569.78	3753.93	2596.66	3053.24	3971.11	2986.72	11.677	11.9485	11.6921	11.3178	11.6645	11.3027	Detected	Detected	Detected	Detected	Detected	Detected	NM_148925	chr9:123699114-123699055	Fyco1	Mus musculus FYVE and coiled-coil domain containing 1 (Fyco1), transcript variant 1, mRNA [NM_148925]	GO:0006810|GO:0016021|GO:0046872	NM_148925	Mm.252941	17281
A_55_P2300913	1.2475	669.376	694.962	665.994	821.857	872.028	789.035	9.81945	9.4737	9.80922	9.35535	9.48396	9.30595	Detected	Detected	Detected	Detected	Detected	Detected	AK084110	chr12:79350742-79350801	D130095D21Rik	Mus musculus 12 days embryo spinal ganglion cDNA, RIKEN full-length enriched library, clone:D130095D21 product:unclassifiable, full insert sequence. [AK084110]	GO:0008150|GO:0003674|GO:0005575		Mm.450482	402775
A_66_P111515	0.721379	22.0123	53.8624	20.9344	95.8145	42.4724	90.7772	5.10226	5.76658	5.05372	5.94725	5.49862	5.8902	Detected	Compromised	Detected	Compromised	Detected	Detected	BC006659	chr16:13780637-13780578		Mus musculus LOC622757 gene, mRNA (cDNA clone IMAGE:3501077), **** WARNING: chimeric clone ****. [BC006659]
A_66_P110110	0.913095	15.6312	31.2775	13.2173	57.1323	16.867	52.0017	4.67173	4.87147	4.48322	5.1377	4.26172	5.02049	Compromised	Compromised	Detected	Compromised	Detected	Detected	NM_146840	chr7:109642406-109642347	Olfr545	Mus musculus olfactory receptor 545 (Olfr545), mRNA [NM_146840]	GO:0007608|GO:0007165|GO:0004984|GO:0007186|GO:0004930|GO:0004872|GO:0016021|GO:0004871	NM_146840	Mm.377714	258837
A_52_P413623	0.911985	1152.91	1425.39	1133.52	1586.44	3296.28	1590.91	10.5839	10.5233	10.5643	10.3314	11.3845	10.3543	Detected	Detected	Detected	Detected	Detected	Detected	NM_001004143	chr11:60966417-60966358	Usp22	Mus musculus ubiquitin specific peptidase 22 (Usp22), mRNA [NM_001004143]	GO:0016578|GO:0006511|GO:0016579|GO:0006355|GO:0004843|GO:0016574|GO:0003713|GO:0005634|GO:0046872|GO:0006351|GO:0045931|GO:0007049|GO:0030374|GO:0016787|GO:0043967|GO:0000124|GO:0008233|GO:0008270|GO:0004221|GO:0008234|GO:0045893|GO:0016568	NM_001004143	Mm.30602	216825
A_55_P1954246	0.970514	209.618	275.236	208.781	379.335	405.221	360.138	8.20436	8.14203	8.19661	8.13407	8.46095	8.07751	Detected	Detected	Detected	Detected	Detected	Detected	NM_030688	chrX:135381428-135381487	Il1rapl2	Mus musculus interleukin 1 receptor accessory protein-like 2 (Il1rapl2), mRNA [NM_030688]	GO:0007165|GO:0004910|GO:0016020|GO:0045087|GO:0031224|GO:0004872|GO:0016021|GO:0004888	NM_030688	Mm.328321	60367
A_55_P2002133	1.20131	397.971	602.209	402.425	603.347	573.612	607.518	9.0906	9.27909	9.10348	8.8717	8.90839	8.89927	Detected	Detected	Detected	Detected	Detected	Detected	NM_153178	chr15:72935764-72935705	Eif2c2	Mus musculus eukaryotic translation initiation factor 2C, 2 (Eif2c2), mRNA [NM_153178]	GO:0005515|GO:0003723|GO:0003743|GO:0005634|GO:0031047|GO:0035279|GO:0046872|GO:0006413|GO:0030154|GO:0016442|GO:0035068|GO:0070551|GO:0005737|GO:0000932|GO:0031054|GO:0045947|GO:0000340|GO:0006355|GO:0007275|GO:0003676|GO:0006351|GO:0006417|GO:0035278|GO:0004518|GO:0004519|GO:0016787|GO:0035197|GO:0030529|GO:0005844|GO:0005845	NM_153178	Mm.485830	239528
A_51_P397834	0.997212	1070.05	1312.12	1060.74	1632.86	1943.52	1600.53	10.478	10.3972	10.4711	10.3772	10.6203	10.3609	Detected	Detected	Detected	Detected	Detected	Detected	NM_010072	chr2:168034706-168034647	Dpm1	Mus musculus dolichol-phosphate (beta-D) mannosyltransferase 1 (Dpm1), mRNA [NM_010072]	GO:0004582|GO:0005792|GO:0033185|GO:0043178|GO:0005783|GO:0016757|GO:0019348|GO:0005624|GO:0019673|GO:0005537|GO:0035269|GO:0035268|GO:0004169|GO:0005789|GO:0006488|GO:0006506|GO:0016740	NM_010072	Mm.422657	13480
A_52_P59206	1.10363	807.686	893.425	804.185	1204.57	1040.87	1210.05	10.086	9.85368	10.0792	9.91882	9.73217	9.94117	Detected	Detected	Detected	Detected	Detected	Detected	NM_028623	chr19:5348041-5347982	Cst6	Mus musculus cystatin E/M (Cst6), mRNA [NM_028623]	GO:0008544|GO:0001533	NM_028623	Mm.36816	73720
A_51_P261164	0.954326	60.2403	98.3149	66.1564	167.413	79.2032	155.955	6.45644	6.67304	6.58758	6.83852	6.33221	6.74868	Detected	Detected	Detected	Detected	Detected	Detected	NM_010170	chr13:96471885-96471944	F2rl2	Mus musculus coagulation factor II (thrombin) receptor-like 2 (F2rl2), mRNA [NM_010170]	GO:0016324|GO:0007186|GO:0005886|GO:0004930	NM_010170	Mm.440952	14064
A_55_P2001871	1.17479	5088.72	5500.49	4943.14	5859.37	6863.07	5735.64	12.6223	12.5126	12.5867	12.2855	12.4665	12.2725	Detected	Detected	Detected	Detected	Detected	Detected	NM_009479	chr7:140878128-140878069	Uros	Mus musculus uroporphyrinogen III synthase (Uros), mRNA [NM_009479]	GO:0005739|GO:0048037|GO:0006780|GO:0006779|GO:0033014|GO:0004852|GO:0016829|GO:0006783|GO:0005829	NM_009479	Mm.3160	22276
A_65_P18167	0.910719	8081.51	11154.3	7995.45	13307.4	14156	12850.8	13.2721	13.5451	13.2635	13.4932	13.5324	13.4598	Detected	Detected	Detected	Detected	Detected	Detected	NM_001081196	chr19:8908365-8908424	Hnrnpul2	Mus musculus heterogeneous nuclear ribonucleoprotein U-like 2 (Hnrnpul2), mRNA [NM_001081196]	GO:0008150	NM_001081196	Mm.476519	68693
A_55_P2018994	1.28479	387.682	485.11	399.516	531.885	486.036	524.228	9.05216	8.95746	9.09132	8.66578	8.68933	8.66121	Detected	Detected	Detected	Detected	Detected	Detected	NM_013508	chr10:92710237-92710178	Elk3	Mus musculus ELK3, member of ETS oncogene family (Elk3), transcript variant 1, mRNA [NM_013508]	GO:0005739|GO:0006355|GO:0003700|GO:0003714|GO:0042060|GO:0005634|GO:0032422|GO:0001525|GO:0045892|GO:0003677|GO:0043231	NM_013508	Mm.4454	13713
A_55_P2051899	1.13182	6661.5	6461.07	6591.27	7652.85	9133.99	7443.14	13.0079	12.755	12.9919	12.678	12.8801	12.6609	Detected	Detected	Detected	Detected	Detected	Detected	NM_175025	chr9:105313784-105313725	Atp2c1	Mus musculus ATPase, Ca++-sequestering (Atp2c1), mRNA [NM_175025]	GO:0030133|GO:0005802|GO:0006200|GO:0005886|GO:0003824|GO:0046872|GO:0015662|GO:0016339|GO:0006754|GO:0034220|GO:0000166|GO:0006810|GO:0016820|GO:0006816|GO:0004871|GO:0043123|GO:0030141|GO:0006812|GO:0006811|GO:0005792|GO:0030145|GO:0005794|GO:0032468|GO:0031532|GO:0005509|GO:0006874|GO:0030026|GO:0005524|GO:0005388|GO:0007165|GO:0016787|GO:0000139|GO:0008544|GO:0016020|GO:0008152|GO:0070588|GO:…	NM_175025	Mm.326247	235574
A_66_P134394	1.12327	121.264	165.616	118.772	255.231	115.28	246.677	7.4401	7.42858	7.40945	7.49161	6.81958	7.46383	Detected	Detected	Detected	Detected	Detected	Detected	NM_033614	chr19:38258322-38258381	Pde6c	Mus musculus phosphodiesterase 6C, cGMP specific, cone, alpha prime (Pde6c), transcript variant 1, mRNA [NM_033614]	GO:0008081|GO:0005886|GO:0007603|GO:0046549|GO:0004114|GO:0047555|GO:0003824|GO:0046872|GO:0007165|GO:0000166|GO:0016020|GO:0016787|GO:0030553|GO:0007601|GO:0050953|GO:0050896	NM_033614	Mm.450141	110855
A_52_P125636	1.09748	165.125	146.892	165.004	311.694	127.564	299.728	7.85734	7.25678	7.86147	7.83294	6.9535	7.78656	Detected	Detected	Detected	Detected	Detected	Detected	NM_020597	chr14:32963358-32963417	Msmb	Mus musculus beta-microseminoprotein (Msmb), mRNA [NM_020597]	GO:0005576	NM_020597	Mm.2540	17695
A_51_P121179	0.896252	22.5203	30.24	25.0139	70.6582	23.8241	69.4285	5.13473	4.81157	5.27923	5.47578	4.74374	5.48009	Detected	Detected	Detected	Detected	Detected	Detected	NM_173395	chr1:93270468-93270527	Fam132b	Mus musculus family with sequence similarity 132, member B (Fam132b), mRNA [NM_173395]	GO:0008150|GO:0003674|GO:0005576|GO:0005575	NM_173395	Mm.389157	227358
A_55_P1995195	1.59496	5004.12	4912.37	4940.66	4016.4	5144.05	4051.73	12.5992	12.3489	12.5861	11.7216	12.0411	11.7509	Detected	Detected	Detected	Detected	Detected	Detected	NM_008037	chr5:32460076-32460135	Fosl2	Mus musculus fos-like antigen 2 (Fosl2), mRNA [NM_008037]	GO:0043565|GO:0001666|GO:0006355|GO:0003700|GO:0003690|GO:0006366|GO:0005634|GO:0048146|GO:0045893|GO:0032355|GO:0003677	NM_008037	Mm.24684	14284
A_55_P2011061	0.968226	3290.73	3370.51	3230.51	5137.29	4510	4937.5	12.0279	11.7955	12.0043	12.0819	11.8466	12.039	Detected	Detected	Detected	Detected	Detected	Detected	NM_173007	chr6:21721482-21721423	Tspan12	Mus musculus tetraspanin 12 (Tspan12), mRNA [NM_173007]	GO:0042813|GO:0016020|GO:0005886|GO:0005887|GO:0045765|GO:0010842|GO:0016021|GO:0001525|GO:0007166	NM_173007	Mm.21950	269831
A_51_P108629	0.750378	244.3	351.545	240.481	665.251	404.708	670.274	8.41264	8.49601	8.3948	9.02946	8.45947	9.05745	Detected	Detected	Detected	Detected	Detected	Detected	NM_008865	chr13:27341385-27341444	Prl3b1	Mus musculus prolactin family 3, subfamily b, member 1 (Prl3b1), mRNA [NM_008865]	GO:0005179|GO:0005576|GO:0005615	NM_008865	Mm.37203	18776
A_55_P2078281	0.787871	20.3511	31.1435	20.9153	73.9305	25.9934	72.1323	5.00035	4.86526	5.0527	5.54458	4.86472	5.54092	Detected	Compromised	Detected	Compromised	Detected	Detected	AJ007295	chr6:40997921-40997980		T-cell receptor beta, variable 2 [Source:MGI Symbol;Acc:MGI:98599] [ENSMUST00000103263]			Mm.333012
A_51_P400773	1.01228	3187.87	3668.79	3127.86	4659.34	4716.19	4648.97	11.9826	11.9151	11.9568	11.938	11.9098	11.9539	Detected	Detected	Detected	Detected	Detected	Detected	NM_008233	chr17:56239821-56239880	Hdgfrp2	Mus musculus hepatoma-derived growth factor, related protein 2 (Hdgfrp2), mRNA [NM_008233]	GO:0008150|GO:0003674|GO:0005634|GO:0005575|GO:0003677|GO:0006351	NM_008233	Mm.279188	15193
A_55_P2202598	0.792942	12.0966	29.4617	13.6148	50.3929	25.555	47.4189	4.36392	4.76498	4.52064	4.9393	4.84317	4.87122	Detected	Compromised	Detected	Compromised	Detected	Detected	AK044267	chr4:131434614-131434555	A930004J17Rik	Mus musculus adult retina cDNA, RIKEN full-length enriched library, clone:A930004J17 product:unclassifiable, full insert sequence. [AK044267]	GO:0008150|GO:0003674|GO:0005575		Mm.442403	319635
A_55_P1980501	0.934875	3538.96	4784.27	3550.43	5934.32	5979.73	5750.89	12.1217	12.3111	12.1234	12.304	12.2685	12.2751	Detected	Detected	Detected	Detected	Detected	Detected	NM_027318	chr5:137458284-137458225	Znhit1	Mus musculus zinc finger, HIT domain containing 1 (Znhit1), mRNA [NM_027318]	GO:0008150|GO:0003674|GO:0005575|GO:0046872	NM_027318	Mm.273147	70103
A_55_P1974377	0.83847	101.977	127.967	107.468	235.221	197.037	235.654	7.1833	7.06601	7.26173	7.36707	7.51559	7.39089	Detected	Detected	Detected	Detected	Detected	Detected	NM_001039120	chr2:152333593-152333534	Defb26	Mus musculus defensin beta 26 (Defb26), mRNA [NM_001039120]	GO:0008150|GO:0003674|GO:0005575	NM_001039120	Mm.389363	654457
A_55_P2099870	0.853968	55.353	83.2351	60.5696	157.986	86.3872	153.119	6.33875	6.42771	6.46654	6.74797	6.44906	6.71921	Detected	Detected	Detected	Detected	Detected	Detected	NM_001163721	chr4:153396837-153396778	1190007F08Rik	Mus musculus RIKEN cDNA 1190007F08 gene (1190007F08Rik), transcript variant 1, mRNA [NM_001163721]	GO:0008150|GO:0003674|GO:0016020|GO:0016021|GO:0005575	NM_001163721	Mm.477488	68859
A_51_P104718	1.32249	1358.22	1994.74	1360.78	1520.57	2293.65	1520.36	10.8026	11.0114	10.8068	10.2668	10.8597	10.2845	Detected	Detected	Detected	Detected	Detected	Detected	NM_001010941	chr5:147394579-147394520	Gpr12	Mus musculus G-protein coupled receptor 12 (Gpr12), transcript variant 1, mRNA [NM_001010941]	GO:0007165|GO:0016020|GO:0007186|GO:0005886|GO:0001619|GO:0004930|GO:0006874|GO:0004872|GO:0016021|GO:0004871	NM_001010941	Mm.153539	14738
A_55_P2102065	1.21802	100.164	114.684	96.3528	127.01	185.34	131.892	7.16164	6.90183	7.10659	6.40072	7.43518	6.48054	Detected	Detected	Detected	Detected	Detected	Detected	NM_001122660	chr9:78153243-78153302	Gm10639	Mus musculus predicted gene 10639 (Gm10639), mRNA [NM_001122660]	GO:0008150|GO:0003674|GO:0008152|GO:0005575|GO:0004364|GO:0016740	NM_001122660	Mm.482247	100042314
A_51_P167513	1.30726	1361.09	1248.16	1336.09	1575.66	1388.82	1535.86	10.8049	10.3291	10.7824	10.3221	10.1378	10.2968	Detected	Detected	Detected	Detected	Detected	Detected	NM_027203	chr7:3611808-3611749	Leng1	Mus musculus leukocyte receptor cluster (LRC) member 1 (Leng1), mRNA [NM_027203]	GO:0008150|GO:0003674|GO:0005575	NM_027203	Mm.389782	69757
A_55_P1956642	0.559592	9.75853	18.8666	5.95277	41.2595	29.9107	35.8894	4.10892	3.93668	3.52197	4.6078	5.04136	4.43107	Detected	Compromised	Detected	Compromised	Compromised	Detected	NM_001198809	chr2:10359731-10359790	Sfmbt2	Mus musculus Scm-like with four mbt domains 2 (Sfmbt2), transcript variant 3, mRNA [NM_001198809]	GO:0008150|GO:0003674|GO:0005575	NM_001198809	Mm.329991	353282
A_55_P2035439	1.18581	13185.9	16102.5	13249.3	16855.6	14755.6	16587.9	13.9558	14.0723	13.9653	13.8376	13.5858	13.8325	Detected	Detected	Detected	Detected	Detected	Detected	NM_013840	chrX:20529124-20529065	Uxt	Mus musculus ubiquitously expressed transcript (Uxt), mRNA [NM_013840]	GO:0051297|GO:0005813|GO:0048487|GO:0000226|GO:0005634|GO:0005856	NM_013840	Mm.34779	22294
A_51_P105709	1.01659	43.1279	63.0657	43.1573	86.9963	78.0679	87.5796	5.99649	6.01737	6.00522	5.79895	6.30946	5.83943	Detected	Detected	Detected	Detected	Detected	Detected	NM_027182	chr13:74050175-74050116	Trip13	Mus musculus thyroid hormone receptor interactor 13 (Trip13), mRNA [NM_027182]	GO:0005515|GO:0017111|GO:0048477|GO:0000239|GO:0007286|GO:0001556|GO:0007283|GO:0005524|GO:0030154|GO:0042802|GO:0006302|GO:0007126|GO:0007144|GO:0000166|GO:0001673|GO:0007130|GO:0007141|GO:0007131	NM_027182	Mm.275095	69716
A_55_P1995135	1.05727	88.6723	125.003	89.9406	170.375	135.975	168.899	6.98471	7.02799	7.00522	6.86475	7.03622	6.87593	Detected	Detected	Detected	Detected	Detected	Detected	NM_027195	chr4:148319162-148319221	Casz1	Mus musculus castor homolog 1, zinc finger (Drosophila) (Casz1), transcript variant 2, mRNA [NM_027195]	GO:0005622|GO:0008150|GO:0003674|GO:0006355|GO:0005737|GO:0005488|GO:0008270|GO:0005634|GO:0003677|GO:0046872|GO:0006351|GO:0043231	NM_027195	Mm.233879	69743
A_51_P355829	0.886938	44.5409	61.626	46.5335	122.942	62.5222	115.899	6.04085	5.9838	6.10325	6.34914	6.02309	6.27497	Detected	Detected	Detected	Detected	Detected	Detected	NM_010504	chr4:88487994-88488053	Ifna4	Mus musculus interferon alpha 4 (Ifna4), mRNA [NM_010504]	GO:0006952|GO:0005576|GO:0009615|GO:0005615|GO:0005125|GO:0005126	NM_010504	Mm.377088	15967
A_55_P2143851	1.15818	15949.2	12102.7	15919.4	17868.4	15402.5	17142.3	14.2151	13.6576	14.2199	13.9209	13.6495	13.8865	Detected	Detected	Detected	Detected	Detected	Detected	NM_001005424	chr2:25430995-25430936	Gm996	Mus musculus predicted gene 996 (Gm996), mRNA [NM_001005424]	GO:0008150|GO:0003674|GO:0005575	NM_001005424	Mm.379511	381353
A_55_P2158181	1.42413	26.8753	52.3066	22.6928	46.7696	27.0258	51.1644	5.37074	5.71732	5.15771	4.81037	4.9129	4.99226	Detected	Compromised	Detected	Detected	Detected	Detected	NM_146825	chr9:20091021-20091080	Olfr39	Mus musculus olfactory receptor 39 (Olfr39), mRNA [NM_146825]	GO:0007608|GO:0007165|GO:0004984|GO:0007186|GO:0004930|GO:0004872|GO:0016021|GO:0004871	NM_146825	Mm.223248	258822
A_55_P1995173	1.09792	6254.88	6024.51	6344.07	8238.89	7194.39	8153.97	12.9169	12.6485	12.9368	12.7815	12.5291	12.7872	Detected	Detected	Detected	Detected	Detected	Detected	NM_013614	chr12:17557831-17557890	Odc1	Mus musculus ornithine decarboxylase, structural 1 (Odc1), mRNA [NM_013614]	GO:0008284|GO:0006596|GO:0004586|GO:0001822|GO:0008152|GO:0006595|GO:0016831|GO:0009446|GO:0016829|GO:0005829	NM_013614	Mm.34102	18263
A_51_P368713	0.849279	2589.72	4086.31	2575.8	4901.77	5500.13	4812.31	11.6886	12.0782	11.6811	12.0102	12.1424	12.0023	Detected	Detected	Detected	Detected	Detected	Detected	NM_026617	chr10:119657822-119659102	Tmbim4	Mus musculus transmembrane BAX inhibitor motif containing 4 (Tmbim4), mRNA [NM_026617]	GO:0008150|GO:0003674|GO:0016020|GO:0016021|GO:0005575	NM_026617	Mm.157426	68212
A_55_P2038573	0.963253	10354.6	10662.3	10178.7	14972.9	14095	14454.4	13.6104	13.4728	13.594	13.6718	13.5266	13.6409	Detected	Detected	Detected	Detected	Detected	Detected		chrX:098995962-098995903
A_55_P2150697	1.58548	1503.91	1706.24	1508.9	1072.77	2942.97	1042.06	10.9468	10.7879	10.955	9.74886	11.2233	9.72276	Detected	Detected	Detected	Detected	Detected	Detected	NM_028719	chr9:104935202-104935261	Cpne4	Mus musculus copine IV (Cpne4), mRNA [NM_028719]	GO:0008150|GO:0003674|GO:0005575	NM_028719	Mm.326240	74020
A_51_P487999	1.25061	25.1547	26.3393	22.5231	43.0785	23.0779	41.466	5.28743	4.56422	5.14763	4.68123	4.69893	4.65121	Detected	Compromised	Detected	Detected	Detected	Detected	NM_028232	chr17:53815496-53815437	Sgol1	Mus musculus shugoshin-like 1 (S. pombe) (Sgol1), mRNA [NM_028232]	GO:0000780|GO:0010457|GO:0005813|GO:0005694|GO:0030892|GO:0005634|GO:0003674|GO:0007067|GO:0000922|GO:0005737|GO:0007049|GO:0007059|GO:0045132|GO:0000776|GO:0000779|GO:0008608|GO:0005856|GO:0000775|GO:0051301	NM_028232	Mm.153202	72415
A_55_P2144481	0.989067	54.4697	88.5401	50.3842	139.974	61.2339	138.352	6.31699	6.5236	6.21155	6.54958	5.99649	6.55365	Detected	Detected	Detected	Detected	Detected	Detected		chrX:71816037-71815978		olfactory receptor 1326, pseudogene 1 [Source:MGI Symbol;Acc:MGI:3031160] [ENSMUST00000059880]
A_51_P114062	0.845672	5312.31	8045.2	5281.96	10556.4	9120.27	10362.1	12.6804	13.0728	12.6735	13.1403	12.8777	13.1341	Detected	Detected	Detected	Detected	Detected	Detected	NM_019681	chr2:31150630-31150689	Ncs1	Mus musculus neuronal calcium sensor 1 (Ncs1), mRNA [NM_019681]	GO:0030424|GO:0005794|GO:0030054|GO:0051927|GO:0005886|GO:0048015|GO:0005509|GO:0045202|GO:0031045|GO:0031410|GO:0030425|GO:0005829|GO:0043231|GO:0045921|GO:0005737|GO:0016020|GO:0050806|GO:0045211|GO:0010975	NM_019681	Mm.249318	14299
A_55_P2127204	0.869622	2408.92	3498.58	2414.84	4673.92	4301.51	4545.57	11.5933	11.8472	11.5956	11.9428	11.7777	11.9202	Detected	Detected	Detected	Detected	Detected	Detected	NM_146137	chr3:107994625-107994684	Amigo1	Mus musculus adhesion molecule with Ig like domain 1 (Amigo1), transcript variant 1, mRNA [NM_146137]	GO:0042552|GO:0007275|GO:0007409|GO:0030154|GO:0007399|GO:0003674|GO:0007413|GO:0016020|GO:0016021|GO:0050772|GO:0007155|GO:0007156|GO:0007157	NM_146137	Mm.275752	229715
A_55_P2157448	0.896276	661.771	1601.72	659.455	1845.99	980.055	1820.78	9.8018	10.6895	9.79705	10.5556	9.65358	10.5532	Detected	Detected	Detected	Detected	Detected	Detected	NM_198018	chr11:76232665-76232606	Abr	Mus musculus active BCR-related gene (Abr), transcript variant 1, mRNA [NM_198018]	GO:0043314|GO:0008624|GO:0030336|GO:0042472|GO:0030036|GO:0005886|GO:0035023|GO:0006915|GO:0005829|GO:0035556|GO:0005085|GO:0005622|GO:0007165|GO:0050766|GO:0007420|GO:0050728|GO:0050885|GO:0032496|GO:0005089|GO:0030675|GO:0005096	NM_198018	Mm.258939	109934
A_55_P2117928	1.02011	1869.25	1715.74	1872.24	2606.17	2564.4	2593.09	11.2401	10.7967	11.2435	11.0797	11.0269	11.0874	Detected	Detected	Detected	Detected	Detected	Detected	NM_010753	chr5:34519382-34519323	Mxd4	Mus musculus Max dimerization protein 4 (Mxd4), mRNA [NM_010753]	GO:0005515|GO:0045892|GO:0003677	NM_010753	Mm.259260	17122
A_55_P2111782	1.04308	3629.38	4373.16	3643.49	5703.65	4610.29	5452.93	12.1543	12.1813	12.1579	12.2416	11.875	12.1943	Detected	Detected	Detected	Detected	Detected	Detected		chr4:153978566-153978625
A_55_P2068891	0.985698	60.4409	64.4732	58.6708	128.748	72.9049	120.869	6.45999	6.05026	6.42198	6.42224	6.22755	6.34478	Detected	Detected	Detected	Detected	Detected	Detected	NM_028460	chr3:87564206-87564147	Pear1	Mus musculus platelet endothelial aggregation receptor 1 (Pear1), transcript variant 1, mRNA [NM_028460]	GO:0003674|GO:0016020|GO:0005886|GO:0043654|GO:0001891|GO:0016021	NM_028460	Mm.158962	73182
A_51_P122055	1.03227	25.8818	25.9043	20.315	50.8037	25.2841	49.8546	5.32218	4.53387	5.01672	4.95272	4.82963	4.95297	Detected	Compromised	Detected	Compromised	Detected	Detected	NM_138582	chr17:35163610-35163669	D17H6S56E-3	Mus musculus DNA segment, Chr 17, human D6S56E 3 (D17H6S56E-3), mRNA [NM_138582]	GO:0005576	NM_138582	Mm.56895	27762
A_51_P371745	1.26959	44.4745	88.7886	42.0775	91.6238	45.0729	99.9578	6.03891	6.5273	5.96773	5.87944	5.58043	6.04099	Detected	Detected	Detected	Detected	Detected	Detected	AF399829	chr11:46569677-46569736	Havcr1	Mus musculus strain BALB/c TIM1 mRNA, complete cds. [AF399829]	GO:0045335|GO:0016020|GO:0009986|GO:0004872|GO:0016021|GO:0006911|GO:0005615		Mm.17771	171283
A_55_P2185900	0.831005	86.5406	113.653	88.4428	235.612	123.524	228.432	6.94891	6.88903	6.98421	7.37012	6.91107	7.34217	Detected	Detected	Detected	Detected	Detected	Detected	NM_032002	chr9:55068089-55068030	Nrg4	Mus musculus neuregulin 4 (Nrg4), mRNA [NM_032002]	GO:0016020|GO:0005886|GO:0005625|GO:0005576|GO:0016021|GO:0008083	NM_032002	Mm.443874	83961
A_51_P122649	1.35702	122.663	154.15	126.375	175.945	148.027	170.976	7.45726	7.32951	7.49579	6.91378	7.15319	6.89427	Detected	Detected	Detected	Detected	Detected	Detected	NM_027299	chr12:109928560-109928501	Degs2	Mus musculus degenerative spermatocyte homolog 2 (Drosophila), lipid desaturase (Degs2), transcript variant 1, mRNA [NM_027299]	GO:0006629|GO:0006667|GO:0008610|GO:0005783|GO:0030148|GO:0000170|GO:0016020|GO:0005789|GO:0016491|GO:0006633|GO:0016021|GO:0016705|GO:0046513|GO:0042284|GO:0055114	NM_027299	Mm.207605	70059
A_55_P2132517	1.0885	2287.16	3037.51	2285.5	3226.46	3508.79	3294.27	11.526	11.6402	11.5236	11.4023	11.4731	11.4473	Detected	Detected	Detected	Detected	Detected	Detected	NM_133708	chr1:75439491-75439550	Gmppa	Mus musculus GDP-mannose pyrophosphorylase A (Gmppa), mRNA [NM_133708]	GO:0003674|GO:0009058|GO:0000166|GO:0016779|GO:0005575|GO:0006488|GO:0005525|GO:0016740|GO:0004475	NM_133708	Mm.23951	69080
A_55_P2166602	0.982618	365.859	533.818	372.513	663.508	670.901	635.356	8.96732	9.09656	8.996	9.02597	9.13364	8.97616	Detected	Detected	Detected	Detected	Detected	Detected	NM_001044386	chrX:91322245-91322186	Zfx	Mus musculus zinc finger protein X-linked (Zfx), transcript variant 1, mRNA [NM_001044386]	GO:0006355|GO:0016265|GO:0005634|GO:0007283|GO:0009790|GO:0009791|GO:0003676|GO:0048599|GO:0003677|GO:0007281|GO:0046872|GO:0006351|GO:0048872|GO:0005622|GO:0009566|GO:0001541|GO:0035264|GO:0007610|GO:0008270	NM_001044386	Mm.919	22764
A_52_P615375	1.35296	5392.79	6130.79	5428.42	5269.73	7071.33	5307.46	12.6983	12.677	12.7111	12.1242	12.5043	12.1496	Detected	Detected	Detected	Detected	Detected	Detected	NM_178218	chr11:58768954-58769013	Hist3h2a	Mus musculus histone cluster 3, H2a (Hist3h2a), mRNA [NM_178218]	GO:0008150|GO:0003674|GO:0005694|GO:0006334|GO:0005634|GO:0005575|GO:0000786|GO:0003677	NM_178218	Mm.212549	319162
A_51_P333965	0.940448	915.601	1288.42	919.282	1592.1	1778.16	1585.35	10.2676	10.3726	10.2703	10.3352	10.4927	10.3484	Detected	Detected	Detected	Detected	Detected	Detected	NM_025902	chr3:135070200-135070141	Cisd2	Mus musculus CDGSH iron sulfur domain 2 (Cisd2), mRNA [NM_025902]	GO:0048471|GO:0051536|GO:0000422|GO:0051537|GO:0005783|GO:0006914|GO:0005741|GO:0010259|GO:0046872|GO:0042803|GO:0043231|GO:0005739|GO:0044444|GO:0043234|GO:0016020|GO:0005789|GO:0010506|GO:0016021	NM_025902	Mm.269993	67006
A_51_P106059	1.11891	532.187	483.325	529.23	727.673	668.477	718.534	9.49173	8.95237	9.48852	9.15976	9.12789	9.15867	Detected	Detected	Detected	Detected	Detected	Detected	NM_009423	chr11:77972972-77972913	Traf4	Mus musculus TNF receptor associated factor 4 (Traf4), mRNA [NM_009423]	GO:0004842|GO:0090073|GO:0030054|GO:0016567|GO:0019901|GO:0005886|GO:0007585|GO:0050699|GO:0030323|GO:0046330|GO:0006915|GO:0042981|GO:0005634|GO:0007275|GO:0046872|GO:0007165|GO:0005737|GO:0016020|GO:0045860|GO:0004872|GO:0008270|GO:0005923|GO:0005856	NM_009423	Mm.390418	22032
A_55_P2009069	0.62395	13374.1	28685.1	13216	33569.3	42867.7	33257	13.9767	14.9174	13.9603	14.8597	15.1591	14.8771	Detected	Detected	Detected	Detected	Detected	Detected	BC010676	chr3:51048571-51048630	Ccrn4l	CCR4 carbon catabolite repression 4-like (S. cerevisiae) [Source:MGI Symbol;Acc:MGI:109382] [ENSMUST00000144826]	GO:0048511		Mm.474995	12457
A_52_P308465	0.902566	850.093	1352.5	812.417	1721.83	1458.71	1739.59	10.1628	10.4421	10.0952	10.4519	10.2069	10.485	Detected	Detected	Detected	Detected	Detected	Detected	NM_172775	chr9:109021856-109021915	Plxnb1	Mus musculus plexin B1 (Plxnb1), mRNA [NM_172775]	GO:0005515|GO:0051056|GO:0005886|GO:0008360|GO:0007275|GO:0002116|GO:0005622|GO:0007165|GO:0051493|GO:0016020|GO:0017154|GO:0005887|GO:0071526|GO:0004872|GO:0050772|GO:0016021|GO:0005096	NM_172775	Mm.53862	235611
A_51_P378856	0.896779	3366.83	5187.36	3326.19	6348.85	5793.52	6167.21	12.0588	12.4269	12.0441	12.4069	12.2199	12.3745	Detected	Detected	Detected	Detected	Detected	Detected	NM_019703	chr13:6583872-6581718	Pfkp	Mus musculus phosphofructokinase, platelet (Pfkp), mRNA [NM_019703]	GO:0070095|GO:0005625|GO:0003824|GO:0005524|GO:0046872|GO:0006096|GO:0005829|GO:0016310|GO:0005737|GO:0030388|GO:0000166|GO:0051289|GO:0016301|GO:0008152|GO:0046835|GO:0006002|GO:0016740|GO:0003872|GO:0005945	NM_019703	Mm.273874	56421
A_51_P115953	0.987315	253.45	299.115	256.604	408.407	533.09	393.594	8.466	8.26555	8.48048	8.24569	8.81172	8.20988	Detected	Detected	Detected	Detected	Detected	Detected	NM_001134697	chr18:57637225-57637284	Ctxn3	Mus musculus cortexin 3 (Ctxn3), mRNA [NM_001134697]	GO:0008150|GO:0003674|GO:0016020|GO:0031224|GO:0016021|GO:0005575	NM_001134697	Mm.57415	629147
A_55_P2094616	1.18871	201.547	227.76	195.959	288.215	278.788	288.216	8.14521	7.87534	8.10377	7.69991	7.9604	7.71583	Detected	Detected	Detected	Detected	Detected	Detected	AK017939	chr2:33114974-33114915	Ralgps1	Ral GEF with PH domain and SH3 binding motif 1 [Source:MGI Symbol;Acc:MGI:1922008] [ENSMUST00000113164]	GO:0005622|GO:0005085|GO:0008150|GO:0003674|GO:0005737|GO:0016020|GO:0005886|GO:0007264|GO:0005575			241308
A_52_P413394	0.889408	668.254	2172.05	673.772	1839.67	1423.61	1850.77	9.81695	11.1483	9.82495	10.5514	10.1672	10.5788	Detected	Detected	Detected	Detected	Detected	Detected	NM_011148	chr5:92657710-92656232	Ppef2	Mus musculus protein phosphatase, EF hand calcium-binding domain 2 (Ppef2), mRNA [NM_011148]	GO:0030145|GO:0005506|GO:0005509|GO:0051879|GO:0031435|GO:0010801|GO:0046872|GO:0043409|GO:0050906|GO:0016787|GO:0016311|GO:0030544|GO:0004721|GO:0004722|GO:0007601|GO:0050896	NM_011148	Mm.87155	19023
A_55_P2044587	0.74683	134.807	300.939	135.584	411.591	337.442	401.048	7.5808	8.27466	7.59261	8.25857	8.21459	8.23835	Detected	Detected	Detected	Detected	Detected	Detected	NM_021377	chr19:50227604-50227545	Sorcs1	Mus musculus VPS10 domain receptor protein SORCS 1 (Sorcs1), mRNA [NM_021377]	GO:0016020|GO:0016021	NM_021377	Mm.313672	58178
A_52_P221804	0.647036	558.215	1491.37	570.367	1616.53	2352.07	1598.2	9.55806	10.5862	9.58857	10.3638	10.8946	10.3587	Detected	Detected	Detected	Detected	Detected	Detected	NM_030731	chr13:104991894-104991953	Trim23	Mus musculus tripartite motif-containing 23 (Trim23), mRNA [NM_030731]	GO:0004842|GO:0016567|GO:0005794|GO:0016874|GO:0003924|GO:0005634|GO:0005525|GO:0005765|GO:0005764|GO:0046872|GO:0005622|GO:0006184|GO:0006471|GO:0005737|GO:0016020|GO:0000139|GO:0000166|GO:0008270|GO:0019003	NM_030731	Mm.244190	81003
A_55_P2235387	1.03919	16.5024	29.8623	11.6031	45.7144	14.3435	47.546	4.73737	4.79138	4.32872	4.77395	4.04125	4.87591	Compromised	Compromised	Detected	Compromised	Detected	Detected	AK079318	chr11:77911970-77912029	BC017647	Mus musculus 16 days neonate cerebellum cDNA, RIKEN full-length enriched library, clone:9630020I17 product:unclassifiable, full insert sequence. [AK079318]	GO:0008150|GO:0003674|GO:0005575			216971
A_55_P2345726	1.02823	17.3083	31.1954	20.4348	47.5287	28.0805	44.5969	4.79525	4.86685	5.02495	4.83404	4.96184	4.77069	Detected	Compromised	Detected	Compromised	Detected	Detected	AK050844	chr3:127819994-127819935	D030025E07Rik	Mus musculus 9 days embryo whole body cDNA, RIKEN full-length enriched library, clone:D030025E07 product:unclassifiable, full insert sequence. [AK050844]	GO:0008150|GO:0003674|GO:0005575		Mm.209170	402774
A_55_P2085445	1.14854	37.2905	61.5201	30.6355	82.4385	37.1424	79.6509	5.80536	5.98069	5.54888	5.71503	5.3257	5.69482	Detected	Detected	Detected	Detected	Detected	Detected	NM_054094	chr7:126798951-126799010	Acsm1	Mus musculus acyl-CoA synthetase medium-chain family member 1 (Acsm1), mRNA [NM_054094]	GO:0006629|GO:0016874|GO:0003824|GO:0005525|GO:0005524|GO:0047760|GO:0046872|GO:0005739|GO:0015645|GO:0000166|GO:0005759|GO:0008152|GO:0006631|GO:0006633|GO:0003996	NM_054094	Mm.427560	117147
A_52_P512553	0.965897	479.389	640.092	477.359	883.017	773.31	844.541	9.34093	9.36586	9.33855	9.46689	9.31923	9.40939	Detected	Detected	Detected	Detected	Detected	Detected	NM_001111111	chr7:108439146-108438916	Atg16l2	Mus musculus autophagy related 16 like 2 (S. cerevisiae) (Atg16l2), mRNA [NM_001111111]	GO:0008150|GO:0003674|GO:0005737|GO:0006914|GO:0006810|GO:0005575|GO:0015031	NM_001111111	Mm.275744	73683
A_55_P1972426	1.23369	885.232	1048.45	883.266	1049.57	1382.57	1064.14	10.2207	10.0735	10.2184	9.71796	10.132	9.75375	Detected	Detected	Detected	Detected	Detected	Detected	NM_028303	chrX:97818337-97818278	Pdzd11	Mus musculus PDZ domain containing 11 (Pdzd11), mRNA [NM_028303]	GO:0016323|GO:0008150|GO:0008022|GO:0005829	NM_028303	Mm.291607	72621
A_51_P509679	1.27675	2955.49	63.5491	2980.56	1104.89	708.635	1055.57	11.8762	6.02816	11.8923	9.79411	9.20351	9.74162	Detected	Detected	Detected	Detected	Detected	Detected	XM_003085465	chr12:114497044-114496985		PREDICTED: Mus musculus immunoglobulin heavy chain (J558 family) (Igh-VJ558), mRNA [XM_003085465]		XM_003085465	Mm.458003
A_51_P219721	1.15324	32617.6	31062.8	32546.4	34743.9	38410.2	33739.7	15.1815	15.0387	15.1863	14.9136	14.9811	14.8947	Detected	Detected	Detected	Detected	Detected	Detected	NM_025942	chr2:72931313-72931254	Ola1	Mus musculus Obg-like ATPase 1 (Ola1), transcript variant 1, mRNA [NM_025942]	GO:0005622|GO:0005737|GO:0016787|GO:0006200|GO:0000166|GO:0005525|GO:0005524	NM_025942	Mm.22661	67059
A_55_P2067623	1.73734	7829.89	9090.58	7836.97	6051.24	8084.61	5832.31	13.2312	13.2541	13.2329	12.3322	12.7018	12.2936	Detected	Detected	Detected	Detected	Detected	Detected	XR_106397	chr11:95559193-95559134		predicted gene 9796 [Source:MGI Symbol;Acc:MGI:3648412] [ENSMUST00000062249]		XR_106397	Mm.225144
A_51_P273064	1.21486	24.0014	23.6601	22.8742	41.889	19.4019	46.4829	5.22383	4.3731	5.16748	4.63785	4.44873	4.83546	Compromised	Compromised	Detected	Detected	Detected	Detected	NM_146565	chr9:18941459-18941518	Olfr837	Mus musculus olfactory receptor 837 (Olfr837), mRNA [NM_146565]	GO:0007608|GO:0007165|GO:0004984|GO:0007186|GO:0004930|GO:0004872|GO:0016021|GO:0004871	NM_146565	Mm.377567	258558
A_51_P320980	1.20439	1135.16	1268	1127.12	1464.83	1517.68	1426.55	10.5644	10.3525	10.5537	10.2096	10.2681	10.188	Detected	Detected	Detected	Detected	Detected	Detected	NM_053198	chr19:60914886-60914827	Sfxn4	Mus musculus sideroflexin 4 (Sfxn4), mRNA [NM_053198]	GO:0005739|GO:0008150|GO:0003674	NM_053198	Mm.48179	94281
A_55_P1952411	0.982633	45.2925	41.3432	44.4772	99.4729	42.2193	98.6512	6.06365	5.33482	6.04494	6.00822	5.4902	6.02082	Detected	Detected	Detected	Detected	Detected	Detected		chrX:163739122-163739063
A_55_P2004536	0.879393	42.8017	35.7378	34.3088	94.8603	43.6112	89.1895	5.98484	5.09641	5.69841	5.93385	5.5358	5.86626	Detected	Detected	Detected	Detected	Detected	Detected	NM_010649	chr6:129994094-129994035	Klra4	Mus musculus killer cell lectin-like receptor, subfamily A, member 4 (Klra4), mRNA [NM_010649]	GO:0007165|GO:0016020|GO:0005488|GO:0005529|GO:0004872|GO:0016021|GO:0007155|GO:0009897	NM_010649	Mm.333431	16635
A_55_P1959753	1.60265	2134.11	1525.25	2160.61	1822.02	1643.24	1797.62	11.428	10.6185	11.4484	10.5367	10.38	10.5367	Detected	Detected	Detected	Detected	Detected	Detected		chr16:16885499-16885558	Top3b	topoisomerase (DNA) III beta [Source:MGI Symbol;Acc:MGI:1333803] [ENSMUST00000118424]	GO:0003916|GO:0000793|GO:0003917|GO:0007059|GO:0000166|GO:0005694|GO:0016853|GO:0006265|GO:0005524|GO:0003677			21976
A_55_P1992019	1.02514	5480.34	5364.41	5505.34	7662.11	6915.04	7467.74	12.7269	12.4725	12.7316	12.6807	12.4775	12.6654	Detected	Detected	Detected	Detected	Detected	Detected	NM_001083119	chr4:131324432-131324373	Ptpru	Mus musculus protein tyrosine phosphatase, receptor type, U (Ptpru), transcript variant 2, mRNA [NM_001083119]	GO:0030336|GO:0030054|GO:0008285|GO:0005886|GO:0008013|GO:0035335|GO:0030154|GO:0016791|GO:0034109|GO:0016337|GO:0006470|GO:0016787|GO:0016020|GO:0005911|GO:0034394|GO:0016311|GO:0004721|GO:0004872|GO:0016021|GO:0007155|GO:0060070|GO:0045892|GO:0004725	NM_001083119	Mm.4860	19273
A_51_P125691	0.948719	129.309	196.032	128.16	262.491	253.676	262.521	7.52248	7.67215	7.51454	7.53746	7.83758	7.56198	Detected	Detected	Detected	Detected	Detected	Detected	NM_028023	chr12:114059030-114058971	Cdca4	Mus musculus cell division cycle associated 4 (Cdca4), mRNA [NM_028023]	GO:0008150|GO:0003674|GO:0005634	NM_028023	Mm.313185	71963
A_51_P134262	1.39384	1347.98	1461.08	1390.32	1540.4	1437.84	1515.4	10.7911	10.5561	10.8396	10.2874	10.1822	10.28	Detected	Detected	Detected	Detected	Detected	Detected	NR_027956	chr11:105041225-105041166	1700052K11Rik	Mus musculus RIKEN cDNA 1700052K11 gene (1700052K11Rik), non-coding RNA [NR_027956]	GO:0008150|GO:0003674|GO:0005575	NR_027956	Mm.351426	73431
A_51_P283447	0.895269	23.9897	22.8778	21.5424	55.9693	25.8472	55.7034	5.22349	4.3026	5.08677	5.10271	4.85831	5.13066	Detected	Compromised	Detected	Detected	Detected	Detected	NM_146431	chr14:53030043-53029984	Olfr1510	Mus musculus olfactory receptor 1510 (Olfr1510), mRNA [NM_146431]	GO:0007608|GO:0004984|GO:0007186|GO:0016021	NM_146431	Mm.377492	258423
A_51_P128648	1.02476	28624.5	30915.3	28648.3	36122.6	39465.8	35407.9	15.0152	15.0327	15.022	14.9689	15.024	14.9711	Detected	Detected	Detected	Detected	Detected	Detected	NM_025899	chr7:127802599-127802658	Uqcrc2	Mus musculus ubiquinol cytochrome c reductase core protein 2 (Uqcrc2), mRNA [NM_025899]	GO:0070469|GO:0005743|GO:0005750|GO:0003824|GO:0032403|GO:0046872|GO:0005739|GO:0008150|GO:0016020|GO:0006508|GO:0006810|GO:0008270|GO:0004222|GO:0022900	NM_025899	Mm.334206	67003
A_51_P253633	1.02528	1679.56	2231.16	1656.57	2587.45	2717.22	2577.9	11.0971	11.1904	11.0785	11.069	11.1111	11.0778	Detected	Detected	Detected	Detected	Detected	Detected	NM_023514	chr1:42956365-42960169	Mrps9	Mus musculus mitochondrial ribosomal protein S9 (Mrps9), nuclear gene encoding mitochondrial protein, mRNA [NM_023514]	GO:0005739|GO:0005622|GO:0003735|GO:0030529|GO:0005840|GO:0006412	NM_023514	Mm.252982	69527
A_55_P2112230	1.04936	10058.3	9669.76	10330.5	13709.8	11671.8	13472.7	13.5714	13.3362	13.6123	13.5361	13.2439	13.5313	Detected	Detected	Detected	Detected	Detected	Detected	NM_024229	chr11:120471461-120471402	Pcyt2	Mus musculus phosphate cytidylyltransferase 2, ethanolamine (Pcyt2), mRNA [NM_024229]	GO:0004306|GO:0009058|GO:0016779|GO:0008654|GO:0003824|GO:0016740	NM_024229	Mm.21439	68671
A_51_P100997	1.14406	82.3706	112.92	82.892	142.686	122.984	141.134	6.88321	6.87863	6.89602	6.58346	6.90647	6.58545	Detected	Detected	Detected	Detected	Detected	Detected	NM_201363	chr1:109167973-109167914	Serpinb3c	Mus musculus serine (or cysteine) peptidase inhibitor, clade B, member 3C (Serpinb3c), mRNA [NM_201363]	GO:0030162|GO:0010951|GO:0005515|GO:0004867|GO:0005576	NM_201363	Mm.337362	381286
A_51_P327778	0.641249	2147.01	5084.71	2103.85	5810	7591.48	5785.2	11.4363	12.3946	11.4076	12.2708	12.6058	12.285	Detected	Detected	Detected	Detected	Detected	Detected	NM_011070	chr1:173286721-173286866	Pfdn2	Mus musculus prefoldin 2 (Pfdn2), mRNA [NM_011070]	GO:0003674|GO:0006457|GO:0016272|GO:0051082|GO:0005829	NM_011070	Mm.10756	18637
A_55_P1953028	0.888988	581.922	745.702	577.821	1129.71	970.784	1131.45	9.61997	9.57393	9.60829	9.82547	9.63922	9.84679	Detected	Detected	Detected	Detected	Detected	Detected	NM_011614	chr11:69500401-69500342	Tnfsf12	Mus musculus tumor necrosis factor (ligand) superfamily, member 12 (Tnfsf12), mRNA [NM_011614]	GO:0008219|GO:0048471|GO:0005576	NM_011614	Mm.8983	21944
A_51_P179697	0.888587	1973.97	3020.82	1963.65	3699.98	3865.06	3541.57	11.3195	11.6313	11.3133	11.6014	11.6181	11.5558	Detected	Detected	Detected	Detected	Detected	Detected	NM_026884	chr7:133973476-133973535	Fam57b	Mus musculus family with sequence similarity 57, member B (Fam57b), transcript variant 2, mRNA [NM_026884]	GO:0008150|GO:0003674|GO:0016020|GO:0005783|GO:0016021	NM_026884	Mm.440393	68952
A_55_P2090535	0.814259	46.2951	117.297	46.814	152.268	92.937	160.99	6.09152	6.93741	6.11039	6.68779	6.54006	6.80079	Detected	Detected	Detected	Detected	Detected	Detected	NM_146153	chr4:125849065-125849006	Thrap3	Mus musculus thyroid hormone receptor associated protein 3 (Thrap3), mRNA [NM_146153]	GO:0003712|GO:0006355|GO:0001104|GO:0006367|GO:0006366|GO:0003713|GO:0005634|GO:0005524|GO:0006351|GO:0043231|GO:0046966|GO:0000166|GO:0030518|GO:0045944|GO:0016592|GO:0004872|GO:0045893|GO:0030521	NM_146153	Mm.236211	230753
A_52_P16752	0.737334	33.6934	79.6639	37.4763	132.929	71.4385	132.919	5.66759	6.36302	5.81163	6.46967	6.20048	6.49092	Detected	Detected	Detected	Detected	Detected	Detected	NM_023617	chr1:58245203-58245262	Aox3	Mus musculus aldehyde oxidase 3 (Aox3), mRNA [NM_023617]	GO:0004031|GO:0051536|GO:0051537|GO:0009055|GO:0005575|GO:0046872|GO:0055114|GO:0030151	NM_023617	Mm.20108	71724
A_55_P2052420	1.09726	4395.25	3812.05	4395.48	5748.14	4697.53	5663.57	12.4189	11.9754	12.4158	12.2544	11.9027	12.2512	Detected	Detected	Detected	Detected	Detected	Detected	NM_028385	chr6:113103335-113103394	Setd5	Mus musculus SET domain containing 5 (Setd5), mRNA [NM_028385]	GO:0008150|GO:0003674|GO:0005575	NM_028385	Mm.367159	72895
A_55_P2097483	0.927042	24.8453	67.018	28.1155	80.3046	52.2162	80.1034	5.27339	6.11589	5.43697	5.67424	5.77703	5.70286	Detected	Detected	Detected	Detected	Detected	Detected	AK014021	chr2:110012625-110012684	Ccdc34	Mus musculus 13 days embryo head cDNA, RIKEN full-length enriched library, clone:3110007N16 product:weakly similar to NY-REN-41 ANTIGEN (FRAGMENT) [Homo sapiens], full insert sequence. [AK014021]	GO:0008150|GO:0003674|GO:0005575		Mm.181767	68201
A_51_P428483	0.88004	16.5083	43.9608	14.0884	47.5617	34.1689	59.6764	4.73787	5.43896	4.55764	4.83546	5.21138	5.24071	Detected	Compromised	Detected	Compromised	Detected	Detected	NM_181849	chr3:82846393-82846334	Fgb	Mus musculus fibrinogen beta chain (Fgb), mRNA [NM_181849]	GO:0051258|GO:0043499|GO:0005886|GO:0051087|GO:0005102|GO:0005577|GO:0030168|GO:0005576|GO:0005615|GO:0051592|GO:0007165|GO:0007596|GO:0031091|GO:0030674|GO:0005938|GO:0009897	NM_181849	Mm.30063	110135
A_51_P455897	0.794756	23.1649	41.443	21.7189	73.7718	33.4372	89.8413	5.17094	5.33823	5.09839	5.54058	5.18518	5.87605	Detected	Compromised	Detected	Compromised	Detected	Detected	NM_144526	chr11:71860513-71860572	Fam64a	Mus musculus family with sequence similarity 64, member A (Fam64a), mRNA [NM_144526]	GO:0008150|GO:0003674|GO:0005730	NM_144526	Mm.33118	109212
A_52_P337679	0.926257	19082.9	24239.1	19014.6	29482.2	29189.4	29192.4	14.4655	14.6629	14.4714	14.6686	14.5865	14.6764	Detected	Detected	Detected	Detected	Detected	Detected	NM_007597	chr11:50108106-50108047	Canx	Mus musculus calnexin (Canx), transcript variant 1, mRNA [NM_007597]	GO:0005515|GO:0005791|GO:0030424|GO:0005783|GO:0005509|GO:0005529|GO:0032839|GO:0046872|GO:0005737|GO:0043197|GO:0035255|GO:0016020|GO:0006457|GO:0043025|GO:0005788|GO:0005840|GO:0051082|GO:0034185|GO:0016021	NM_007597	Mm.248827	12330
A_51_P202745	1.51309	537.008	598.964	532.57	627.414	452.478	623.508	9.5061	9.27084	9.49624	8.9345	8.60031	8.94591	Detected	Detected	Detected	Detected	Detected	Detected	NM_026083	chr14:75730024-75730083	Zc3h13	Mus musculus zinc finger CCCH type containing 13 (Zc3h13), mRNA [NM_026083]	GO:0008150|GO:0003674|GO:0005575|GO:0046872	NM_026083	Mm.74704	67302
A_51_P117236	1.10673	688.861	769.425	693.118	951.184	1046.67	943.389	9.85579	9.62071	9.86555	9.57951	9.74139	9.58222	Detected	Detected	Detected	Detected	Detected	Detected	NM_009329	chr11:50884589-50884648	Zfp354a	Mus musculus zinc finger protein 354A (Zfp354a), mRNA [NM_009329]	GO:0003700|GO:0007576|GO:0005730|GO:0005634|GO:0000122|GO:0046872|GO:0006351	NM_009329	Mm.4792	21408
A_52_P4869	0.883053	41.5374	62.2491	40.9945	108.399	66.9453	107.931	5.94527	5.99932	5.93256	6.13999	6.11309	6.16236	Detected	Detected	Detected	Detected	Detected	Detected	NM_144827	chr11:94340459-94340400	Spata20	Mus musculus spermatogenesis associated 20 (Spata20), mRNA [NM_144827]	GO:0008150|GO:0003674|GO:0007275|GO:0005576|GO:0007283|GO:0005575|GO:0003824|GO:0030154	NM_144827	Mm.156123	217116
A_55_P2019813	0.96646	168.874	211.776	158.231	339.651	212.827	347.884	7.89009	7.76975	7.80411	7.96949	7.61493	8.02718	Detected	Detected	Detected	Detected	Detected	Detected		chr15:087818883-087818942		Q2T0X0_BURTA (Q2T0X0) ABC transporter, permease protein, partial (3%) [TC1748336]
A_66_P103260	0.971167	62.1535	74.7541	55.9881	131.675	77.1386	133.812	6.49955	6.27497	6.351	6.45375	6.29608	6.50231	Detected	Detected	Detected	Detected	Detected	Detected	AK039813	chr3:94463707-94463766	Gm15234	Mus musculus 0 day neonate thymus cDNA, RIKEN full-length enriched library, clone:A430006A04 product:unclassifiable, full insert sequence. [AK039813]	GO:0008150|GO:0003674|GO:0005575		Mm.443366	100042793
A_55_P2159852	1.23515	257.581	336.563	261.265	364.422	366.2	369.233	8.48942	8.43733	8.50831	8.08092	8.32218	8.11791	Detected	Detected	Detected	Detected	Detected	Detected		chr3:101855473-101855532
A_55_P1992329	0.870025	582.22	980.944	574.602	1133.7	1275.17	1227.19	9.62107	9.98793	9.60061	9.8286	10.0203	9.96333	Detected	Detected	Detected	Detected	Detected	Detected	NM_025508	chr13:45616334-45616393	Gmpr	Mus musculus guanosine monophosphate reductase (Gmpr), mRNA [NM_025508]	GO:0008150|GO:0003674|GO:0008152|GO:0016491|GO:0005575|GO:0003920|GO:0003824|GO:0046872|GO:0009117|GO:0055114	NM_025508	Mm.290802	66355
A_51_P102503	1.01809	2922.74	3528.01	2929.04	4345.37	4495.27	4302.41	11.8619	11.8616	11.8671	11.8356	11.8406	11.8367	Detected	Detected	Detected	Detected	Detected	Detected	NM_175224	chr3:138122199-138122140	Metap1	Mus musculus methionyl aminopeptidase 1 (Metap1), mRNA [NM_175224]	GO:0008150|GO:0003674|GO:0016787|GO:0009987|GO:0004177|GO:0008235|GO:0006508|GO:0008233|GO:0005575|GO:0046872	NM_175224	Mm.26833	75624
A_55_P2081432	1.06045	57.2165	77.3457	64.2659	113.563	94.2494	112.499	6.38647	6.3216	6.54698	6.21554	6.55915	6.22634	Detected	Detected	Detected	Detected	Detected	Detected		chr5:012354766-012354707
A_51_P411271	0.914766	2240.37	2387.72	2266.67	3830.71	3269.55	3791.3	11.498	11.2804	11.5133	11.649	11.3769	11.6513	Detected	Detected	Detected	Detected	Detected	Detected	NM_010902	chr2:75513830-75513771	Nfe2l2	Mus musculus nuclear factor, erythroid derived 2, like 2 (Nfe2l2), mRNA [NM_010902]	GO:0005515|GO:0005813|GO:0006355|GO:0003700|GO:0005886|GO:0019904|GO:0005634|GO:0003677|GO:2000121|GO:0006351|GO:0030968|GO:0045995|GO:0043565|GO:0005737|GO:0030194|GO:0045944|GO:0046983|GO:0034599|GO:0045893|GO:2000379|GO:0000785	NM_010902	Mm.1025	18024
A_51_P489996	0.964358	41.7269	50.2948	36.6733	82.6319	65.9652	82.1226	5.95244	5.65849	5.78332	5.71953	6.09518	5.73661	Detected	Detected	Detected	Detected	Detected	Detected	AF396877	chr1:34239785-34239844	Dst	dystonin [Source:MGI Symbol;Acc:MGI:104627] [ENSMUST00000088270]	GO:0008017|GO:0005515|GO:0030056|GO:0008090|GO:0030018|GO:0030054|GO:0031122|GO:0035371|GO:0007409|GO:0030011|GO:0042995|GO:0042803|GO:0051010|GO:0045111|GO:0005856|GO:0005509|GO:0005178|GO:0005789|GO:0009898|GO:0005925|GO:0031673|GO:0005882|GO:0048471|GO:0005886|GO:0005783|GO:0005634|GO:0005635|GO:0015629|GO:0005737|GO:0014704|GO:0048870|GO:0007010|GO:0015630|GO:0031581|GO:0007050|GO:0007155|GO:…		Mm.478284	13518
A_51_P175601	0.88184	28.824	44.5147	27.4191	84.4672	34.04	91.4816	5.46037	5.45885	5.40293	5.75679	5.20655	5.90304	Detected	Compromised	Detected	Detected	Detected	Detected	NM_175228	chrX:17995715-17995656	4930578C19Rik	Mus musculus RIKEN cDNA 4930578C19 gene (4930578C19Rik), mRNA [NM_175228]	GO:0008150|GO:0003674|GO:0005576|GO:0005575	NM_175228	Mm.159617	75905
A_55_P1963364	1.29286	6128.14	5354.13	6071.73	6133.86	6701.59	6017.33	12.8862	12.4694	12.8797	12.3503	12.4314	12.3419	Detected	Detected	Detected	Detected	Detected	Detected	NM_001134494	chr16:55843384-55843325	Fam55c	Mus musculus family with sequence similarity 55, member C (Fam55c), mRNA [NM_001134494]	GO:0008150|GO:0003674|GO:0005575	NM_001134494	Mm.310635	385658
A_51_P500507	0.743305	890.735	1872.5	902.387	2325.82	2301.39	2282.32	10.2291	10.9166	10.2458	10.9109	10.8651	10.8994	Detected	Detected	Detected	Detected	Detected	Detected	NM_025698	chr18:46747436-46747377	Tmed7	Mus musculus transmembrane emp24 protein transport domain containing 7 (Tmed7), mRNA [NM_025698]	GO:0008150|GO:0003674|GO:0016021|GO:0005575	NM_025698	Mm.296043	66676
A_51_P430766	0.881788	146.417	206.959	146.917	349.261	220.998	343.996	7.69564	7.74375	7.70329	8.01387	7.66347	8.00982	Detected	Detected	Detected	Detected	Detected	Detected	NM_010548	chr1:132920943-132921002	Il10	Mus musculus interleukin 10 (Il10), mRNA [NM_010548]	GO:0010468|GO:0051045|GO:0032715|GO:0060670|GO:0002237|GO:0001818|GO:0050715|GO:0005615|GO:0002740|GO:0045348|GO:0051091|GO:0006955|GO:0006954|GO:0045019|GO:0002904|GO:0044130|GO:0032689|GO:0042742|GO:0002875|GO:0043066|GO:0030886|GO:0042536|GO:0030889|GO:0032720|GO:0051384|GO:0005576|GO:0005141|GO:0005125|GO:0032695|GO:0050728|GO:0032800|GO:0045893|GO:0051930	NM_010548	Mm.874	16153
A_51_P415126	0.959308	361.481	479.663	359.932	665.391	597.119	657.257	8.95293	8.94153	8.94965	9.02956	8.9677	9.02666	Detected	Detected	Detected	Detected	Detected	Detected	NM_031199	chr6:86224838-86224897	Tgfa	Mus musculus transforming growth factor alpha (Tgfa), mRNA [NM_031199]	GO:0005154|GO:0008284|GO:0005886|GO:0005634|GO:0005615|GO:0005829|GO:0000187|GO:0043524|GO:0001948|GO:0007173|GO:0051781|GO:0043526|GO:0004708|GO:0050679|GO:0009986|GO:0045741|GO:0051480|GO:0048523|GO:0006916|GO:0005576|GO:0045840|GO:0001525|GO:0016020|GO:0001934|GO:0016021|GO:0008083|GO:0060749	NM_031199	Mm.137222	21802
A_55_P2036932	0.996871	31.5601	39.0457	30.8229	76.9204	34.2694	72.9464	5.57771	5.23748	5.55574	5.60958	5.21563	5.55929	Detected	Detected	Detected	Detected	Detected	Detected		chr19:003575169-003575228
A_51_P446825	0.706475	1010.49	995.766	1001.1	2174.51	2046.09	2122.32	10.3999	10.0032	10.3854	10.8107	10.6916	10.7901	Detected	Detected	Detected	Detected	Detected	Detected	NM_176952	chr8:37575761-37575820	6430573F11Rik	Mus musculus RIKEN cDNA 6430573F11 gene (6430573F11Rik), mRNA [NM_176952]	GO:0008150|GO:0003674|GO:0008168|GO:0008152|GO:0005575|GO:0032259|GO:0016740	NM_176952	Mm.180924	319582
A_51_P100828	0.650801	4310.09	7414.6	4337.43	10299.8	12834.7	10161.5	12.39	12.9488	12.3997	13.1054	13.384	13.1082	Detected	Detected	Detected	Detected	Detected	Detected	NM_007452	chr19:60940207-60940148	Prdx3	Mus musculus peroxiredoxin 3 (Prdx3), nuclear gene encoding mitochondrial protein, mRNA [NM_007452]	GO:0042542|GO:0008284|GO:0042802|GO:0005739|GO:0005737|GO:0043524|GO:0004601|GO:0051092|GO:0032496|GO:0030099|GO:0051920|GO:0019900|GO:0042744|GO:0043154|GO:0006979|GO:0043027|GO:0033673|GO:0043066|GO:0016209|GO:0019901|GO:0051881|GO:0001893|GO:0008022|GO:0016491|GO:0034614|GO:0007005|GO:0005769|GO:0055114	NM_007452	Mm.29821	11757
A_52_P316474	0.950825	572.722	746.247	574.931	1025.24	964.365	1009.29	9.5946	9.57494	9.60124	9.68231	9.63133	9.67538	Detected	Detected	Detected	Detected	Detected	Detected	NM_009178	chr9:34854493-34854434	St3gal4	Mus musculus ST3 beta-galactoside alpha-2,3-sialyltransferase 4 (St3gal4), mRNA [NM_009178]	GO:0030173|GO:0008373|GO:0005794|GO:0016020|GO:0016757|GO:0008152|GO:0047288|GO:0006486|GO:0016021|GO:0003836|GO:0016740	NM_009178	Mm.275973	20443
A_55_P1989360	1.44505	45.7137	29.3678	33.7884	46.6197	31.1193	52.0269	6.07772	4.76154	5.67774	4.8048	5.09761	5.02123	Detected	Detected	Detected	Detected	Detected	Detected	NM_001167534	chr4:3100091-3100150	Vmn1r2	Mus musculus vomeronasal 1 receptor 2 (Vmn1r2), mRNA [NM_001167534]	GO:0008150|GO:0003674|GO:0004872|GO:0005575	NM_001167534	Mm.480297	100312470
A_55_P2154724	1.38073	380.144	392.605	389.524	420.14	502.187	421.252	9.02353	8.65176	9.05815	8.29432	8.72805	8.31478	Detected	Detected	Detected	Detected	Detected	Detected	NM_176917	chr17:95126527-95126468	Mettl4	Mus musculus methyltransferase like 4 (Mettl4), mRNA [NM_176917]	GO:0008150|GO:0003674|GO:0006139|GO:0008168|GO:0005575|GO:0003676|GO:0032259|GO:0016740	NM_176917	Mm.139146	76781
A_51_P104897	0.983279	902.723	1288.56	913.639	1552.22	1605.78	1548.24	10.2493	10.373	10.2623	10.2995	10.3482	10.3098	Detected	Detected	Detected	Detected	Detected	Detected	NM_080553	chr17:27259102-27259161	Itpr3	Mus musculus inositol 1,4,5-triphosphate receptor 3 (Itpr3), mRNA [NM_080553]	GO:0005515|GO:0060402|GO:0005783|GO:0005634|GO:0051291|GO:0007204|GO:0005640|GO:0070679|GO:0005737|GO:0043209|GO:0043025|GO:0006810|GO:0051260|GO:0004872|GO:0006816|GO:0031095|GO:0006811|GO:0005792|GO:0005262|GO:0005220|GO:0048016|GO:0005730|GO:0055085|GO:0050916|GO:0050917|GO:0000822|GO:0051592|GO:0043533|GO:0050913|GO:0007186|GO:0016020|GO:0005887|GO:0070588|GO:0005789|GO:0005654|GO:0016021|GO:…	NM_080553	Mm.458106	16440
A_55_P1977802	1.15791	100.452	128.611	97.5673	170.752	138.814	160.296	7.1648	7.07279	7.1238	6.86848	7.06363	6.79471	Detected	Detected	Detected	Detected	Detected	Detected	NM_176807	chr9:14705237-14705178	Folr4	Mus musculus folate receptor 4 (delta) (Folr4), transcript variant 2, mRNA [NM_176807]	GO:0005542|GO:0015884|GO:0005624|GO:0005576|GO:0004872|GO:0008517|GO:0055085	NM_176807	Mm.86738	64931
A_55_P2163098	1.71242	1528.62	1240.58	1453.08	1117.96	1507.74	1092.06	10.9667	10.3191	10.9024	9.81076	10.2576	9.79171	Detected	Detected	Detected	Detected	Detected	Detected	NM_134066	chr13:4131954-4131895	Akr1c18	Mus musculus aldo-keto reductase family 1, member C18 (Akr1c18), mRNA [NM_134066]	GO:0005622|GO:0005737|GO:0007567|GO:0042448|GO:0047006|GO:0016491|GO:0050810|GO:0005625|GO:0006709|GO:0055114|GO:0005829	NM_134066	Mm.41337	105349
A_55_P2100425	1.5724	4540.32	4897.12	4533.31	3737.83	5021.04	3895.17	12.4622	12.3454	12.4622	11.6149	12.0032	11.6929	Detected	Detected	Detected	Detected	Detected	Detected	NM_007937	chr5:84483896-84483837	Epha5	Mus musculus Eph receptor A5 (Epha5), mRNA [NM_007937]	GO:0005515|GO:0005791|GO:0048471|GO:0005886|GO:0005524|GO:0030425|GO:0016310|GO:0007165|GO:0000166|GO:0016020|GO:0016301|GO:0043025|GO:0004872|GO:0006468|GO:0004713|GO:0016021|GO:0004714|GO:0016740|GO:0009897	NM_007937	Mm.137991	13839
A_55_P1966254	0.797528	26.95	53.0628	22.8953	99.16	33.7569	101.355	5.37531	5.73905	5.16848	6.00256	5.19664	6.06282	Detected	Compromised	Detected	Detected	Detected	Detected	NM_001081064	chr15:12286944-12286885	Pdzd2	Mus musculus PDZ domain containing 2 (Pdzd2), mRNA [NM_001081064]	GO:0005737|GO:0030054|GO:0005911|GO:0005783|GO:0045177|GO:0014069|GO:0005634|GO:0005576|GO:0019717	NM_001081064	Mm.423205	68070
A_52_P522222	1.00675	1129.19	1960.3	1135.55	1966.18	2139.35	1959.29	10.5585	10.9852	10.5662	10.6553	10.7597	10.6658	Detected	Detected	Detected	Detected	Detected	Detected	AK081077	chrX:146900076-146900136	3110067C02Rik	Mus musculus 10 days neonate cerebellum cDNA, RIKEN full-length enriched library, clone:B930081J03 product:weakly similar to NY-REN-37 ANTIGEN (FRAGMENT) [Homo sapiens], full insert sequence. [AK081077]				73202
A_52_P551974	1.01238	38.4142	43.6807	36.4543	87.2679	39.5826	84.6761	5.84369	5.42875	5.77742	5.80428	5.40492	5.7874	Detected	Detected	Detected	Detected	Detected	Detected	NM_194057	chr7:31645783-31645724	Ffar1	Mus musculus free fatty acid receptor 1 (Ffar1), mRNA [NM_194057]	GO:0005504|GO:0005886|GO:0004930|GO:0010524|GO:0042593|GO:0008289|GO:0007165|GO:0007186|GO:0016020|GO:0004872|GO:0032024|GO:0004871|GO:0016021|GO:0030073	NM_194057	Mm.425422	233081
A_55_P2020952	1.24854	789.382	1080.86	809.226	1138.03	980.271	1107.12	10.0525	10.1199	10.0894	9.83554	9.65403	9.81154	Detected	Detected	Detected	Detected	Detected	Detected	NM_012045	chr4:138306507-138306448	Pla2g2f	Mus musculus phospholipase A2, group IIF (Pla2g2f), mRNA [NM_012045]	GO:0016042|GO:0016787|GO:0005509|GO:0004623|GO:0005576|GO:0006644|GO:0046872	NM_012045	Mm.331989	26971
A_55_P2148708	1.01691	21732.9	24317.8	22035	30226.9	27276	29977.2	14.6445	14.6707	14.6676	14.7042	14.4844	14.7216	Detected	Detected	Detected	Detected	Detected	Detected		chr17:016985913-016985972
A_55_P2044967	1.48943	19.4365	37.3374	16.2963	30.136	21.761	35.5815	4.93973	5.17106	4.73917	4.09345	4.61405	4.41818	Detected	Compromised	Detected	Compromised	Detected	Compromised	BC034883	chr7:30716789-30716730	Zfp74	Mus musculus zinc finger protein 74, mRNA (cDNA clone IMAGE:3470616). [BC034883]	GO:0005622|GO:0008150|GO:0003674|GO:0006355|GO:0008270|GO:0005634|GO:0005575|GO:0003676|GO:0003677|GO:0046872|GO:0006351		Mm.371648	72723
A_55_P1988428	1.05884	47.7044	115.593	46.2222	140.438	51.917	139.332	6.13051	6.91347	6.09408	6.55609	5.76945	6.56505	Detected	Detected	Detected	Detected	Detected	Detected	XR_108063	chr8:86107477-86107536	LOC100045508	PREDICTED: Mus musculus hypothetical LOC100045508 (LOC100045508), partial miscRNA [XR_108063]		XR_108063	Mm.441513	100045508
A_52_P121051	1.07123	4695.83	5738.15	4722.05	5891.58	8113.75	5851.81	12.508	12.5694	12.519	12.2936	12.706	12.2989	Detected	Detected	Detected	Detected	Detected	Detected	NR_024619	chr6:13820211-13820152	2610001J05Rik	Mus musculus RIKEN cDNA 2610001J05 gene (2610001J05Rik), non-coding RNA [NR_024619]	GO:0008150|GO:0003674|GO:0005575	NR_024619	Mm.29615	66520
A_55_P1956906	1.66377	54.7398	57.9862	46.8656	64.8601	43.2817	59.9158	6.32432	5.88517	6.11223	5.34582	5.52505	5.24748	Detected	Detected	Detected	Detected	Detected	Detected	NM_053260	chr17:25459570-25459629	Prss29	Mus musculus protease, serine, 29 (Prss29), mRNA [NM_053260]	GO:0016787|GO:0004252|GO:0006508|GO:0008236|GO:0008233|GO:0005576|GO:0003824	NM_053260	Mm.207082	114662
A_51_P136803	1.32155	125.642	169.092	126.776	178.484	175.149	175.071	7.48843	7.45314	7.49932	6.93907	7.36222	6.93291	Detected	Detected	Detected	Detected	Detected	Detected	NM_010628	chr9:110423843-110427421	Kif9	Mus musculus kinesin family member 9 (Kif9), transcript variant 2, mRNA [NM_010628]	GO:0000166|GO:0005874|GO:0005524	NM_010628	Mm.42170	16578
A_55_P2135980	0.668602	1837.5	3871.46	1828.35	4984.13	5375.07	4888.27	11.2157	11.9974	11.2073	12.0317	12.1072	12.0238	Detected	Detected	Detected	Detected	Detected	Detected	NM_029499	chr19:11500839-11500898	Ms4a4c	Mus musculus membrane-spanning 4-domains, subfamily A, member 4C (Ms4a4c), mRNA [NM_029499]	GO:0008150|GO:0003674|GO:0005575	NM_029499	Mm.440715	64380
A_55_P2080318	0.792654	226.276	465.985	225.08	604.374	542.423	574.648	8.31355	8.90319	8.30372	8.87561	8.83628	8.81427	Detected	Detected	Detected	Detected	Detected	Detected	NM_172254	chr14:32894613-32894554	Dph3	Mus musculus DPH3 homolog (KTI11, S. cerevisiae) (Dph3), transcript variant 1, mRNA [NM_172254]	GO:0005737|GO:0050709|GO:0051099|GO:0005634|GO:0046872	NM_172254	Mm.2519	105638
A_55_P2090214	2.33986	32.7316	27.2812	26.5368	22.6559	20.5357	24.8419	5.6269	4.63149	5.3574	3.59292	4.535	3.8086	Detected	Detected	Compromised	Detected	Detected	Compromised	NM_001205227	chr7:114892037-114891978	Cyb5r2	Mus musculus cytochrome b5 reductase 2 (Cyb5r2), transcript variant 1, mRNA [NM_001205227]	GO:0005739|GO:0008610|GO:0006694|GO:0016020|GO:0004128|GO:0016491|GO:0016126|GO:0055114	NM_001205227	Mm.132828	320635
A_55_P1955733	1.05176	4188.99	4987.76	4130.44	6061.46	5663.97	5904.96	12.3509	12.3697	12.3302	12.3333	12.183	12.3161	Detected	Detected	Detected	Detected	Detected	Detected		chr7:54388200-54388141	Ptpn5	protein tyrosine phosphatase, non-receptor type 5 [Source:MGI Symbol;Acc:MGI:97807] [ENSMUST00000130381]	GO:0016791|GO:0006470|GO:0016787|GO:0016311|GO:0004721|GO:0001784|GO:0004725			19259
A_51_P315555	0.667523	5145.83	8692.73	5146.17	11634.1	15229	11503.8	12.637	13.1857	12.6386	13.2859	13.6339	13.2908	Detected	Detected	Detected	Detected	Detected	Detected	NM_027350	chr18:64659657-64659598	Nars	Mus musculus asparaginyl-tRNA synthetase (Nars), transcript variant 2, mRNA [NM_027350]	GO:0005739|GO:0005737|GO:0000166|GO:0016874|GO:0006421|GO:0004816|GO:0003676|GO:0006412|GO:0005524|GO:0004812|GO:0006418|GO:0005829	NM_027350	Mm.482137	70223
A_55_P1955821	0.962814	25276	32210.3	25140	37867.4	35067.5	37230.1	14.8514	15.0842	14.8455	15.0421	14.854	15.049	Detected	Detected	Detected	Detected	Detected	Detected	NM_001193666	chrUn_random:739226-739167	Gm13304	Mus musculus predicted gene 13304 (Gm13304), mRNA [NM_001193666]	GO:0008150|GO:0003674|GO:0005575	NM_001193666	Mm.407493	100504346
A_52_P47645	0.959324	1934.75	3215.78	1917.27	3544.45	3317.42	3498.7	11.2887	11.7247	11.2784	11.5395	11.3938	11.5382	Detected	Detected	Detected	Detected	Detected	Detected	NM_016716	chr1:80268168-80268109	Cul3	Mus musculus cullin 3 (Cul3), mRNA [NM_016716]	GO:0031461|GO:0001831|GO:0005827|GO:0006511|GO:0051322|GO:0016567|GO:0005794|GO:0007369|GO:0035024|GO:0030332|GO:0043149|GO:0005634|GO:0071445|GO:0001701|GO:0000902|GO:0000910|GO:0008054|GO:0016477|GO:0031463|GO:0043161|GO:0016055|GO:0000090|GO:0031625	NM_016716	Mm.12665	26554
A_66_P130449	0.820102	24.7095	23.9742	22.3918	63.2069	29.2032	64.0014	5.26545	4.39881	5.13976	5.30025	5.01273	5.34941	Detected	Compromised	Detected	Detected	Detected	Detected	NM_207270	chr7:4501034-4500975	Ptprh	Mus musculus protein tyrosine phosphatase, receptor type, H (Ptprh), mRNA [NM_207270]	GO:0016787|GO:0004721	NM_207270	Mm.188925	545902
A_52_P657435	1.00714	26173.7	28150.5	25893.6	34937.6	33129.6	35225.4	14.8987	14.8862	14.8971	14.9215	14.7732	14.9566	Detected	Detected	Detected	Detected	Detected	Detected	NM_008950	chr11:106124192-106124376	Psmc5	Mus musculus protease (prosome, macropain) 26S subunit, ATPase 5 (Psmc5), mRNA [NM_008950]	GO:0005515|GO:0000502|GO:0017111|GO:0031531|GO:0051437|GO:0005102|GO:0005634|GO:0051436|GO:0031145|GO:0005524|GO:0030163|GO:0005737|GO:0000166|GO:0016787|GO:0043161|GO:0008233|GO:0045892|GO:0005675|GO:0008134	NM_008950	Mm.272361	19184
A_51_P267783	0.842957	144.804	223.853	136.906	355.158	249.093	346.422	7.68302	7.85171	7.60403	8.04306	7.8145	8.02062	Detected	Detected	Detected	Detected	Detected	Detected	NM_008350	chr7:4724906-4724847	Il11	Mus musculus interleukin 11 (Il11), mRNA [NM_008350]	GO:0046888|GO:0033138|GO:0008284|GO:0005737|GO:0005142|GO:0045944|GO:0050731|GO:0005576|GO:0043410|GO:0008083|GO:0005615|GO:0005125	NM_008350	Mm.35814	16156
A_55_P2028542	0.921538	59.9277	79.8435	61.1021	132.697	89.7096	150.367	6.44906	6.36561	6.48165	6.46668	6.49344	6.68986	Detected	Detected	Detected	Detected	Detected	Detected		chr1:177852271-177852330		AF139131 beclin 1 {Homo sapiens} (exp=-1; wgp=0; cg=0), partial (41%) [TC1657429]
A_55_P2408415	1.46907	144.392	137.199	145.192	141.407	209.367	151.652	7.68041	7.16618	7.68513	6.56708	7.59592	6.70399	Detected	Detected	Detected	Detected	Detected	Detected	NR_001461	chr7:150440199-150440140	Kcnq1ot1	Mus musculus KCNQ1 overlapping transcript 1 (Kcnq1ot1), non-coding RNA [NR_001461]	GO:0010216|GO:0006349|GO:0016458	NR_001461	Mm.356096	63830
A_55_P2074521	1.62904	53.7472	32.4773	57.9158	50.5308	42.7769	53.6476	6.29957	4.938	6.40165	4.94431	5.51006	5.07279	Detected	Detected	Detected	Detected	Detected	Detected	NM_054063	chr7:19007971-19007912	Psg28	Mus musculus pregnancy-specific glycoprotein 28 (Psg28), mRNA [NM_054063]	GO:0008150|GO:0003674|GO:0007565|GO:0005575	NM_054063	Mm.362025	114871
A_51_P125135	1.248	25.8123	26.6575	29.2718	45.2381	27.4108	44.0782	5.31829	4.58776	5.49063	4.757	4.93011	4.75072	Detected	Detected	Detected	Detected	Detected	Detected	NM_026410	chr19:6091709-6091768	Cdca5	Mus musculus cell division cycle associated 5 (Cdca5), mRNA [NM_026410]	GO:0005515|GO:0007076|GO:0000790|GO:0005886|GO:0005694|GO:0051329|GO:0005634|GO:0071922|GO:0042802|GO:0006302|GO:0008278|GO:0000082|GO:0005737|GO:0007049|GO:0007067|GO:0007080|GO:0051301|GO:0007064	NM_026410	Mm.23526	67849
A_55_P1972617	0.966183	31.8049	43.7001	30.1041	75.7318	40.9523	78.0071	5.58689	5.4299	5.52417	5.58332	5.44862	5.65791	Detected	Detected	Detected	Detected	Detected	Detected		chr17_random:000058587-000058646
A_55_P2104703	0.850761	410.274	740.76	417.56	917.605	898.377	894.874	9.13182	9.56459	9.1548	9.52107	9.53049	9.49917	Detected	Detected	Detected	Detected	Detected	Detected	NM_001242941	chr14:5269494-5269553	Gm8050	Mus musculus predicted gene 8050 (Gm8050), mRNA [NM_001242941]	GO:0008150|GO:0003674|GO:0005575	NM_001242941	Mm.459328	666329
A_52_P214630	0.646263	1267.56	1813.6	1261.9	3072.86	3680.61	3010.14	10.7106	10.876	10.7044	11.3272	11.5402	11.3129	Detected	Detected	Detected	Detected	Detected	Detected	NM_011448	chr11:112648809-112648868	Sox9	Mus musculus SRY-box containing gene 9 (Sox9), mRNA [NM_011448]	GO:0005515|GO:0046533|GO:0003700|GO:0060041|GO:0008013|GO:0044212|GO:0071300|GO:0051216|GO:0048709|GO:0050680|GO:0007283|GO:0003188|GO:0030155|GO:0030154|GO:0045662|GO:0007507|GO:0060008|GO:0060009|GO:0014032|GO:0002063|GO:0030198|GO:0042127|GO:0001942|GO:0050679|GO:0035622|GO:0001708|GO:0030916|GO:0003179|GO:0030502|GO:0045165|GO:0001502|GO:0060729|GO:0045595|GO:0045893|GO:0045892|GO:0008284|GO:…	NM_011448	Mm.286407	20682
A_55_P2054350	0.88827	3631.99	5213.4	3621.98	6647.21	6302.65	6451.25	12.155	12.4358	12.1521	12.4706	12.3414	12.4436	Detected	Detected	Detected	Detected	Detected	Detected	NM_173401	chr4:147527071-147527012	Fbxo44	Mus musculus F-box protein 44 (Fbxo44), transcript variant 1, mRNA [NM_173401]	GO:0030163|GO:0008150|GO:0003674|GO:0019005	NM_173401	Mm.220327	230903
A_55_P2251569	0.764135	17.4093	25.7914	15.4261	57.5052	25.0239	58.3502	4.802	4.52777	4.67122	5.14763	4.81502	5.20264	Detected	Compromised	Detected	Compromised	Detected	Detected	AK016153	chr11:88742545-88742604	4930556N13Rik	Mus musculus adult male testis cDNA, RIKEN full-length enriched library, clone:4930556N13 product:unclassifiable, full insert sequence. [AK016153]	GO:0008150|GO:0003674|GO:0005575		Mm.402023	75285
A_51_P196395	1.08181	4979.49	5855.15	4992.86	6806.56	6733.24	6709.57	12.5929	12.6002	12.5992	12.5071	12.4385	12.5063	Detected	Detected	Detected	Detected	Detected	Detected	NM_026502	chr16:90926294-90926235	1110004E09Rik	Mus musculus RIKEN cDNA 1110004E09 gene (1110004E09Rik), mRNA [NM_026502]	GO:0008150|GO:0003674|GO:0005634|GO:0005829	NM_026502	Mm.45374	68001
A_55_P1999301	0.934311	158.387	220.952	153.61	341.547	228.516	343.857	7.80316	7.8308	7.76294	7.97758	7.70456	8.00884	Detected	Detected	Detected	Detected	Detected	Detected	NM_021282	chr7:147960628-147960687	Cyp2e1	Mus musculus cytochrome P450, family 2, subfamily e, polypeptide 1 (Cyp2e1), mRNA [NM_021282]	GO:0005792|GO:0006805|GO:0017144|GO:0005506|GO:0005783|GO:0031227|GO:0009055|GO:0016098|GO:0046872|GO:0005739|GO:0004497|GO:0019825|GO:0000139|GO:0016020|GO:0016491|GO:0005789|GO:0016712|GO:0006641|GO:0016705|GO:0019899|GO:0008202|GO:0055114|GO:0046483|GO:0020037	NM_021282	Mm.21758	13106
A_55_P2118234	0.787309	47.3036	79.2855	52.5553	144.972	86.103	153.556	6.11802	6.35439	6.26807	6.6081	6.44406	6.72331	Detected	Detected	Detected	Detected	Detected	Detected	NR_033501	chr5:76945489-76945548	Gm7271	Mus musculus predicted gene 7271 (Gm7271), non-coding RNA [NR_033501]		NR_033501	Mm.478255	639545
A_55_P2379719	1.06565	114.767	140.606	117.285	186.561	233.237	175.244	7.35734	7.20274	7.39175	7.0113	7.73083	6.93447	Detected	Detected	Detected	Detected	Detected	Detected	XM_003085441	chr5:90188893-90188834	D130050E23Rik	PREDICTED: Mus musculus RIKEN cDNA D130050E23 gene (D130050E23Rik), mRNA [XM_003085441]	GO:0008150|GO:0003674|GO:0005575	XM_003085441	Mm.483761	100038413
A_55_P1976395	1.08648	113.662	106.766	104.277	188.202	128.985	183.665	7.34243	6.79835	7.21736	7.02348	6.97073	7.00493	Detected	Detected	Detected	Detected	Detected	Detected	NM_010941	chrX:70203793-70203852	Nsdhl	Mus musculus NAD(P) dependent steroid dehydrogenase-like (Nsdhl), mRNA [NM_010941]	GO:0006695|GO:0006694|GO:0008610|GO:0005783|GO:0003854|GO:0043231|GO:0016616|GO:0007224|GO:0047012|GO:0016020|GO:0005488|GO:0060716|GO:0016491|GO:0016126|GO:0005789|GO:0016021|GO:0000252|GO:0001942|GO:0055114|GO:0008203	NM_010941	Mm.38792	18194
A_55_P1990740	1.12031	55.825	81.1533	55.3044	105.816	83.2875	102.624	6.35114	6.39014	6.33767	6.10247	6.40143	6.08336	Detected	Detected	Detected	Detected	Detected	Detected		chr17:036293336-036293277
A_55_P2124891	0.950891	63.1162	105.147	66.4359	156.786	94.9887	161.279	6.52062	6.77252	6.59331	6.7345	6.56708	6.80281	Detected	Detected	Detected	Detected	Detected	Detected	NM_001093749	chr9:44882887-44882946	Mpzl3	Mus musculus myelin protein zero-like 3 (Mpzl3), transcript variant 2, mRNA [NM_001093749]	GO:0042633|GO:0016020|GO:0030198|GO:0016021|GO:0007155	NM_001093749	Mm.49611	319742
A_55_P2065354	1.16428	62.1655	87.5473	64.4115	120.275	72.541	122.508	6.50015	6.50423	6.55129	6.3117	6.22062	6.36504	Detected	Detected	Detected	Detected	Detected	Detected		chr4:122316727-122316668
A_55_P1972262	0.933181	47.5507	73.5068	46.5249	101.548	102.858	102.039	6.1261	6.25182	6.10307	6.03824	6.66899	6.07308	Detected	Detected	Detected	Detected	Detected	Detected		chrX:012203048-012202989
A_52_P24439	0.814983	27.2443	30.4005	26.1307	81.5916	29.1843	81.2121	5.38805	4.82342	5.33623	5.69951	5.01195	5.72172	Detected	Compromised	Detected	Detected	Detected	Detected	NM_023134	chr14:41947507-41947566	Sftpa1	Mus musculus surfactant associated protein A1 (Sftpa1), mRNA [NM_023134]	GO:0005791|GO:0051635|GO:0050766|GO:0005581|GO:0042599|GO:0005771|GO:0005529|GO:0031410|GO:0005615	NM_023134	Mm.46062	20387
A_55_P1991821	0.878354	52.1045	76.5936	56.418	149.332	70.8648	146.516	6.25414	6.30837	6.36352	6.65365	6.18851	6.64523	Detected	Detected	Detected	Detected	Detected	Detected	NM_001167891	chr18:36197945-36197886	Nrg2	Mus musculus neuregulin 2 (Nrg2), mRNA [NM_001167891]	GO:0005006|GO:0005154|GO:0016020|GO:0007173|GO:0005886|GO:0005102|GO:0005576|GO:0016021|GO:0009790|GO:0008083|GO:0043125	NM_001167891	Mm.380390	100042150
A_51_P134923	0.981726	98.7037	123.425	107.441	213.839	141.108	207.095	7.1383	7.01	7.26124	7.21665	7.08689	7.18582	Detected	Detected	Detected	Detected	Detected	Detected	NM_027754	chr6:23603996-23603937	Rnf148	Mus musculus ring finger protein 148 (Rnf148), mRNA [NM_027754]	GO:0008150|GO:0003674|GO:0005575|GO:0046872	NM_027754	Mm.443309	71300
A_55_P1959119	1.06459	6692.03	7808.44	6599.1	8753.34	10166.2	8560.55	13.0126	13.0247	12.9928	12.8674	13.038	12.8538	Detected	Detected	Detected	Detected	Detected	Detected		chr8:071853394-071853453
A_55_P2111523	1.14416	690.171	610.613	704.348	968.771	755.283	940.254	9.85924	9.2968	9.88764	9.60436	9.28253	9.57393	Detected	Detected	Detected	Detected	Detected	Detected	NM_080846	chr11:102699294-102699353	Higd1b	Mus musculus HIG1 domain family, member 1B (Higd1b), mRNA [NM_080846]	GO:0008150|GO:0003674|GO:0016020|GO:0016021|GO:0005575	NM_080846	Mm.44408	75689
A_51_P262489	0.804136	32956.3	45615.7	32752.3	57828.1	56297.1	55435.3	15.201	15.6088	15.1971	15.696	15.5753	15.679	Detected	Detected	Detected	Detected	Detected	Detected	NM_009215	chr16:23889835-23889776	Sst	Mus musculus somatostatin (Sst), mRNA [NM_009215]	GO:0030334|GO:0005179|GO:0043025|GO:0005576|GO:0005615	NM_009215	Mm.2453	20604
A_55_P2145691	1.01827	166.376	211.309	161.626	296.276	265.483	292.705	7.86893	7.76682	7.83294	7.75028	7.89696	7.74307	Detected	Detected	Detected	Detected	Detected	Detected	NM_139145	chr16:94352135-94352076	Hlcs	Mus musculus holocarboxylase synthetase (biotin- [propriony-Coenzyme A-carboxylase (ATP-hydrolysing)] ligase) (Hlcs), mRNA [NM_139145]	GO:0009305|GO:0008283|GO:0016874|GO:0071110|GO:0003824|GO:0016363|GO:0042803|GO:0005829|GO:0005739|GO:0005737|GO:0000166|GO:0018271|GO:0000785|GO:0004080|GO:0016570|GO:0005625|GO:0005524|GO:0070781|GO:0008152|GO:0005652|GO:0009374|GO:0004078|GO:0004077|GO:0019899|GO:0004079|GO:0006464	NM_139145	Mm.30921	110948
A_51_P407193	0.853294	243.77	374.296	242.977	519.039	556.064	500.927	8.40908	8.58201	8.41064	8.62589	8.87136	8.59114	Detected	Detected	Detected	Detected	Detected	Detected	NM_133840	chr2:84564117-84564058	Clp1	Mus musculus CLP1, cleavage and polyadenylation factor I subunit, homolog (S. cerevisiae) (Clp1), mRNA [NM_133840]	GO:0006388|GO:0006397|GO:0008380|GO:0030423|GO:0005634|GO:0000214|GO:0005524|GO:0008033|GO:0035087|GO:0046404|GO:0016310|GO:0000166|GO:0016301|GO:0051736|GO:0051733|GO:0016740	NM_133840	Mm.21583	98985
A_55_P2072915	1.72011	500.704	395.435	489.316	476.148	322.956	459.75	9.40885	8.66209	9.37417	8.48954	8.15471	8.45335	Detected	Detected	Detected	Detected	Detected	Detected		chrX:154587994-154588053
A_55_P2130645	0.836445	93.9953	148.62	89.5251	216.604	225.967	207.896	7.06857	7.27497	6.99907	7.2334	7.68995	7.19223	Detected	Detected	Detected	Detected	Detected	Detected	NR_027959	chr16:17834458-17834517	B830017H08Rik	Mus musculus RIKEN cDNA B830017H08 gene (B830017H08Rik), non-coding RNA [NR_027959]	GO:0008150|GO:0003674|GO:0005575	NR_027959	Mm.310200	433004
A_51_P472531	0.617085	245.764	292.789	237.314	641.097	693.622	633.681	8.42151	8.23301	8.37658	8.97074	9.17738	8.97236	Detected	Detected	Detected	Detected	Detected	Detected	NM_029847	chr13:76198868-76198809	Arsk	Mus musculus arylsulfatase K (Arsk), mRNA [NM_029847]	GO:0008150|GO:0003674|GO:0016787|GO:0008152|GO:0005576|GO:0008484|GO:0005575|GO:0003824|GO:0046872	NM_029847	Mm.196399	77041
A_55_P2065651	1.03457	67.6679	94.672	68.43	151.598	84.3321	145.258	6.61733	6.62098	6.63675	6.6789	6.41707	6.63201	Detected	Detected	Detected	Detected	Detected	Detected	AK037556	chr14:54431211-54431270	Tcra	Mus musculus 16 days neonate thymus cDNA, RIKEN full-length enriched library, clone:A130026H04 product:unclassifiable, full insert sequence. [AK037556]			Mm.364342	21473
A_55_P2178201	1.43227	1145.29	1063.02	1175.27	1166.51	1214.14	1177.78	10.5736	10.0941	10.6138	9.87144	9.95546	9.89962	Detected	Detected	Detected	Detected	Detected	Detected	NM_025793	chr11:121199940-121199881	Wdr45l	Mus musculus Wdr45 like (Wdr45l), mRNA [NM_025793]	GO:0042594|GO:0031090|GO:0080025|GO:0006914	NM_025793	Mm.103986	66840
A_52_P546660	1.37545	724.608	649.452	708.693	756.182	824.148	738.519	9.9299	9.38473	9.89882	9.22336	9.40642	9.20395	Detected	Detected	Detected	Detected	Detected	Detected	NM_183112	chr2:92223699-92223758	1700029I15Rik	Mus musculus RIKEN cDNA 1700029I15 gene (1700029I15Rik), mRNA [NM_183112]	GO:0008150|GO:0003674|GO:0005576|GO:0005575	NM_183112	Mm.330409	75641
A_55_P2026624	0.908565	83770.4	109399	82821.4	120190	113529	113214	16.4459	16.8664	16.4448	16.774	16.6285	16.7696	Detected	Detected	Detected	Detected	Detected	Detected		chr5:073784313-073784254
A_55_P2076792	1.18935	20321.9	18861.4	20552.8	21638.7	23351.7	21471	14.5531	14.3102	14.5757	14.2071	14.259	14.2224	Detected	Detected	Detected	Detected	Detected	Detected	NM_013472	chr11:54792675-54792616	Anxa6	Mus musculus annexin A6 (Anxa6), transcript variant 1, mRNA [NM_013472]	GO:0005544|GO:0043234|GO:0048471|GO:0016324|GO:0006937|GO:0005737|GO:0006816	NM_013472	Mm.265347	11749
A_55_P2166703	0.998891	185.558	206.921	186.26	327.858	275.665	329.061	8.02062	7.74307	8.03311	7.91661	7.94467	7.94032	Detected	Detected	Detected	Detected	Detected	Detected	AK131168	chr7:112832635-112832694		dynein heavy chain domain 1 [Source:MGI Symbol;Acc:MGI:1924755] [ENSMUST00000106776]			Mm.220330
A_55_P2030775	0.756147	2659.49	3602.6	2674.16	5606.26	5460.11	5539.43	11.7221	11.8888	11.7346	12.2115	12.1305	12.2133	Detected	Detected	Detected	Detected	Detected	Detected	NM_001177648	chr2:30882013-30881954	Fnbp1	Mus musculus formin binding protein 1 (Fnbp1), transcript variant 3, mRNA [NM_001177648]	GO:0005515|GO:0005737|GO:0016020|GO:0005886|GO:0031410|GO:0005575|GO:0005856|GO:0005764|GO:0042802|GO:0008289|GO:0007399|GO:0006897	NM_001177648	Mm.52297	14269
A_55_P2001269	1.10305	107.673	136.416	103.21	208.355	116.962	207.281	7.2647	7.15798	7.20564	7.17613	6.84023	7.18748	Detected	Detected	Detected	Detected	Detected	Detected	AF296422	chr12:116383809-116383750		predicted gene, 16828 [Source:MGI Symbol;Acc:MGI:4439752] [ENSMUST00000103522]			Mm.390518
A_55_P1991964	0.907802	21370	23145.2	21875	32715.4	30200.7	32184.2	14.6193	14.5992	14.6528	14.8303	14.6372	14.8225	Detected	Detected	Detected	Detected	Detected	Detected	NM_001114664	chrX:148659719-148659778	Iqsec2	Mus musculus IQ motif and Sec7 domain 2 (Iqsec2), transcript variant 1, mRNA [NM_001114664]	GO:0005622|GO:0005086|GO:0050790|GO:0005737|GO:0032012	NM_001114664	Mm.33027	245666
A_55_P2112637	1.18281	44.5267	40.0565	36.971	62.1692	54.5166	60.9197	6.04068	5.28195	5.79263	5.27385	5.84168	5.27306	Detected	Detected	Detected	Detected	Detected	Detected	AK132407	chr19:56395251-56395310	Habp2	hyaluronic acid binding protein 2 [Source:MGI Symbol;Acc:MGI:1196378] [ENSMUST00000095948]	GO:0016787|GO:0004252|GO:0006508|GO:0008236|GO:0008233|GO:0005576|GO:0003824		Mm.25791	226243
A_55_P2231244	0.75576	73.0485	126.771	73.8855	244.053	121.971	236.894	6.71908	7.04955	6.73871	7.42409	6.89458	7.40067	Detected	Detected	Detected	Detected	Detected	Detected	NM_008498	chr11:84335594-84335442	Lhx1	Mus musculus LIM homeobox protein 1 (Lhx1), mRNA [NM_008498]	GO:0005515|GO:0010468|GO:0007389|GO:0001657|GO:0003700|GO:0006366|GO:0001655|GO:0048703|GO:0009791|GO:0072077|GO:0009653|GO:0030154|GO:0009880|GO:0005622|GO:0035846|GO:0035847|GO:0048646|GO:0072178|GO:0035849|GO:0001705|GO:0001706|GO:0021937|GO:0007275|GO:0010842|GO:0021549|GO:0072049|GO:0001702|GO:0021871|GO:0043234|GO:0008045|GO:0035852|GO:0072050|GO:0008270|GO:0045893|GO:0045892|GO:0072160|GO:…	NM_008498	Mm.4965	16869
A_55_P2006504	1.00187	85225.5	95356.9	86359.3	94479.5	122555	92399.9	16.4637	16.668	16.496	16.4172	16.745	16.4573	Detected	Detected	Detected	Detected	Detected	Detected	NM_001123038	chr16:23113939-23113998	Eif4a2	Mus musculus eukaryotic translation initiation factor 4A2 (Eif4a2), transcript variant 3, mRNA [NM_001123038]	GO:0008026|GO:0051789|GO:0016787|GO:0000166|GO:0003723|GO:0004386|GO:0003743|GO:0003676|GO:0006412|GO:0005524|GO:0006413|GO:0005829	NM_001123038	Mm.260084	13682
A_55_P2098734	1.21185	1473.16	1580.93	1501.63	1827.73	1887.12	1852.24	10.9155	10.6722	10.9471	10.5413	10.5817	10.5803	Detected	Detected	Detected	Detected	Detected	Detected	NM_001047604	chr2:66022601-66022542	Ttc21b	Mus musculus tetratricopeptide repeat domain 21B (Ttc21b), mRNA [NM_001047604]	GO:0005929|GO:0005737|GO:0005488|GO:0042995|GO:0005856	NM_001047604	Mm.250868	73668
A_55_P2051479	0.883484	1010.66	1770.39	984.94	2021.54	2118.96	1991.79	10.4005	10.8384	10.3619	10.7021	10.7445	10.6905	Detected	Detected	Detected	Detected	Detected	Detected		chr3:037498924-037498865
A_52_P393306	1.03499	74.6082	125.459	74.2482	163.821	116.473	154.919	6.74845	7.03225	6.74532	6.80574	6.83382	6.73763	Detected	Detected	Detected	Detected	Detected	Detected	NM_009222	chr2:120411292-120411905	Snap23	Mus musculus synaptosomal-associated protein 23 (Snap23), transcript variant 2, mRNA [NM_009222]	GO:0019905|GO:0005792|GO:0030054|GO:0005794|GO:0005886|GO:0042581|GO:0006892|GO:0045202|GO:0042582|GO:0031201|GO:0005634|GO:0031410|GO:0006887|GO:0015031|GO:0006461|GO:0006944|GO:0016020|GO:0017157|GO:0006810|GO:0001950|GO:0019717|GO:0016192|GO:0016044	NM_009222	Mm.245715	20619
A_52_P268231	1.02811	1843.92	3324.38	1844.94	3202.47	3144.63	3167.18	11.22	11.776	11.2203	11.3889	11.3165	11.391	Detected	Detected	Detected	Detected	Detected	Detected	XR_105542	chr13:62801730-62801671		predicted gene 5665 [Source:MGI Symbol;Acc:MGI:3645613] [ENSMUST00000099446]		XR_105542	Mm.442716
A_55_P2081405	0.855718	6742.74	10624.9	6719.45	12010.1	13823.9	11985.1	13.022	13.4677	13.0225	13.3362	13.4923	13.3581	Detected	Detected	Detected	Detected	Detected	Detected	BC066226	chr13:61901708-61901767	BC052688	Mus musculus cDNA sequence BC052688, mRNA (cDNA clone IMAGE:30112726). [BC066226]			Mm.317358	432812
A_55_P2158030	1.30951	25195.9	22932.6	24992.6	24300.6	24387.8	24066.2	14.8455	14.5887	14.837	14.3801	14.3301	14.3938	Detected	Detected	Detected	Detected	Detected	Detected	NM_023140	chr7:144659806-144659865	Glrx3	Mus musculus glutaredoxin 3 (Glrx3), mRNA [NM_023140]	GO:0005515|GO:0010614|GO:0030018|GO:0005737|GO:0051536|GO:0002026|GO:0005080|GO:0015035|GO:0009055|GO:0045454|GO:0046872|GO:0055114	NM_023140	Mm.267692	30926
A_55_P2046448	1.33345	28.3359	28.7251	25.7303	41.0014	25.9226	44.4995	5.43639	4.72435	5.31332	4.59912	4.86215	4.76728	Detected	Detected	Detected	Detected	Detected	Detected	NM_001085535	chr11:117726798-117726857	Cldn27	Mus musculus claudin 27 (Cldn27), mRNA [NM_001085535]	GO:0008150|GO:0003674|GO:0016020|GO:0005198|GO:0016021|GO:0005923|GO:0005575	NM_001085535	Mm.385578	546519
A_55_P2149288	2.71867	1615.19	978.161	1608.17	737.942	829.318	707.6	11.0409	9.98226	11.0383	9.18442	9.41339	9.13496	Detected	Detected	Detected	Detected	Detected	Detected	NM_023821	chr13:93853267-93853208	Cmya5	Mus musculus cardiomyopathy associated 5 (Cmya5), mRNA [NM_023821]	GO:0005515|GO:0008150|GO:0042802	NM_023821	Mm.33857	76469
A_52_P151528	0.985631	90.8804	89.1147	92.9174	194.741	86.3242	202.487	7.02109	6.53306	7.05596	7.0733	6.44736	7.15209	Detected	Detected	Detected	Detected	Detected	Detected	NM_001164658	chr7:29982123-29982064	Catsperg1	Mus musculus cation channel, sperm-associated, gamma 1 (Catsperg1), mRNA [NM_001164658]	GO:0008150|GO:0003674|GO:0005575	NM_001164658	Mm.349382	320225
A_55_P2152672	0.778914	3898.51	7401.14	3899.42	7962.24	10484.6	7692.87	12.2512	12.9459	12.2501	12.7365	13.0857	12.7064	Compromised	Detected	Detected	Detected	Detected	Detected		chr1:054501697-054501638
A_51_P440743	1.28754	1573.25	2088.19	1557.84	2147.94	1731.63	2065.25	11.0087	11.0857	10.9977	10.7895	10.4595	10.7492	Detected	Detected	Detected	Detected	Detected	Detected	NM_009886	chr15:85729440-85729381	Celsr1	Mus musculus cadherin, EGF LAG seven-pass G-type receptor 1 (flamingo homolog, Drosophila) (Celsr1), mRNA [NM_009886]	GO:0005515|GO:0001736|GO:0005886|GO:0007267|GO:0007266|GO:0009952|GO:0042249|GO:0007218|GO:0032956|GO:0046983|GO:0004872|GO:0007626|GO:0004871|GO:0007155|GO:0001942|GO:0007156|GO:0060490|GO:0042472|GO:0004930|GO:0090251|GO:0005509|GO:0090179|GO:0046928|GO:0005624|GO:0001843|GO:0045176|GO:0007275|GO:0007417|GO:0001702|GO:0007165|GO:0016020|GO:0007186|GO:0005887|GO:0060489|GO:0060488|GO:0042060|GO:…	NM_009886	Mm.22680	12614
A_55_P2168048	0.922595	200.703	310.505	198.909	417.421	378.974	414.202	8.13709	8.31904	8.12876	8.28184	8.36662	8.28512	Detected	Detected	Detected	Detected	Detected	Detected	NM_001205353	chr15:85967592-85967651	Gramd4	Mus musculus GRAM domain containing 4 (Gramd4), transcript variant 2, mRNA [NM_001205353]	GO:0005739|GO:0008150|GO:0003674|GO:0016020|GO:0006915|GO:0016021|GO:0005575	NM_001205353	Mm.24442	223752
A_55_P2113539	0.987004	208.367	334.136	214.816	400.889	400.703	404.154	8.19578	8.42536	8.23835	8.21899	8.44801	8.2491	Detected	Detected	Detected	Detected	Detected	Detected		chr8:004778429-004778488
A_55_P2295445	1.36627	1228.44	1356.05	1237.41	1374.98	1461.74	1353.59	10.6685	10.4438	10.683	10.1199	10.2107	10.1139	Detected	Detected	Detected	Detected	Detected	Detected	AK011142	chr8:124140522-124140463	2600002B07Rik	Mus musculus 10 days embryo whole body cDNA, RIKEN full-length enriched library, clone:2600002B07 product:unclassifiable, full insert sequence. [AK011142]	GO:0008150|GO:0003674|GO:0005575		Mm.450322	72343
A_55_P2121294	0.657719	60.0616	70.4414	50.4819	206.452	82.0584	199.191	6.45237	6.18982	6.21526	7.16065	6.38101	7.12916	Detected	Detected	Detected	Detected	Detected	Detected		chr7:111467802-111467743
A_55_P1996683	0.82773	171.427	215.594	170.211	433.761	231.156	433.22	7.91064	7.79348	7.90034	8.34267	7.71963	8.36046	Detected	Detected	Detected	Detected	Detected	Detected	NM_008406	chr14:31742434-31742375	Itih1	Mus musculus inter-alpha trypsin inhibitor, heavy chain 1 (Itih1), mRNA [NM_008406]		NM_008406	Mm.3227	16424
A_52_P121800	1.50794	28.0263	86.69	26.9915	59.2335	29.2077	62.0695	5.4224	6.48679	5.38001	5.19651	5.01297	5.30198	Detected	Detected	Detected	Detected	Detected	Detected	NM_001004141	chr4:95961501-95961442	Cyp2j11	Mus musculus cytochrome P450, family 2, subfamily j, polypeptide 11 (Cyp2j11), mRNA [NM_001004141]	GO:0008150|GO:0004497|GO:0003674|GO:0016491|GO:0005575|GO:0046872|GO:0055114	NM_001004141	Mm.26915	100066
A_55_P2132604	1.04121	24.3381	27.8757	18.0782	47.1279	24.7224	51.0822	5.24171	4.67501	4.86279	4.82056	4.79403	4.99013	Detected	Compromised	Detected	Detected	Detected	Detected	AK087699	chr3:52568681-52568740	Gm2447	Mus musculus 2 days pregnant adult female ovary cDNA, RIKEN full-length enriched library, clone:E330009A12 product:unclassifiable, full insert sequence. [AK087699]	GO:0008150|GO:0003674|GO:0005575		Mm.131245	329639
A_55_P2186562	1.00338	1577.03	2007.28	1588.22	2535.04	2476.7	2490.12	11.0111	11.0198	11.023	11.0363	10.9743	11.0287	Detected	Detected	Detected	Detected	Detected	Detected	NM_080636	chr18:36951466-36951525	Hars2	Mus musculus histidyl-tRNA synthetase 2, mitochondrial (putative) (Hars2), nuclear gene encoding mitochondrial protein, mRNA [NM_080636]	GO:0005739|GO:0005737|GO:0000166|GO:0016874|GO:0005759|GO:0006412|GO:0005524|GO:0004821|GO:0004812|GO:0006427|GO:0006418	NM_080636	Mm.282700	70791
A_55_P2050799	1.17001	2095.49	2478.12	2206.72	2627.6	3116.92	2671.38	11.4031	11.3285	11.478	11.0927	11.3041	11.1332	Detected	Detected	Detected	Detected	Detected	Detected	NM_001190179	chr2:80498883-80498942	Nup35	Mus musculus nucleoporin 35 (Nup35), transcript variant 2, mRNA [NM_001190179]	GO:0031965|GO:0005886|GO:0005634|GO:0045111|GO:0005635|GO:0043231	NM_001190179	Mm.29200	69482
A_55_P2008021	0.600053	2132.83	4955.64	2147.56	6485.23	7392.42	6419.58	11.4265	12.3621	11.4396	12.4346	12.5671	12.4369	Detected	Detected	Detected	Detected	Detected	Detected	NM_026838	chrX:130466293-130466352	Srpx2	Mus musculus sushi-repeat-containing protein, X-linked 2 (Srpx2), transcript variant 1, mRNA [NM_026838]	GO:0042325|GO:0016337|GO:0005737|GO:0048870|GO:0005102|GO:0090050|GO:0005576|GO:0001525|GO:0007155	NM_026838	Mm.263553	68792
A_55_P2139466	0.739217	22.4944	32.59	23.9466	83.0392	30.711	85.4276	5.1329	4.94227	5.22566	5.72938	5.07773	5.80151	Detected	Compromised	Detected	Compromised	Detected	Detected		chr14:077742468-077742409
A_55_P1958419	1.04554	14430	17049.2	14612.4	19542.6	19378	19694.4	14.0761	14.1595	14.095	14.0577	13.9857	14.0945	Detected	Detected	Detected	Detected	Detected	Detected		chr8:082634181-082634122
A_51_P401987	0.989217	184.95	240.787	195.044	362.203	290.178	349.985	8.01583	7.95603	8.09862	8.07167	8.00949	8.03624	Detected	Detected	Detected	Detected	Detected	Detected	NM_019432	chr1:121964169-121964110	Tmem37	Mus musculus transmembrane protein 37 (Tmem37), mRNA [NM_019432]	GO:0005262|GO:0005244|GO:0016020|GO:0070588|GO:0006810|GO:0034765|GO:0006816|GO:0016021|GO:0005216|GO:0006811	NM_019432	Mm.24750	170706
A_55_P2090708	1.05345	5685.7	6030.56	5602.13	7712.56	7346.11	7665.92	12.7762	12.6506	12.7534	12.6954	12.559	12.7004	Detected	Detected	Detected	Detected	Detected	Detected	NM_133998	chr10:76949468-76949409	1810008A18Rik	Mus musculus RIKEN cDNA 1810008A18 gene (1810008A18Rik), mRNA [NM_133998]	GO:0008150|GO:0003674|GO:0005575	NM_133998	Mm.259547	108707
A_55_P1953928	1.0483	201.235	278.45	199.361	345.123	331.366	352.366	8.14286	8.16023	8.13226	7.99671	8.1903	8.04418	Detected	Detected	Detected	Detected	Detected	Detected	NM_001195730	chr4:129287659-129287600	Dcdc2b	Mus musculus doublecortin domain containing 2b (Dcdc2b), mRNA [NM_001195730]	GO:0008150|GO:0003674|GO:0005575	NM_001195730	Mm.482597	667452
A_55_P1980401	1.21481	1023.62	983.216	1019.99	1247.55	1271.34	1249.1	10.4178	9.99099	10.4129	9.97214	10.0163	9.99099	Detected	Detected	Detected	Detected	Detected	Detected	NM_144811	chr15:79746299-79746240	Cbx7	Mus musculus chromobox homolog 7 (Cbx7), mRNA [NM_144811]	GO:0031519|GO:0000792|GO:0006355|GO:0003727|GO:0000790|GO:0003723|GO:0005634|GO:0035064|GO:0000122|GO:0006351|GO:0016568	NM_144811	Mm.323442	52609
A_55_P1955717	1.0523	99191.4	103921	97914	111297	109579	106968	16.668	16.7937	16.6818	16.6602	16.5808	16.6818	Detected	Detected	Detected	Detected	Detected	Detected	NM_008222	chrX:165749772-165749713	Hccs	Mus musculus holocytochrome c synthetase (Hccs), mRNA [NM_008222]	GO:0005739	NM_008222	Mm.284033	15159
A_52_P304991	1.06807	68.6225	66.8278	66.2809	120.541	75.0828	131.642	6.63452	6.11191	6.59016	6.31428	6.26065	6.47663	Detected	Detected	Detected	Detected	Detected	Detected	NM_206823	chr2:87372302-87372361	Olfr153	Mus musculus olfactory receptor 153 (Olfr153), mRNA [NM_206823]	GO:0007608|GO:0007165|GO:0004984|GO:0007186|GO:0004930|GO:0004872|GO:0016021|GO:0004871	NM_206823	Mm.424751	110511
A_66_P117543	0.854053	374.889	557.292	381.434	755.706	804.373	774.432	8.99979	9.15853	9.02946	9.22274	9.37192	9.27593	Detected	Detected	Detected	Detected	Detected	Detected		chrX:038646944-038646885
A_66_P135192	0.829381	594.762	1273.21	596.523	1499.99	1255.63	1471.34	9.65287	10.3588	9.65358	10.2443	9.99793	10.2327	Detected	Detected	Detected	Detected	Detected	Detected	NM_001100451	chr9:101005796-101005855	Msl2	Mus musculus male-specific lethal 2 homolog (Drosophila) (Msl2), mRNA [NM_001100451]	GO:0003674|GO:0043984|GO:0072487|GO:0008270|GO:0046872	NM_001100451	Mm.326206	77853
A_55_P2378707	1.14836	21.2088	40.009	17.7659	54.2692	19.3839	53.4907	5.04943	5.27881	4.84366	5.05971	4.44682	5.06667	Compromised	Compromised	Detected	Compromised	Detected	Detected	AK015737	chr3:073155186-073155128	4930509J09Rik	Mus musculus adult male testis cDNA, RIKEN full-length enriched library, clone:4930509J09 product:unclassifiable, full insert sequence. [AK015737]	GO:0008150|GO:0003674|GO:0005575		Mm.292227	74693
A_51_P427953	0.934739	97.9038	121.65	94.5255	236.557	109.78	230.843	7.12645	6.98798	7.0807	7.37597	6.75496	7.3563	Detected	Detected	Detected	Detected	Detected	Detected	NM_146557	chr9:19942366-19942425	Olfr869	Mus musculus olfactory receptor 869 (Olfr869), mRNA [NM_146557]	GO:0007608|GO:0007165|GO:0004984|GO:0007186|GO:0004930|GO:0004872|GO:0016021|GO:0004871	NM_146557	Mm.334988	258550
A_55_P2090787	1.20137	21.5979	25.6283	23.0749	38.7584	28.0996	37.7033	5.07229	4.51505	5.17996	4.50558	4.96331	4.50438	Detected	Compromised	Detected	Compromised	Detected	Detected	AK043214	chr8:42104435-42104376	Mtus1	mitochondrial tumor suppressor 1 [Source:MGI Symbol;Acc:MGI:2142572] [ENSMUST00000142936]	GO:0005739|GO:0008150|GO:0003674|GO:0007049|GO:0005794|GO:0016020|GO:0005886|GO:0005634|GO:0005575		Mm.149438	102103
A_51_P169087	0.98187	3825.38	3911.55	3816.51	5805.16	5065.14	5673.44	12.2291	12.0096	12.2237	12.2702	12.0162	12.2552	Detected	Detected	Detected	Detected	Detected	Detected	NM_001033264	chr10:127646830-127646889	Gls2	Mus musculus glutaminase 2 (liver, mitochondrial) (Gls2), nuclear gene encoding mitochondrial protein, mRNA [NM_001033264]	GO:0005739|GO:0008150|GO:0003674|GO:0016787|GO:0004359|GO:0006541	NM_001033264	Mm.30102	216456
A_55_P2206491	1.10148	314.62	330.903	307.194	476.373	427.706	466.859	8.76769	8.40964	8.73708	8.49018	8.52571	8.4802	Detected	Detected	Detected	Detected	Detected	Detected	NR_033571	chr14:21389793-21389852	1810062O18Rik	Mus musculus RIKEN cDNA 1810062O18 gene (1810062O18Rik), non-coding RNA [NR_033571]	GO:0008150|GO:0003674|GO:0005575	NR_033571	Mm.437061	75602
A_66_P140408	1.32692	1575.76	2192.46	1599.58	1950.34	2092.19	1897.23	11.0104	11.1644	11.0292	10.6418	10.727	10.611	Detected	Detected	Detected	Detected	Detected	Detected	NM_001007571		D8Ertd738e	Mus musculus DNA segment, Chr 8, ERATO Doi 738, expressed (D8Ertd738e), mRNA [NM_001007571]	GO:0008150|GO:0003674|GO:0005575	NM_001007571	Mm.200723	101966
A_51_P483220	0.888376	19542.8	21032.6	19246.4	30728.3	28225.7	29396.5	14.5029	14.4573	14.4865	14.7298	14.5391	14.6901	Detected	Detected	Detected	Detected	Detected	Detected	NM_008378	chr18:13151172-13151231	Impact	Mus musculus imprinted and ancient (Impact), mRNA [NM_008378]	GO:0005515|GO:0006446|GO:0001933|GO:0006417	NM_008378	Mm.471306	16210
A_55_P1958951	1.08193	321.339	364.191	325.893	549.162	361.987	561.756	8.79268	8.54235	8.81282	8.71918	8.30797	8.77989	Detected	Detected	Detected	Detected	Detected	Detected	XM_003084554	chr3:79376385-79376444	4930589L23Rik	RIKEN cDNA 4930589L23 gene [Source:MGI Symbol;Acc:MGI:1923129] [ENSMUST00000091023]	GO:0008150|GO:0003674|GO:0005575	XM_003084554	Mm.410800	75879
A_55_P1953377	1.39712	846.462	1010.9	821.175	1049.67	820.426	1041.84	10.153	10.0238	10.1103	9.7182	9.3996	9.72191	Detected	Detected	Detected	Detected	Detected	Detected		chr8:074048674-074048733
A_55_P2029995	1.1379	239.421	304.305	231.216	357.832	351.438	372.312	8.38716	8.28947	8.33794	8.05736	8.26816	8.12991	Detected	Detected	Detected	Detected	Detected	Detected	NM_001085521	chr2:149830069-149830128	Tmem90b	Mus musculus transmembrane protein 90B (Tmem90b), mRNA [NM_001085521]	GO:0009607|GO:0008150|GO:0003674|GO:0016020|GO:0005886|GO:0016021|GO:0005575|GO:0005768	NM_001085521	Mm.330649	433485
A_55_P2142226	1.11403	55.2047	68.3235	50.8173	116.484	51.7424	111.502	6.33578	6.14741	6.22322	6.26144	5.76631	6.2113	Detected	Detected	Detected	Detected	Detected	Detected	NM_001168294	chr12:105492556-105492615	Serpina3f	Mus musculus serine (or cysteine) peptidase inhibitor, clade A, member 3F (Serpina3f), transcript variant 1, mRNA [NM_001168294]	GO:0030162|GO:0010951|GO:0004867|GO:0043434|GO:0005576|GO:0034097	NM_001168294	Mm.483584	238393
A_51_P441914	1.03996	31.0782	46.0419	28.9037	64.0151	51.2082	61.9663	5.55521	5.51265	5.47368	5.31909	5.75413	5.29876	Detected	Detected	Detected	Detected	Detected	Detected	NM_008290	chr8:120282508-120282567	Hsd17b2	Mus musculus hydroxysteroid (17-beta) dehydrogenase 2 (Hsd17b2), mRNA [NM_008290]	GO:0005792|GO:0004303|GO:0006694|GO:0008610|GO:0006702|GO:0006703|GO:0050327|GO:0016020|GO:0005488|GO:0008152|GO:0016491|GO:0016021|GO:0032526|GO:0055114	NM_008290	Mm.276466	15486
A_51_P247542	1.02713	94.3768	109.906	93.8046	181.203	122.078	183.55	7.07413	6.83803	7.06927	6.96543	6.89588	7.00425	Detected	Detected	Detected	Detected	Detected	Detected	NM_172799	chr11:96026679-96026738	Ttll6	Mus musculus tubulin tyrosine ligase-like family, member 6 (Ttll6), mRNA [NM_172799]	GO:0018095|GO:0005929|GO:0005737|GO:0015631|GO:0004835|GO:0016874|GO:0042995|GO:0005575|GO:0005856|GO:0006464	NM_172799	Mm.249912	237930
A_55_P1971074	0.834323	7061.22	5119.52	7054.04	11084	9797.5	10569.1	13.0834	12.4062	13.0869	13.2115	12.985	13.164	Detected	Detected	Detected	Detected	Detected	Detected	NM_015804	chr8:12868669-12868728	Atp11a	Mus musculus ATPase, class VI, type 11A (Atp11a), mRNA [NM_015804]	GO:0000287|GO:0003824|GO:0005524|GO:0046872|GO:0015662|GO:0006754|GO:0000166|GO:0015914|GO:0016020|GO:0016787|GO:0004012|GO:0008152|GO:0016820|GO:0016021	NM_015804	Mm.257837	50770
A_52_P645862	1.07782	96.6081	114.595	102.284	177.234	132.077	177.025	7.106	6.90088	7.19154	6.92504	7.00055	6.94849	Detected	Detected	Detected	Detected	Detected	Detected	NM_177322	chr13:30474638-30474697	Agtr1a	Mus musculus angiotensin II receptor, type 1a (Agtr1a), mRNA [NM_177322]	GO:0005515|GO:0043627|GO:0004945|GO:0019722|GO:0043621|GO:0006885|GO:0001991|GO:0019229|GO:0007507|GO:0043524|GO:0002019|GO:0002018|GO:0051482|GO:0031968|GO:0005794|GO:0046982|GO:0019901|GO:0004930|GO:0002035|GO:0032270|GO:0010698|GO:0007186|GO:0001596|GO:0005886|GO:0002001|GO:0010873|GO:0007200|GO:0050715|GO:0007266|GO:0045777|GO:0007204|GO:0030425|GO:0032430|GO:0001965|GO:0016323|GO:0005737|GO:…	NM_177322	Mm.35062	11607
A_55_P2182700	0.878166	603.471	837.217	589.564	1241.53	1017.75	1218.41	9.67204	9.74886	9.63852	9.96625	9.70494	9.95053	Detected	Detected	Detected	Detected	Detected	Detected	NM_031869	chr5:116464709-116464650	Prkab1	Mus musculus protein kinase, AMP-activated, beta 1 non-catalytic subunit (Prkab1), mRNA [NM_031869]	GO:0005515|GO:0008610|GO:0004679|GO:0019901|GO:0031588|GO:0006950|GO:0005634|GO:0046320|GO:0051291|GO:0005829|GO:0016310|GO:0043234|GO:0050790|GO:0016301|GO:0006633	NM_031869	Mm.458152	19079
A_55_P2278965	0.985837	68.2858	76.7572	67.229	142.836	84.4817	143.344	6.62784	6.31065	6.61277	6.58526	6.4193	6.60843	Detected	Detected	Detected	Detected	Detected	Detected	AK017326	chr3:51875612-51875553	5430420F09Rik	Mus musculus 6 days neonate head cDNA, RIKEN full-length enriched library, clone:5430420F09 product:unclassifiable, full insert sequence. [AK017326]	GO:0008150|GO:0003674|GO:0005575		Mm.394303	74491
A_55_P2039601	1.09927	18555.3	16002.7	18682.2	21952	20711.1	21345.1	14.4279	14.0645	14.4455	14.2327	14.0837	14.2119	Detected	Detected	Detected	Detected	Detected	Detected	NM_001130149	chr15:12864964-12865023	Drosha	Mus musculus drosha, ribonuclease type III (Drosha), transcript variant 1, mRNA [NM_001130149]	GO:0003725|GO:0005515|GO:0006396|GO:0003723|GO:0042254|GO:0005634|GO:0005575|GO:0046872|GO:0005622|GO:0004518|GO:0004519|GO:0004525|GO:0016787|GO:0031054	NM_001130149	Mm.293142	14000
A_55_P1974602	0.374606	51.8844	63.2915	44.0753	239.118	225.124	248.554	6.24838	6.02276	6.03312	7.39489	7.68479	7.47424	Detected	Detected	Detected	Detected	Detected	Detected	NM_001042557	chr8:4245752-4245811	Map2k7	Mus musculus mitogen-activated protein kinase kinase 7 (Map2k7), transcript variant 1, mRNA [NM_001042557]	GO:0005515|GO:0005634|GO:0051403|GO:0046872|GO:0005829|GO:0002756|GO:0005737|GO:0043525|GO:0000166|GO:0016301|GO:0002755|GO:0004708|GO:0016772|GO:0000287|GO:0019901|GO:0019903|GO:0006950|GO:0007254|GO:0031435|GO:0007257|GO:0008022|GO:0005524|GO:0016310|GO:0004672|GO:0008545|GO:0004674|GO:0006468|GO:0004713|GO:0016740	NM_001042557	Mm.3906	26400
A_51_P316935	1.42016	310.732	434.067	309.624	436.342	309.029	425.139	8.75213	8.80083	8.7482	8.35337	8.09844	8.33119	Detected	Detected	Detected	Detected	Detected	Detected	NM_145980	chr6:116602564-116602623	8430408G22Rik	Mus musculus RIKEN cDNA 8430408G22 gene (8430408G22Rik), transcript variant 1, mRNA [NM_145980]	GO:0005739|GO:0008150|GO:0003674	NM_145980	Mm.38231	213393
A_55_P2136730	1.31608	186.194	404.422	177.893	287.29	306.433	289.201	8.02627	8.69646	7.96703	7.69361	8.08556	7.72183	Detected	Detected	Detected	Detected	Detected	Detected	NM_023695	chr5:112696348-112696407	Crybb1	Mus musculus crystallin, beta B1 (Crybb1), mRNA [NM_023695]	GO:0005212	NM_023695	Mm.29488	12960
A_55_P2043587	1.05061	66.3034	88.1291	59.9277	141.06	68.3912	146.136	6.59089	6.51699	6.45129	6.56345	6.14077	6.64129	Detected	Detected	Detected	Detected	Detected	Detected	AK155789	chr19:10915978-10915919	Gm10802	Mus musculus B6-derived CD11 +ve dendritic cells cDNA, RIKEN full-length enriched library, clone:F730221H19 product:hypothetical protein, full insert sequence. [AK155789]	GO:0008150|GO:0003674|GO:0005575			100038352
A_51_P244690	0.948987	12484.8	17649.9	12536.2	19304.9	21320.9	18702	13.8708	14.2025	13.8803	14.0405	14.128	14.0117	Detected	Detected	Detected	Detected	Detected	Detected	NM_009458	chr11:51800217-51800158	Ube2b	Mus musculus ubiquitin-conjugating enzyme E2B, RAD6 homology (S. cerevisiae) (Ube2b), mRNA [NM_009458]	GO:0005515|GO:0006344|GO:0006511|GO:0004842|GO:0000790|GO:0016567|GO:0006513|GO:0033522|GO:0005886|GO:0016874|GO:0005657|GO:0007288|GO:0005634|GO:0007283|GO:0006301|GO:0070534|GO:0005737|GO:0000166|GO:0070193|GO:0060070|GO:0000785|GO:0009411|GO:0043951|GO:0031625|GO:0001741|GO:0000209|GO:0043066|GO:0016881|GO:0042493|GO:0070076|GO:0010845|GO:0050821|GO:0031056|GO:0005524|GO:0001701|GO:0006974|GO:…	NM_009458	Mm.384918	22210
A_55_P2308488	1.06341	2821.4	3671.42	2788.07	3948.09	4693.27	3811.05	11.8135	11.9167	11.7953	11.6964	11.9016	11.6614	Detected	Detected	Detected	Detected	Detected	Detected	NM_009384	chr16:89788065-89788006	Tiam1	Mus musculus T-cell lymphoma invasion and metastasis 1 (Tiam1), transcript variant 1, mRNA [NM_009384]	GO:0005085|GO:0008624|GO:0050790|GO:0005543|GO:0048013|GO:0046875|GO:0005886|GO:0007264|GO:0005911|GO:0006915|GO:0050772|GO:0005829	NM_009384	Mm.310902	21844
A_55_P2148921	0.919122	263.816	405.771	256.886	564.095	441.521	547.82	8.52277	8.69995	8.48251	8.76635	8.56898	8.73492	Detected	Detected	Detected	Detected	Detected	Detected	NM_033327	chr8:90210388-90210329	Zfp423	Mus musculus zinc finger protein 423 (Zfp423), mRNA [NM_033327]	GO:0005515|GO:0006355|GO:0046982|GO:0005634|GO:0007275|GO:0003676|GO:0003677|GO:0046872|GO:0006351|GO:0030154|GO:0042803|GO:0007399|GO:0005622|GO:0043565|GO:0008270|GO:0045893|GO:0045892	NM_033327	Mm.23452	94187
A_51_P112182	0.974766	30.7688	48.6004	30.6905	74.8799	47.1685	74.9985	5.54414	5.60026	5.55136	5.56428	5.64238	5.59973	Detected	Detected	Detected	Detected	Detected	Detected	NM_172455	chr16:45667699-45664371	Tmprss7	Mus musculus transmembrane serine protease 7 (Tmprss7), transcript variant 2, mRNA [NM_172455]	GO:0005515|GO:0016787|GO:0016020|GO:0005886|GO:0004252|GO:0006508|GO:0008236|GO:0008233|GO:0016021|GO:0003824	NM_172455	Mm.186306	208171
A_55_P2016222	1.36503	34.9952	53.7084	29.7901	62.5091	38.2859	51.3595	5.72026	5.76125	5.51151	5.28306	5.36229	5.00086	Detected	Detected	Detected	Detected	Detected	Detected	AK082786	chr5:136438130-136438071	Srcrb4d	Mus musculus ES cells cDNA, RIKEN full-length enriched library, clone:C330016E03 product:SRCRB-S4D PROTEIN homolog [Homo sapiens], full insert sequence. [AK082786]	GO:0008150|GO:0003674|GO:0016020|GO:0005576|GO:0005575|GO:0005044		Mm.332750	109267
A_52_P235995	1.59938	28.5338	51.6927	26.1926	39.9464	46.948	32.4457	5.44517	5.70018	5.33966	4.55425	5.63506	4.26317	Detected	Compromised	Compromised	Detected	Detected	Compromised	NM_177006	chr5:64116452-64136445	3110047P20Rik	Mus musculus RIKEN cDNA 3110047P20 gene (3110047P20Rik), mRNA [NM_177006]	GO:0008150|GO:0003674|GO:0005575	NM_177006	Mm.319487	319807
A_51_P108489	1.03946	2392.08	3243.34	2396.77	3493.46	4101.92	3438.79	11.5842	11.7379	11.5859	11.5167	11.7168	11.5072	Detected	Detected	Detected	Detected	Detected	Detected	NM_008187	chr8:97945043-97944518	Gtl3	Mus musculus gene trap locus 3 (Gtl3), mRNA [NM_008187]		NM_008187	Mm.2080	14894
A_55_P2056483	1.23679	521.338	578.708	516.377	616.858	795.571	625.014	9.46298	9.21833	9.45238	8.90512	9.35775	8.95101	Detected	Detected	Detected	Detected	Detected	Detected	NM_011079	chr5:130340099-130340040	Phkg1	Mus musculus phosphorylase kinase gamma 1 (Phkg1), mRNA [NM_011079]	GO:0005516|GO:0004689|GO:0005975|GO:0005978|GO:0005964|GO:0005977|GO:0005625|GO:0005524|GO:0016310|GO:0004672|GO:0000166|GO:0004674|GO:0016301|GO:0006468|GO:0019899|GO:0016740|GO:0016772	NM_011079	Mm.3159	18682
A_51_P278018	1.3931	1148.74	1273.83	1137.17	1291.86	1225.24	1324.94	10.5788	10.3598	10.571	10.0302	9.96514	10.0792	Detected	Detected	Detected	Detected	Detected	Detected	NM_027338	chr8:23317324-23318373	Vps36	Mus musculus vacuolar protein sorting 36 (yeast) (Vps36), mRNA [NM_027338]	GO:0043130|GO:0006355|GO:0005770|GO:0005634|GO:0015031|GO:0005764|GO:0006351|GO:0005829|GO:0008289|GO:0005737|GO:0016020|GO:0016197|GO:0006810|GO:0016044|GO:0005768	NM_027338	Mm.41453	70160
A_51_P103780	0.85393	1117.16	1442.03	1112.22	2228	1903.69	2214.9	10.5406	10.5406	10.5336	10.8458	10.5956	10.8568	Detected	Detected	Detected	Detected	Detected	Detected	NM_145512	chr1:167104788-167104729	Sft2d2	Mus musculus SFT2 domain containing 2 (Sft2d2), mRNA [NM_145512]	GO:0008150|GO:0003674|GO:0016020|GO:0006810|GO:0016021|GO:0005575|GO:0016192|GO:0015031	NM_145512	Mm.288369	108735
A_55_P2086153	1.28516	1437.89	1449.01	1442.86	1672.73	1560.75	1765.77	10.8791	10.5451	10.8894	10.4084	10.3076	10.5117	Detected	Detected	Detected	Detected	Detected	Detected	NM_029236	chr15:99300584-99300525	Bcdin3d	Mus musculus BCDIN3 domain containing (Bcdin3d), mRNA [NM_029236]	GO:0008150|GO:0003674|GO:0008168|GO:0005575|GO:0032259|GO:0016740	NM_029236	Mm.32826	75284
A_51_P106952	0.994782	2712.85	3399.68	2695.77	4118.37	4352.92	4113.85	11.7536	11.8063	11.7444	11.7585	11.7959	11.7724	Detected	Detected	Detected	Detected	Detected	Detected	NM_134077	chr14:105514008-105513949	Rbm26	Mus musculus RNA binding motif protein 26 (Rbm26), mRNA [NM_134077]	GO:0006397|GO:0008150|GO:0003674|GO:0000166|GO:0003723|GO:0008270|GO:0005575|GO:0003676|GO:0046872	NM_134077	Mm.474531	74213
A_51_P261001	0.945961	2764.44	3320.9	2793.97	4304.6	4785.58	4318.32	11.7815	11.7744	11.7986	11.8182	11.9353	11.8415	Detected	Detected	Detected	Detected	Detected	Detected	NM_013827	chr5:108537924-108537983	Mtf2	Mus musculus metal response element binding transcription factor 2 (Mtf2), mRNA [NM_013827]	GO:0005515|GO:0008270|GO:0005634|GO:0003676|GO:0003677|GO:0046872	NM_013827	Mm.257149	17765
A_51_P120093	0.932914	5938.98	8419.7	5952.12	9807	10318.7	9649.39	12.8429	13.1378	12.8471	13.0355	13.061	13.0319	Detected	Detected	Detected	Detected	Detected	Detected	NM_028035	chr6:51540112-51540171	Snx10	Mus musculus sorting nexin 10 (Snx10), transcript variant 1, mRNA [NM_028035]	GO:0005545|GO:0005737|GO:0007154|GO:0016020|GO:0031313|GO:0006810|GO:0007032|GO:0035091|GO:0015031|GO:0008289|GO:0005768	NM_028035	Mm.294166	71982
A_55_P2362635	1.51238	50.1676	63.7343	48.3773	68.3233	47.9536	70.7491	6.20264	6.03419	6.15442	5.42467	5.66415	5.51197	Detected	Detected	Detected	Detected	Detected	Detected	AK033564	chr13:74306830-74306889	Slc9a3	Mus musculus adult male colon cDNA, RIKEN full-length enriched library, clone:9030624O13 product:SODIUM/HYDROGEN EXCHANGER 3 (NA(+)/H(+) EXCHANGER 3) (NHE-3) homolog [Rattus norvegicus], full insert sequence. [AK033564]	GO:0071436|GO:0005903|GO:0016324|GO:0015385|GO:0002028|GO:0031526|GO:0006814|GO:0006898|GO:0006885|GO:0015992		Mm.261564	105243
A_55_P2065716	0.92615	9792.95	13508.6	9870.98	17538.2	13265	17288.1	13.532	13.8154	13.5461	13.8989	13.4308	13.8959	Detected	Detected	Detected	Detected	Detected	Detected	NM_008133	chr14:35157289-35157348	Glud1	Mus musculus glutamate dehydrogenase 1 (Glud1), nuclear gene encoding mitochondrial protein, mRNA [NM_008133]	GO:0005515|GO:0006520|GO:0006537|GO:0006538|GO:0070728|GO:0005743|GO:0070403|GO:0005525|GO:0005524|GO:0004352|GO:0005739|GO:0004353|GO:0005737|GO:0043531|GO:0000166|GO:0005488|GO:0016491|GO:0032024|GO:0019899|GO:0055114	NM_008133	Mm.10600	14661
A_51_P505322	1.18726	4246.72	4432.55	4277.51	5421.35	4629.89	5363.59	12.3699	12.2013	12.3823	12.1619	11.8808	12.1679	Detected	Detected	Detected	Detected	Detected	Detected	NM_026530	chr17:56156009-56156068	Mpnd	Mus musculus MPN domain containing (Mpnd), mRNA [NM_026530]	GO:0008150|GO:0003674|GO:0016787|GO:0008233|GO:0005575	NM_026530	Mm.358710	68047
A_55_P2166833	0.992805	72.9751	84.7546	78.0678	168.42	75.562	171.493	6.71698	6.45237	6.81361	6.84698	6.2679	6.89933	Detected	Detected	Detected	Detected	Detected	Detected	XM_357051	chr19:11376043-11375984	Ms4a14	membrane-spanning 4-domains, subfamily A, member 14 [Source:MGI Symbol;Acc:MGI:2686122] [ENSMUST00000067600]		XM_357051	Mm.313112	383435
A_55_P2367007	1.2484	29.7976	31.3086	35.3841	42.5549	45.084	48.7549	5.50168	4.87312	5.73952	4.65991	5.58129	4.9129	Detected	Detected	Detected	Detected	Detected	Detected	AK082796	chr11:66850429-66850488	C330020G15Rik	Mus musculus ES cells cDNA, RIKEN full-length enriched library, clone:C330020G15 product:unclassifiable, full insert sequence. [AK082796]	GO:0008150|GO:0003674|GO:0005575		Mm.412020	109343
A_51_P337662	1.04605	5107.1	5550.99	5185.12	7412.9	6413.16	7125.92	12.6266	12.5235	12.6472	12.633	12.3718	12.5976	Detected	Detected	Detected	Detected	Detected	Detected	NM_172779	chrX:53760732-53760791	Ddx26b	Mus musculus DEAD/H (Asp-Glu-Ala-Asp/His) box polypeptide 26B (Ddx26b), mRNA [NM_172779]	GO:0008150|GO:0003674|GO:0005575	NM_172779	Mm.72753	236790
A_55_P2133901	1.02133	17952.9	23219.1	17903	24588.3	27133.7	24149.2	14.3809	14.6039	14.3846	14.4003	14.475	14.4028	Detected	Detected	Detected	Detected	Detected	Detected	XM_001479285	chr17:24858205-24858584	Gm5786	PREDICTED: Mus musculus predicted pseudogene 5786 (Gm5786), mRNA [XM_001479285]		XM_001479285	Mm.390980	544872
A_55_P2378129	1.47265	38.4499	30.1645	31.8086	42.9396	35.5829	40.9392	5.84561	4.80581	5.5981	4.67501	5.26473	4.63453	Detected	Detected	Detected	Detected	Detected	Detected	BM937886	chr11:78503111-78503170	D11Ertd80e	UI-M-CC1-bae-a-04-0-UI.r1 NIH_BMAP_Ret1_N Mus musculus cDNA clone UI-M-CC1-bae-a-04-0-UI 5', mRNA sequence [BM937886]			Mm.441312	52473
A_52_P118958	0.774156	1880.53	3268.67	1972.63	4092.36	4868.59	3965.62	11.2536	11.7488	11.3188	11.748	11.9602	11.7208	Detected	Detected	Detected	Detected	Detected	Detected	NM_023041	chr1:174065081-174065140	Pex19	Mus musculus peroxisomal biogenesis factor 19 (Pex19), transcript variant 1, mRNA [NM_023041]	GO:0005515|GO:0005737|GO:0047485|GO:0016020|GO:0006625|GO:0007031|GO:0005634|GO:0016021|GO:0016557|GO:0005778|GO:0005777	NM_023041	Mm.247764	19298
A_52_P39157	1.14815	2547.14	3341.33	2503.72	3336.13	3835.75	3282.09	11.6662	11.7834	11.647	11.4489	11.6074	11.4423	Detected	Detected	Detected	Detected	Detected	Detected	NM_007552	chr2:18607987-18608046	Bmi1	Mus musculus Bmi1 polycomb ring finger oncogene (Bmi1), mRNA [NM_007552]	GO:0005515|GO:0010468|GO:0048103|GO:0004842|GO:0030890|GO:0048706|GO:0000151|GO:0048704|GO:0005634|GO:0048146|GO:0046872|GO:0005737|GO:0006959|GO:0051443|GO:0071535|GO:0021903|GO:0031519|GO:0043066|GO:0006355|GO:0016573|GO:0009987|GO:0016574|GO:0005730|GO:0000122|GO:0001701|GO:0006351|GO:0033092|GO:0016604|GO:0001501|GO:0007420|GO:0003682|GO:0008270|GO:0016568	NM_007552	Mm.289584	12151
A_55_P2013617	0.931824	56.9626	54.3886	60.0886	139.742	53.9311	138.395	6.38118	5.78228	6.45574	6.54629	5.82414	6.55437	Detected	Detected	Detected	Detected	Detected	Detected	AY648648	chr12:117003688-117003629		predicted gene, 16810 [Source:MGI Symbol;Acc:MGI:4439734] [ENSMUST00000103542]
A_55_P2014149	1.03809	86.6792	91.0618	82.6886	153.637	117.583	151.136	6.95236	6.56208	6.89317	6.69964	6.84711	6.69905	Detected	Detected	Detected	Detected	Detected	Detected		chr4:034011596-034011537
A_51_P106591	0.963712	2171.73	2905.73	2157.32	3514.65	3854.06	3406.88	11.4517	11.5755	11.446	11.5255	11.6132	11.4944	Detected	Detected	Detected	Detected	Detected	Detected	NM_172434	chr3:94295991-94296049	Celf3	Mus musculus VCUGBP, Elav-like family member 3 (Celf3), mRNA [NM_172434]	GO:0008380|GO:0006397|GO:0005737|GO:0000166|GO:0000381|GO:0003723|GO:0005634|GO:0030317|GO:0007283|GO:0003676	NM_172434	Mm.44292	78784
A_55_P2180789	0.968345	29266.3	28862.5	28974.3	38514.5	38505.8	38381.9	15.0478	14.9275	15.0406	15.0759	14.9862	15.093	Detected	Detected	Detected	Detected	Detected	Detected	NM_021523	chrX:148369375-148369434	Huwe1	Mus musculus HECT, UBA and WWE domain containing 1 (Huwe1), mRNA [NM_021523]	GO:0000209|GO:0004842|GO:0006513|GO:0016881|GO:0016574|GO:0016874|GO:0005634|GO:0003677|GO:0030154|GO:0006974|GO:0005622|GO:0005737|GO:0006281|GO:0042787|GO:0005488|GO:0006284|GO:0006464	NM_021523	Mm.27372	59026
A_55_P1988009	0.820107	4451.07	5966.67	4537.02	8047.44	9225.79	7867.98	12.4333	12.6311	12.4645	12.7521	12.8967	12.7384	Detected	Detected	Detected	Detected	Detected	Detected		chr14:4850203-4850262		predicted gene 3252 [Source:MGI Symbol;Acc:MGI:3781430] [ENSMUST00000165619]
A_55_P2042550	0.815392	53.4872	57.7608	51.2376	142.315	65.708	144.341	6.2928	5.87802	6.23333	6.57835	6.08869	6.6204	Detected	Detected	Detected	Detected	Detected	Detected	AK019760	chr13:100728505-100728446	Mccc2	Mus musculus adult male testis cDNA, RIKEN full-length enriched library, clone:4930552N12 product:hypothetical protein, full insert sequence. [AK019760]	GO:0005739|GO:0004485|GO:0000166|GO:0016874|GO:0015936|GO:0005524		Mm.137327	78038
A_51_P109369	1.08331	142.567	145.932	141.57	213.495	239.795	212.213	7.65893	7.24831	7.64806	7.21497	7.77091	7.22307	Detected	Detected	Detected	Detected	Detected	Detected	NM_026346	chr15:58011811-58011752	Fbxo32	Mus musculus F-box protein 32 (Fbxo32), mRNA [NM_026346]	GO:0014889|GO:0005634	NM_026346	Mm.292042	67731
A_51_P101635	0.807784	5605.16	9079.37	5569.94	11499.5	11123.4	11136.8	12.7542	13.2511	12.7462	13.2661	13.1687	13.2405	Detected	Detected	Detected	Detected	Detected	Detected	NM_019719	chr17:25967885-25967826	Stub1	Mus musculus STIP1 homology and U-Box containing protein 1 (Stub1), mRNA [NM_019719]	GO:0005515|GO:0006511|GO:0004842|GO:0016567|GO:0016874|GO:0034450|GO:0051879|GO:0032436|GO:0000151|GO:0046332|GO:0042803|GO:0051787|GO:0051604|GO:0070534|GO:0005737|GO:0006457|GO:0090035|GO:0031072|GO:0031398|GO:0019900|GO:0030579|GO:0030674|GO:0071218|GO:0000209|GO:0031371|GO:0030911|GO:0006974|GO:0051865|GO:0006281|GO:0005488|GO:0030544|GO:0043161|GO:0006515|GO:0019899|GO:0031943|GO:0042405	NM_019719	Mm.277599	56424
A_51_P516615	1.13067	39889.9	32919.7	39904.6	42406.1	39515.5	41682.4	15.4339	15.1163	15.4502	15.2169	15.0285	15.2235	Detected	Detected	Detected	Detected	Detected	Detected	NM_026684	chr17:24859078-24859019	Ndufb10	Mus musculus NADH dehydrogenase (ubiquinone) 1 beta subcomplex, 10 (Ndufb10), nuclear gene encoding mitochondrial protein, mRNA [NM_026684]	GO:0005739|GO:0008150|GO:0003674|GO:0005747|GO:0016020|GO:0070469|GO:0006810|GO:0005743|GO:0022900	NM_026684	Mm.1129	68342
A_55_P2264231	1.07574	83.9693	95.0046	78.4978	136.425	119.371	148.869	6.91179	6.62629	6.82138	6.50692	6.86535	6.67122	Detected	Detected	Detected	Detected	Detected	Detected	AK046028	chr1:5148366-5148425	B230334L07Rik	Mus musculus adult male corpora quadrigemina cDNA, RIKEN full-length enriched library, clone:B230334L07 product:unclassifiable, full insert sequence. [AK046028]	GO:0008150|GO:0003674|GO:0005575		Mm.439113	320384
A_52_P193925	0.825287	5275.97	7277.67	5344.06	10423	9083.13	10263.9	12.6732	12.9226	12.6894	13.122	12.8722	13.122	Detected	Detected	Detected	Detected	Detected	Detected	NM_028072	chr2:165899726-165899667	Sulf2	Mus musculus sulfatase 2 (Sulf2), mRNA [NM_028072]	GO:0006790|GO:0005794|GO:0009986|GO:0001822|GO:0005783|GO:0005509|GO:0008449|GO:0008484|GO:0003824|GO:0005615|GO:0046872|GO:0060348|GO:0016787|GO:0040037|GO:0008152|GO:0004065	NM_028072	Mm.1011	72043
A_52_P669682	0.86446	34.8975	43.0703	35.4765	94.8364	42.6828	101.014	5.71632	5.40689	5.74292	5.93354	5.50645	6.05653	Detected	Detected	Detected	Detected	Detected	Detected	XM_003086063	chr17:053914504-053914563	Gm7225	PREDICTED: Mus musculus predicted gene 7225 (Gm7225), mRNA [XM_003086063]		XM_003086063	Mm.426030	637939
A_55_P1973299	2.09215	40.0777	20.1597	45.7694	28.0824	27.2961	26.9521	5.90107	4.06263	6.08268	3.97535	4.92523	3.95084	Detected	Detected	Compromised	Detected	Compromised	Compromised	NM_016700	chr14:34195333-34195274	Mapk8	Mus musculus mitogen-activated protein kinase 8 (Mapk8), mRNA [NM_016700]	GO:0005515|GO:0042542|GO:0009408|GO:0031175|GO:0002756|GO:0004705|GO:0000166|GO:0018105|GO:0016301|GO:0002755|GO:0018107|GO:0009411|GO:0004707|GO:0016772|GO:0035033|GO:0030335|GO:0045740|GO:0016310|GO:0001503|GO:0005654|GO:0046686|GO:0032091|GO:0008624|GO:0042826|GO:0005634|GO:0032839|GO:0005829|GO:0005739|GO:0032880|GO:0005737|GO:0006954|GO:0043204|GO:0008633|GO:0006355|GO:0031116|GO:0043066|GO:…	NM_016700	Mm.21495	26419
A_55_P1994569	0.903966	32.0837	57.204	31.372	93.6186	45.5937	95.8007	5.60104	5.86229	5.58186	5.91297	5.5967	5.9725	Detected	Detected	Detected	Detected	Detected	Detected		chr11:111993451-111993510		predicted gene 11680 [Source:MGI Symbol;Acc:MGI:3650354] [ENSMUST00000146550]
A_55_P2006210	1.89536	441.727	298.229	437.592	394.874	207.86	381.854	9.23405	8.26068	9.21947	8.19804	7.5863	8.16245	Detected	Detected	Detected	Detected	Detected	Detected	AK008922	chr10:79221282-79221341	Fgf22	Mus musculus adult male stomach cDNA, RIKEN full-length enriched library, clone:2210414E06 product:FIBROBLAST GROWTH FACTOR-22 PRECURSOR (FGF-22) homolog [Mus musculus], full insert sequence. [AK008922]	GO:0005515|GO:0005794|GO:0009986|GO:0008543|GO:0005730|GO:0005576|GO:0008083		Mm.154211	67112
A_55_P1967483	0.587553	1290.02	1890.73	1368.59	2690.34	7280.42	2636.77	10.7377	10.9295	10.8164	11.1278	12.5443	11.1132	Detected	Detected	Detected	Detected	Detected	Detected		chr2:024350964-024351023
A_51_P362054	1.01329	32490.5	34281.5	33040.4	41384.2	42212.8	40480.4	15.1741	15.1823	15.2076	15.1823	15.1353	15.1893	Detected	Detected	Detected	Detected	Detected	Detected	NM_025983	chr2:174286715-174286656	Atp5e	Mus musculus ATP synthase, H+ transporting, mitochondrial F1 complex, epsilon subunit (Atp5e), nuclear gene encoding mitochondrial protein, mRNA [NM_025983]	GO:0046034|GO:0015986|GO:0006200|GO:0005743|GO:0005753|GO:0005739|GO:0006754|GO:0016787|GO:0016020|GO:0008553|GO:0046961|GO:0046933|GO:0005759|GO:0045261|GO:0006810|GO:0000275|GO:0016887|GO:0006172|GO:0006811|GO:0015992	NM_025983	Mm.20841	67126
A_55_P1985536	0.743959	104.617	132.927	105.838	272.75	204.462	285.101	7.22454	7.12103	7.24018	7.60483	7.56539	7.69564	Detected	Detected	Detected	Detected	Detected	Detected	NM_009167	chr13:51526577-51526518	Shc3	Mus musculus src homology 2 domain-containing transforming protein C3 (Shc3), mRNA [NM_009167]	GO:0035556|GO:0005515|GO:0035249|GO:0007611|GO:0007265|GO:0005829	NM_009167	Mm.131870	20418
A_51_P246653	0.639258	37.0385	53.2911	34.1364	120.371	90.1875	122	5.79598	5.74767	5.69089	6.31297	6.4995	6.35866	Detected	Detected	Detected	Detected	Detected	Detected	NM_020008	chr6:129411798-129411739	Clec7a	Mus musculus C-type lectin domain family 7, member a (Clec7a), mRNA [NM_020008]	GO:0008037|GO:0005886|GO:0002238|GO:0001874|GO:0001872|GO:0001879|GO:0001878|GO:0046872|GO:0050766|GO:0002221|GO:0016337|GO:0006954|GO:0002752|GO:0004872|GO:0032760|GO:0005529|GO:0001846|GO:0006910|GO:0006911|GO:0016020|GO:0005488|GO:0045087|GO:0030247|GO:0016021|GO:0009897|GO:0008329	NM_020008	Mm.239516	56644
A_55_P1988384	0.75491	503.727	593.798	495.998	855.098	1684.87	864.187	9.41682	9.25666	9.39187	9.41328	10.4207	9.44828	Detected	Detected	Detected	Detected	Detected	Detected	NM_007515	chrX:98274703-98274644	Slc7a3	Mus musculus solute carrier family 7 (cationic amino acid transporter, y+ system), member 3 (Slc7a3), mRNA [NM_007515]	GO:0015326|GO:0032006|GO:0005886|GO:0006865|GO:0055085|GO:0003333|GO:0015822|GO:0034220|GO:0016020|GO:0015171|GO:0005887|GO:0015181|GO:0006810|GO:0016021|GO:0000064|GO:0015809|GO:0006812|GO:0015807|GO:0015819|GO:0015189	NM_007515	Mm.5140	11989
A_55_P1972436	0.844247	58.7637	87.064	58.2844	155.247	93.1994	160.397	6.4193	6.49472	6.41117	6.71753	6.54497	6.79548	Detected	Detected	Detected	Detected	Detected	Detected	NM_178666	chr10:28602460-28602519	Themis	Mus musculus thymocyte selection associated (Themis), mRNA [NM_178666]	GO:0005515|GO:0050852|GO:0005737|GO:0043383|GO:0007275|GO:0005634|GO:0043368	NM_178666	Mm.123021	210757
A_51_P263749	1.03244	12.8767	23.6611	12.7512	28.6202	22.6889	36.0001	4.44052	4.37334	4.44016	4.00679	4.67274	4.43631	Detected	Compromised	Detected	Compromised	Detected	Compromised	NM_176982	chr11:16852393-16852452	Fbxo48	Mus musculus F-box protein 48 (Fbxo48), mRNA [NM_176982]	GO:0008150|GO:0003674|GO:0005575	NM_176982	Mm.446582	319701
A_52_P469502	0.85486	125.443	195.943	124.748	302.726	221.514	314.489	7.48763	7.67173	7.47968	7.78533	7.66672	7.86571	Detected	Detected	Detected	Detected	Detected	Detected	NM_028176	chr4:137894801-137894742	Cda	Mus musculus cytidine deaminase (Cda), mRNA [NM_028176]	GO:0030308|GO:0009972|GO:0045980|GO:0003824|GO:0042803|GO:0046872|GO:0005829|GO:0042802|GO:0016787|GO:0051289|GO:0001882|GO:0008152|GO:0004126|GO:0008270	NM_028176	Mm.46182	72269
A_51_P288828	0.953626	482.471	475.318	471.535	800.445	680.097	806.199	9.35223	8.92973	9.31937	9.31147	9.15265	9.34273	Detected	Detected	Detected	Detected	Detected	Detected	NM_029643	chr15:76371692-76371751	Gpr172b	Mus musculus G protein-coupled receptor 172B (Gpr172b), mRNA [NM_029643]	GO:0032217|GO:0016020|GO:0005886|GO:0005887|GO:0006810|GO:0004872|GO:0032218|GO:0016021	NM_029643	Mm.28597	52710
A_51_P475816	0.738151	28.6694	52.1116	33.4198	113.67	48.8013	113.005	5.45265	5.71144	5.66131	6.21721	5.68876	6.23347	Detected	Detected	Detected	Detected	Detected	Detected	NM_027800	chr11:99475589-99475530	Krtap2-4	Mus musculus keratin associated protein 2-4 (Krtap2-4), mRNA [NM_027800]	GO:0008150|GO:0003674|GO:0005575	NM_027800	Mm.51510	71453
A_51_P138807	0.936968	95.4428	175.032	98.665	238.659	156.803	236.839	7.08918	7.51312	7.13748	7.39158	7.22978	7.40019	Detected	Detected	Detected	Detected	Detected	Detected	XM_003084520	chr2:164569663-164569604	LOC100504707	WAP four-disulfide core domain 3 [Source:MGI Symbol;Acc:MGI:1923897] [ENSMUST00000043448]		XM_003084520	Mm.482906	100504707
A_55_P2433438	0.897175	56.1177	105.554	52.4535	140.373	96.2186	154.523	6.35766	6.77727	6.26688	6.55511	6.58226	6.73405	Detected	Detected	Detected	Detected	Detected	Detected	NM_011544	chr9:71692086-71692059	Tcf12	Mus musculus transcription factor 12 (Tcf12), mRNA [NM_011544]	GO:0005515|GO:0005667|GO:0006355|GO:0003700|GO:0046982|GO:0005634|GO:0007275|GO:0070888|GO:0003677|GO:0006351|GO:0010628|GO:0045666|GO:0045893	NM_011544	Mm.171615	21406
A_51_P393454	0.867575	892.947	1483.45	885.569	1860.25	1806.29	1835.74	10.2319	10.5777	10.2227	10.5643	10.5158	10.5671	Detected	Detected	Detected	Detected	Detected	Detected	NM_001025074	chr13:59230936-59230995	Ntrk2	Mus musculus neurotrophic tyrosine kinase, receptor, type 2 (Ntrk2), transcript variant 1, mRNA [NM_001025074]	GO:0005515|GO:0030424|GO:0007631|GO:0005886|GO:0019222|GO:0031547|GO:0030425|GO:0030154|GO:0030426|GO:0005829|GO:0007190|GO:0046777|GO:0043197|GO:0000166|GO:0016301|GO:0043195|GO:0043025|GO:0043679|GO:0004872|GO:0016772|GO:0048786|GO:0048403|GO:0042490|GO:0009986|GO:0051968|GO:0046548|GO:0046928|GO:0014069|GO:0007275|GO:0060076|GO:0005524|GO:0014047|GO:0007399|GO:0016310|GO:0005030|GO:0004672|GO:…	NM_001025074	Mm.130054	18212
A_55_P2183383	0.833769	52.8894	79.7755	51.7583	132.552	112.799	126.736	6.27831	6.36425	6.24436	6.46501	6.7907	6.41805	Detected	Detected	Detected	Detected	Detected	Detected	NM_028965	chr11:96632046-96631987	Snx11	Mus musculus sorting nexin 11 (Snx11), mRNA [NM_028965]	GO:0008150|GO:0003674|GO:0007154|GO:0016020|GO:0006810|GO:0005575|GO:0035091|GO:0015031|GO:0008289	NM_028965	Mm.270781	74479
A_55_P1966102	1.25027	3670.52	2999.64	3667.93	3772.16	4194.4	3723.87	12.172	11.6204	12.1685	11.63	11.7433	11.6208	Detected	Detected	Detected	Detected	Detected	Detected	NM_080637	chr18:34722354-34722295	Nme5	Mus musculus non-metastatic cells 5, protein expressed in (nucleoside-diphosphate kinase) (Nme5), mRNA [NM_080637]	GO:0006241|GO:0007286|GO:0004550|GO:0048515|GO:0006916|GO:0007275|GO:0007283|GO:0005524|GO:0030154|GO:0006165|GO:0006228|GO:0006183|GO:0000302	NM_080637	Mm.275430	75533
A_51_P116007	0.989136	962.449	1697.18	962.614	1737.65	1888.92	1691.66	10.3336	10.7804	10.3298	10.4674	10.5829	10.4407	Detected	Detected	Detected	Detected	Detected	Detected	NM_008229	chr10:36713455-36713589	Hdac2	Mus musculus histone deacetylase 2 (Hdac2), mRNA [NM_008229]	GO:0000792|GO:0005515|GO:0000790|GO:0003700|GO:0005657|GO:0032129|GO:0016581|GO:0016580|GO:0017053|GO:0031072|GO:0000785|GO:0000122|GO:0045786|GO:0016358|GO:0033558|GO:0031078|GO:0000118|GO:0010977|GO:0005654|GO:0061198|GO:0019899|GO:0034739|GO:0045892|GO:0042733|GO:0008134|GO:0006344|GO:0008284|GO:0046970|GO:0005634|GO:0010870|GO:0043433|GO:0005737|GO:0061029|GO:0030182|GO:0045944|GO:0042475|GO:…	NM_008229	Mm.19806	15182
A_55_P2062549	0.740369	694.775	956.733	702.631	1576.01	1619.45	1558.9	9.86883	9.9479	9.88417	10.3231	10.3587	10.3201	Detected	Detected	Detected	Detected	Detected	Detected	NR_028307	chr8:11693161-11693102	Gm6524	Mus musculus predicted gene 6524 (Gm6524), non-coding RNA [NR_028307]		NR_028307		624710
A_51_P406796	0.708053	1269.78	2528.73	1268.18	3830.13	2483.2	3783.42	10.7144	11.3576	10.7109	11.6488	10.9807	11.6476	Detected	Detected	Detected	Detected	Detected	Detected	NM_013873	chr15:83907931-83907872	Sult4a1	Mus musculus sulfotransferase family 4A, member 1 (Sult4a1), mRNA [NM_013873]	GO:0006629|GO:0006790|GO:0005737|GO:0008146|GO:0016740|GO:0008202	NM_013873	Mm.248796	29859
A_55_P2394495	0.946898	102.59	127.194	104.703	232.11	134.26	227.41	7.19119	7.05453	7.22307	7.34747	7.02333	7.33415	Detected	Detected	Detected	Detected	Detected	Detected	AK006259	chr9:31192655-31192596	1700023A20Rik	Mus musculus adult male testis cDNA, RIKEN full-length enriched library, clone:1700023A20 product:unclassifiable, full insert sequence. [AK006259]	GO:0008150|GO:0003674|GO:0005575		Mm.291623	69374
A_55_P2062314	0.533954	23.128	62.7697	24.6355	110.714	115.77	107.428	5.16764	6.0111	5.26192	6.17246	6.82792	6.15592	Detected	Compromised	Detected	Compromised	Detected	Detected	NR_015489	chr11:117473772-117473831	2900041M22Rik	Mus musculus RIKEN cDNA 2900041M22 gene (2900041M22Rik), non-coding RNA [NR_015489]	GO:0008150|GO:0003674|GO:0005575	NR_015489	Mm.212543	78403
A_52_P100199	0.907758	559.415	822.171	562.161	1046.71	1155.73	1005.28	9.56208	9.71796	9.56799	9.71374	9.88417	9.66898	Detected	Detected	Detected	Detected	Detected	Detected	NM_172511	chr16:45732034-45731975	Abhd10	Mus musculus abhydrolase domain containing 10 (Abhd10), mRNA [NM_172511]	GO:0005739|GO:0008150|GO:0003674|GO:0016787|GO:0006508|GO:0008236|GO:0008233	NM_172511	Mm.247453	213012
A_52_P432780	0.823868	726.221	1252.31	738.609	1462.02	2004.63	1435.32	9.933	10.335	9.95484	10.2067	10.659	10.1956	Detected	Detected	Detected	Detected	Detected	Detected	NM_178603	chr4:49527148-49527089	Mrpl50	Mus musculus mitochondrial ribosomal protein L50 (Mrpl50), nuclear gene encoding mitochondrial protein, mRNA [NM_178603]	GO:0005739|GO:0008150|GO:0003674|GO:0030529|GO:0005840	NM_178603	Mm.30052	28028
A_55_P1962602	2.43756	34923.9	18849.1	35027.9	16709	12606.2	16497.6	15.2767	14.3068	15.2788	13.827	13.356	13.823	Detected	Detected	Detected	Detected	Detected	Detected	AK148702	chr9:10377916-10377857		Mus musculus 2 days neonate sympathetic ganglion cDNA, RIKEN full-length enriched library, clone:7120437D13 product:unclassifiable, full insert sequence. [AK148702]
A_55_P2051840	0.966028	605.939	837.015	612.506	1042.54	1144.23	1026.93	9.67835	9.74693	9.69663	9.70454	9.86951	9.69745	Detected	Detected	Detected	Detected	Detected	Detected		chr17:035440553-035440494
A_55_P2068247	1.72072	68649.3	43498.4	70867.7	41595.2	44119.3	41235.6	16.1776	15.5306	16.2387	15.1886	15.1971	15.2122	Detected	Detected	Detected	Detected	Detected	Detected		chr15:013245897-013245838
A_55_P1968982	0.45148	166.1	655.443	158.733	1054.4	636.999	1051.93	7.8649	9.3979	7.80807	9.72276	9.05511	9.7348	Detected	Detected	Detected	Detected	Detected	Detected	NM_016768	chr2:34027540-34027481	Pbx3	Mus musculus pre B-cell leukemia transcription factor 3 (Pbx3), mRNA [NM_016768]	GO:0005515|GO:0005667|GO:0008344|GO:0006355|GO:0003700|GO:0007585|GO:0005634|GO:0003677|GO:0006351|GO:0021516|GO:0043565|GO:0002087|GO:0048666	NM_016768	Mm.239941	18516
A_52_P512749	0.983003	210.668	299.634	206.19	362.496	458.73	352.093	8.21154	8.2687	8.17956	8.07306	8.61852	8.04242	Detected	Detected	Detected	Detected	Detected	Detected	NM_026140	chr7:129182624-129182565	Ears2	Mus musculus glutamyl-tRNA synthetase 2 (mitochondrial)(putative) (Ears2), nuclear gene encoding mitochondrial protein, mRNA [NM_026140]	GO:0004818|GO:0003723|GO:0016874|GO:0005524|GO:0006412|GO:0004812|GO:0006418|GO:0005739|GO:0003674|GO:0008150|GO:0005737|GO:0006424|GO:0000166|GO:0043039|GO:0016876	NM_026140	Mm.45171	67417
[truncated: 33,424 more rows]
